# Supplementary material for: Investigation of carbohydrate-based molecules of Theileria parva parasites
Source: Front Vet Sci. 2026 Jun 8;13:1816563. doi: 10.3389/fvets.2026.1816563 (PMC13283990; doi:10.3389/fvets.2026.1816563)
Supplement: SUPPLEMENTARY FIGURE 1 — Gating strategies for flow cytometric screenings of enriched TpM schizonts for glycosylated surface molecules. TpM schizonts were enriched from infected cells and stained with (A) different CLR-hFc-fusion proteins, (B) WGA with or without prior incubation with different concentrations of GlcNAc or (C) an anti-O-GlcNAc-specific mAb. Flow cytometric identification of all events compared to filtered sheath fluid alone was followed by two doublet discriminations (gating strategy). Single events with a fluorescent signal from (A + C) DNA staining or (B) anti-PIM staining were assessed for either lectin or mAb binding. [file Supplementary_file_1.zip › Supplementary_Material/Supplementary Table 1.XLSX]

## Sheet: Summary
Protein Report
Protein Identification Q Exactive
P 230008 Theileria parva
Shi Yan
Parasitologie
VetMedUni
14.04.2023
Submitted samples
Sample Number	Sample	Sample submission	µl Sample	µl 0.1% TFA	Injection volume µl	Mass spec analysis	File name
2303046	Tparva_DP	2023-03-31	0.5	7.5	6	2023-04-12	Tparva_DP
2303046	Tparva_DP	2023-03-31	1	7	6	2023-04-12	Tparva_DP_2
2303047	Tparva_AP	2023-03-31	0.5	7.5	6	2023-04-12	Tparva_AP
Sample Preparation
Samples were already submitted digested.
Q Exactive Orbitrap LC-MS/MS
Peptides were separated on a nano-HPLC Ultimate 3000 RSLC system (Dionex). Sample pre-concentration and desalting was accomplished with a 5 mm Acclaim PepMap μ‑Precolumn (300 µm inner diameter, 5 µm particle size, and 100 Å pore size) (Dionex). For sample loading and desalting 2% ACN in ultra pure H2O with 0.05% TFA was used as a mobile phase with a flow rate of 5 µl/min. Separation of peptides w…
Database Search ID
Database search was performed using the Proteome Discoverer Software 2.4.1.15 (Thermo Fisher Scientific) with the following settings: - Protein Database: UP_Bos_taurus_tx9913_220825.fasta UP_Theileria_parva_tx5875_230412.fasta crapOhneBSA.fasta (https://www.thegpm.org/crap/) - Enzyme Name: Trypsin (Full) - Max. Missed Cleavage Sites: 2 - Precursor Mass Tolerance: 10 ppm - Fragment Mass Tolerance:…
Acknowledgment: Please use this exact sentence in your publication to acknowledge our contribution to your paper.
“This research was supported using resources of the VetCore Facility (Proteomics) of the University of Veterinary Medicine Vienna”

## Sheet: Chromatograms
																		0.5 µl of sample (AP: 8 µl) + 7.5 µl 0.1% TFA
																		Note: AP peptides are more abundant than DP
																		0.5 µl of sample (DP: 4 µl) + 7.5 µl 0.1% TFA
																		1 µl of sample (DP: 4 µl) +7 µl 0.1% TFA

## Sheet: IDA Table
Protein identification
Bos taurus and Theileria parva
Sample Number	Sample Name	No of identified proteins Bos taurus	No of identified proteins Theileria parva	Total number of identified proteins	Ratio (Bovine vs Theileria)
2303046	Tparva_DP	792	408	1200	1.94118
2303046	Tparva_DP_2	906	472	1378	1.91949
2303047	Tparva_AP	659	898	1557	0.733853

## Sheet: Tparva_AP
Checked	Protein FDR Confidence: Combined	Master	Accession	Description	# AAs	MW [kDa]	calc. pI	Contaminant	Coverage [%]	# Peptides	# Unique Peptides	# PSMs	Score Sequest HT: Sequest HT	Marked as
FALSE	High	Master Protein	Q27031	Heat shock 70 kDa protein OS=Theileria parva OX=5875 GN=TP02_0148 PE=2 SV=2	647	71	5.45	FALSE	75	54	47	181	449.23	Theileria
	Checked	Confidence	Sequence	Modifications	Contaminant	Marked as	Qvality PEP	Qvality q-value	# Protein Groups	# Proteins	# PSMs	Master Protein Accessions	# Missed Cleavages	Theo. MH+ [Da]			Percolator PEP (by Search Engine): Sequest HT	XCorr (by Search Engine): Sequest HT
	FALSE	High	IQELLLLDVAPLSLGLETAGGVMTVLIK		FALSE	Theileria	1.17913e-05	5.27106e-05	1	1	1	Q27031	0	2906.69			7.236e-06	1.95
	FALSE	High	IQELLLLDVAPLSLGLETAGGVMTVLIKR		FALSE	Theileria	2.88397e-08	5.27106e-05	1	1	1	Q27031	1	3062.79			1.443e-08	1.95
	FALSE	High	LSQEEIDR		FALSE	Theileria	0.0019612	5.27106e-05	1	1	1	Q27031	0	989.49			0.001437	2.23
	FALSE	High	NFFNGKEPCR	1xCarbamidomethyl [C9]	FALSE	Theileria	0.00182173	5.27106e-05	1	1	2	Q27031	1	1268.58			0.001331	1.91
	FALSE	High	NFFNGKEPCR	1xCarbamidomethyl [C9]; 1xDeamidated [N]	FALSE	Theileria	0.000160557	5.27106e-05	1	1	4	Q27031	1	1269.57			0.0001083	1.96
	FALSE	High	MKEIAEAFLGK	1xOxidation [M1]	FALSE	Theileria	0.000167645	5.27106e-05	1	1	1	Q27031	1	1252.66			0.0001132	2.68
	FALSE	High	MKEIAEAFLGK		FALSE	Theileria	0.000202993	5.27106e-05	1	1	2	Q27031	1	1236.67			0.0001374	3.1
	FALSE	High	LGADEVDNALNTITEALK		FALSE	Theileria	1.42547e-11	5.27106e-05	1	1	13	Q27031	0	1886.97			5.493e-12	4.74
	FALSE	High	LGADEVDNALNTITEALK	1xDeamidated [N]	FALSE	Theileria	8.43664e-11	5.27106e-05	1	1	2	Q27031	0	1887.95			3.46e-11	4.57
	FALSE	High	LKHVEGVCNPLVTK	1xCarbamidomethyl [C8]	FALSE	Theileria	1.27767e-05	5.27106e-05	1	1	2	Q27031	1	1593.88			7.892e-06	2.66
	FALSE	High	VLSSSTQATIELDSLYEGIDYNTTISR	1xDeamidated [Q7]	FALSE	Theileria	1.19146e-12	5.27106e-05	1	1	4	Q27031	0	2977.45			4.204e-13	3.86
	FALSE	High	VLSSSTQATIELDSLYEGIDYNTTISR		FALSE	Theileria	1.39148e-09	5.27106e-05	1	1	8	Q27031	0	2976.47			6.291e-10	3.07
	FALSE	High	IINEPTAAAIAYGLDKK		FALSE	Bovine;Theileria	7.93821e-08	5.27106e-05	2	5	5	P19120; Q27031	1	1787.99			4.111e-08	4.34
	FALSE	High	SINPDEAVAYGAAVQAAILSGNQSEK		FALSE	Theileria	4.83873e-12	5.27106e-05	1	1	8	Q27031	0	2603.29			1.795e-12	2.95
	FALSE	High	TTPSYVAFTDTER		FALSE	Bovine;Theileria	3.4309e-05	5.27106e-05	2	15	2	P19120; Q27031	0	1487.7			2.192e-05	2.17
	FALSE	High	SIHEVVLVGGSTR		FALSE	Theileria	6.89116e-06	5.27106e-05	1	1	4	Q27031	0	1353.75			4.155e-06	2.29
	FALSE	High	TFHAEEISSMVLTK		FALSE	Theileria	2.30986e-07	5.27106e-05	1	1	2	Q27031	0	1592.8			1.239e-07	3.73
	FALSE	High	TFHAEEISSMVLTK	1xOxidation [M10]	FALSE	Theileria	0.00153353	5.27106e-05	1	1	1	Q27031	0	1608.79			0.001115	2.34
	FALSE	High	SVKDVVITVPAYFNDSQR		FALSE	Theileria	4.84281e-09	5.27106e-05	1	1	2	Q27031	1	2038.06			2.278e-09	3.75
	FALSE	High	STGKSEHVTITNDK		FALSE	Theileria	1.54633e-07	5.27106e-05	1	1	2	Q27031	1	1516.76			8.186e-08	2.29
	FALSE	High	STGKSEHVTITNDKGR		FALSE	Theileria	6.01263e-08	5.27106e-05	1	1	3	Q27031	2	1729.88			3.089e-08	3.7
	FALSE	High	STGKSEHVTITNDKGR	1xDeamidated [N12]	FALSE	Theileria	1.35715e-10	5.27106e-05	1	1	2	Q27031	2	1730.87			5.645e-11	4.13
	FALSE	High	QEGVLIQVFEGER	1xDeamidated [Q7]; 1xGln->pyro-Glu [N-Term]	FALSE	Theileria	0.00191357	5.27106e-05	1	1	1	Q27031	0	1487.74			0.001403	1.33
	FALSE	High	QEGVLIQVFEGER		FALSE	Theileria	9.85574e-07	5.27106e-05	1	1	1	Q27031	0	1503.78			5.583e-07	2.72
	FALSE	High	QKLGADEVDNALNTITEALK	1xGln->pyro-Glu [N-Term]	FALSE	Theileria	3.6046e-05	5.27106e-05	1	1	1	Q27031	1	2126.1			2.298e-05	3.09
	FALSE	High	QKLGADEVDNALNTITEALK		FALSE	Theileria	1.91716e-11	5.27106e-05	1	1	2	Q27031	1	2143.12			7.45e-12	4.26
	FALSE	High	NQEARNPENTIFDAK		FALSE	Theileria	1.54716e-05	5.27106e-05	1	1	2	Q27031	1	1746.84			9.62e-06	2.81
	FALSE	High	NQIFTTNEDR		FALSE	Theileria	0.00217716	5.27106e-05	1	1	1	Q27031	0	1237.58			0.0016	1.82
	FALSE	High	NQIFTTNEDRQEGVLIQVFEGER		FALSE	Theileria	1.12138e-08	5.27106e-05	1	1	6	Q27031	1	2722.34			5.431e-09	4.06
	FALSE	High	NQIFTTNEDRQEGVLIQVFEGER	1xDeamidated [N/Q]	FALSE	Theileria	9.03204e-10	5.27106e-05	1	1	5	Q27031	1	2723.33			3.999e-10	4.59
	FALSE	High	NPENTIFDAK		FALSE	Theileria	0.000881058	5.27106e-05	1	1	1	Q27031	0	1148.56			0.0006273	2.38
	FALSE	High	NPENTIFDAKR		FALSE	Theileria	3.76379e-05	5.27106e-05	1	1	2	Q27031	1	1304.66			2.41e-05	2.54
	FALSE	High	NVLIFDLGGGTFDVSILTIEDGIFEVK		FALSE	Bovine;Theileria	1.01049e-05	5.27106e-05	2	5	1	P19120; Q27031	0	2911.53			6.175e-06	3.5
	FALSE	High	NTLSEDQVK		FALSE	Theileria	0.00119885	5.27106e-05	1	1	1	Q27031	0	1033.52			0.0008627	2.07
	FALSE	High	NTLSEDQVKQK		FALSE	Theileria	0.000163557	5.27106e-05	1	1	1	Q27031	1	1289.67			0.0001104	2.29
	FALSE	High	RVLSSSTQATIELDSLYEGIDYNTTISR		FALSE	Theileria	5.96891e-12	5.27106e-05	1	1	4	Q27031	1	3132.57			2.225e-12	4.26
	FALSE	High	SEHVTITNDK		FALSE	Theileria	0.000110182	5.27106e-05	1	1	2	Q27031	0	1143.56			7.323e-05	2.03
	FALSE	High	SEHVTITNDKGR		FALSE	Theileria	6.80474e-07	5.27106e-05	1	1	2	Q27031	1	1356.69			3.787e-07	2.81
	FALSE	High	SEHVTITNDKGR	1xDeamidated [N8]	FALSE	Theileria	0.00207273	5.27106e-05	1	1	1	Q27031	1	1357.67			0.001526	2.02
	FALSE	High	YKEEDEKR		FALSE	Theileria	0.000299445	5.27106e-05	1	1	1	Q27031	2	1096.53			0.0002059	2.24
	FALSE	High	DVVITVPAYFNDSQR		FALSE	Theileria	4.55542e-07	5.27106e-05	1	1	2	Q27031	0	1723.86			2.498e-07	2.21
	FALSE	High	DNNVEIIPNDQGNR		FALSE	Theileria	0.00102146	5.27106e-05	1	1	2	Q27031	0	1597.76			0.0007323	1.8
	FALSE	High	WVETNQLAEHDEFEDKLK		FALSE	Theileria	9.6586e-13	5.27106e-05	1	1	5	Q27031	1	2231.06			3.389e-13	4.59
	FALSE	High	WVETNQLAEHDEFEDK		FALSE	Theileria	7.27067e-13	5.27106e-05	1	1	2	Q27031	0	1989.88			2.522e-13	4.93
	FALSE	High	FEELCNEK	1xCarbamidomethyl [C5]	FALSE	Theileria	0.00397057	5.27106e-05	1	1	1	Q27031	0	1068.47			0.002976	1.86
	FALSE	High	ARFEELCNEK	1xCarbamidomethyl [C7]	FALSE	Theileria	0.00108636	5.27106e-05	1	1	2	Q27031	1	1295.6			0.000783	2.17
	FALSE	High	ARFEELCNEKFR	1xCarbamidomethyl [C7]	FALSE	Theileria	2.66368e-05	5.27106e-05	1	1	3	Q27031	2	1598.77			1.689e-05	3.19
	FALSE	High	AMTKDNNLLGK		FALSE	Bovine;Theileria	0.00145986	5.27106e-05	2	7	1	P19120; Q27031	1	1204.64			0.001062	1.15
	FALSE	High	ATAGDTHLGGEDFDNLLVEHCVR	1xCarbamidomethyl [C21]	FALSE	Theileria	1.28236e-14	5.27106e-05	1	1	5	Q27031	0	2526.17			3.891e-15	4.47
	FALSE	High	ATAGDTHLGGEDFDNLLVEHCVR	1xCarbamidomethyl [C21]; 1xDeamidated [N15]	FALSE	Theileria	5.11808e-10	5.27106e-05	1	1	1	Q27031	0	2527.15			2.227e-10	4.09
	FALSE	High	HKLENYCYSMK	1xCarbamidomethyl [C7]	FALSE	Theileria	8.97897e-09	5.27106e-05	1	1	3	Q27031	1	1472.67			4.303e-09	3.28
	FALSE	High	HKLENYCYSMK	1xCarbamidomethyl [C7]; 1xOxidation [M10]	FALSE	Theileria	0.000380903	5.27106e-05	1	1	1	Q27031	1	1488.66			0.0002644	1.48
	FALSE	High	HVEGVCNPLVTK	1xCarbamidomethyl [C6]	FALSE	Theileria	1.94317e-07	5.27106e-05	1	1	4	Q27031	0	1352.7			1.038e-07	2.21
	FALSE	High	VTNGPNGKPNIEVTFQGEKK	2xDeamidated [N3; N6]	FALSE	Theileria	0.00392229	5.27106e-05	1	1	1	Q27031	1	2159.1			0.002951	3.33
	FALSE	High	VTNGPNGKPNIEVTFQGEKK	1xDeamidated [N/Q]	FALSE	Theileria	8.03684e-08	5.27106e-05	1	1	7	Q27031	1	2158.11			4.167e-08	3.8
	FALSE	High	VTNGPNGKPNIEVTFQGEKK		FALSE	Theileria	2.21216e-07	5.27106e-05	1	1	3	Q27031	1	2157.13			1.184e-07	3.08
	FALSE	High	VTNGPNGKPNIEVTFQGEK	2xDeamidated [N3; N6]	FALSE	Theileria	3.26208e-09	5.27106e-05	1	1	3	Q27031	0	2031			1.516e-09	3.92
	FALSE	High	VTNGPNGKPNIEVTFQGEK	1xDeamidated [N]	FALSE	Theileria	1.05958e-12	5.27106e-05	1	1	6	Q27031	0	2030.02			3.734e-13	4.15
	FALSE	High	VTNGPNGKPNIEVTFQGEK		FALSE	Theileria	2.93788e-08	5.27106e-05	1	1	2	Q27031	0	2029.03			1.469e-08	3.93
	FALSE	High	KTFHAEEISSMVLTK		FALSE	Theileria	1.38291e-09	5.27106e-05	1	1	2	Q27031	1	1720.89			6.231e-10	3.85
	FALSE	High	KNQIFTTNEDRQEGVLIQVFEGER		FALSE	Theileria	2.1588e-06	5.27106e-05	1	1	2	Q27031	2	2850.44			1.251e-06	3.34
	FALSE	High	FHLTGIAPAPR		FALSE	Theileria	0.0016612	5.27106e-05	1	1	5	Q27031	0	1179.66			0.001213	2.11
	FALSE	High	FEELCNEKFR	1xCarbamidomethyl [C5]	FALSE	Theileria	0.00476955	0.000151446	1	1	1	Q27031	1	1371.64			0.003602	2.14
	FALSE	High	TVQEDMKHWPFK		FALSE	Theileria	0.0199199	0.000882623	1	1	1	Q27031	1	1545.75			0.0159	1.78
	FALSE	High	LNNGKNISSNKR	1xDeamidated [N3]	FALSE	Theileria	0.0162706	0.000882623	1	1	1	Q27031	2	1345.72			0.0129	1.32
	FALSE	High	GRLSQEEIDR		FALSE	Theileria	0.0242146	0.00124048	1	1	1	Q27031	1	1202.61			0.01949	1.85
	FALSE	High	SINPDEAVAYGAAVQAAILSGNQSEK	1xDeamidated [N22]	FALSE	Theileria	0.0278859	0.00159379	1	1	1	Q27031	0	2604.28			0.02247	1.14
	FALSE	High	QATKDAGTIAGLNVMR		FALSE	Bovine;Theileria	0.0290538	0.00175073	2	2	1	Q0VCX2; Q27031	1	1645.87			0.02352	2.6
	FALSE	High	DAGTIAGLNVMR		FALSE	Bovine;Theileria	0.0322764	0.00175073	2	2	1	Q0VCX2; Q27031	0	1217.63			0.02615	1.88
	FALSE	High	DAGTIAGLNVMR	1xOxidation [M11]	FALSE	Bovine;Theileria	0.0356321	0.00182771	2	2	1	Q0VCX2; Q27031	0	1233.63			0.02902	1.78
	FALSE	High	KCVESK	1xCarbamidomethyl [C2]	FALSE	Theileria	0.0494688	0.00264082	1	1	1	Q27031	1	750.381			0.04084	2.08
	FALSE	High	DVVITVPAYFNDSQR	1xDeamidated [Q14]	FALSE	Theileria	0.0933132	0.00535815	1	1	1	Q27031	0	1724.85			0.07903	1.75
	FALSE	High	DNNLLGK	1xDeamidated [N3]	FALSE	Bovine;Theileria	0.109584	0.00637085	2	7	1	P19120; Q27031	0	774.399			0.09337	1.7
FALSE	High	Master Protein	F1MUZ9	60 kDa heat shock protein, mitochondrial OS=Bos taurus OX=9913 GN=HSPD1 PE=1 SV=1	573	60.9	5.87	FALSE	76	51	51	121	327.98	Bovine
	Checked	Confidence	Sequence	Modifications	Contaminant	Marked as	Qvality PEP	Qvality q-value	# Protein Groups	# Proteins	# PSMs	Master Protein Accessions	# Missed Cleavages	Theo. MH+ [Da]			Percolator PEP (by Search Engine): Sequest HT	XCorr (by Search Engine): Sequest HT
	FALSE	High	VGLQVVAVK		FALSE	Bovine	0.000182775	5.27106e-05	1	3	1	F1MUZ9	0	912.588			0.0001239	2.58
	FALSE	High	ISSVQSIVPALEIANAHR		FALSE	Bovine	7.28089e-08	5.27106e-05	1	3	1	F1MUZ9	0	1905.06			3.768e-08	3.87
	FALSE	High	VGEVIVTKDDAMLLK	1xOxidation [M12]	FALSE	Bovine	0.00201001	5.27106e-05	1	4	1	F1MUZ9	1	1646.9			0.001479	2.18
	FALSE	High	VGEVIVTKDDAMLLK		FALSE	Bovine	1.16466e-05	5.27106e-05	1	4	2	F1MUZ9	1	1630.91			7.162e-06	2.67
	FALSE	High	VGGTSDVEVNEKKDR	1xDeamidated [N10]	FALSE	Bovine	0.00135593	5.27106e-05	1	3	1	F1MUZ9	2	1633.8			0.0009811	1.06
	FALSE	High	VGGTSDVEVNEK		FALSE	Bovine	6.16637e-06	5.27106e-05	1	3	1	F1MUZ9	0	1233.6			3.709e-06	2.01
	FALSE	High	VGGTSDVEVNEKK		FALSE	Bovine	8.13897e-07	5.27106e-05	1	3	2	F1MUZ9	1	1361.69			4.57e-07	2.82
	FALSE	High	VGGTSDVEVNEKKDR		FALSE	Bovine	4.04779e-10	5.27106e-05	1	3	3	F1MUZ9	2	1632.82			1.75e-10	4.04
	FALSE	High	IQEIIEQLDITTSEYEKEK		FALSE	Bovine	3.85164e-11	5.27106e-05	1	3	4	F1MUZ9	1	2309.18			1.532e-11	4.31
	FALSE	High	IQEIIEQLDITTSEYEKEKLNER		FALSE	Bovine	1.26805e-10	5.27106e-05	1	3	1	F1MUZ9	2	2821.45			5.247e-11	4.75
	FALSE	High	IQEIIEQLDITTSEYEK		FALSE	Bovine	7.54929e-11	5.27106e-05	1	4	2	F1MUZ9	0	2052.04			3.079e-11	4.36
	FALSE	High	LVQDVANNTNEEAGDGTTTATVLAR		FALSE	Bovine	1.61417e-08	5.27106e-05	1	3	3	F1MUZ9	0	2560.25			7.928e-09	4.02
	FALSE	High	LVQDVANNTNEEAGDGTTTATVLAR	1xDeamidated [N]	FALSE	Bovine	1.02047e-14	5.27106e-05	1	3	3	F1MUZ9	0	2561.23			3.069e-15	4.94
	FALSE	High	NAGVEGSLIVEK		FALSE	Bovine	6.64056e-06	5.27106e-05	1	2	2	F1MUZ9	0	1215.66			3.992e-06	2.78
	FALSE	High	LKVGLQVVAVK		FALSE	Bovine	4.64283e-05	5.27106e-05	1	3	2	F1MUZ9	1	1153.77			2.997e-05	3.17
	FALSE	High	TGIEIIKK		FALSE	Bovine	0.00338634	5.27106e-05	1	2	1	F1MUZ9	1	901.572			0.002538	1.72
	FALSE	High	TLNDELEIIEGMK		FALSE	Bovine	0.000328481	5.27106e-05	1	3	1	F1MUZ9	0	1504.76			0.000227	2.28
	FALSE	High	TLNDELEIIEGMKFDR		FALSE	Bovine	1.03489e-08	5.27106e-05	1	3	2	F1MUZ9	1	1922.95			5.003e-09	3.42
	FALSE	High	TLNDELEIIEGMKFDR	1xOxidation [M12]	FALSE	Bovine	0.00146888	5.27106e-05	1	3	1	F1MUZ9	1	1938.95			0.001067	1.61
	FALSE	High	TLKIPAMTIAK		FALSE	Bovine	0.000823313	5.27106e-05	1	2	2	F1MUZ9	1	1186.72			0.0005853	1.5
	FALSE	High	TALLDAAGVASLLTTAEVVVTEIPKEEK		FALSE	Bovine	4.99323e-10	5.27106e-05	1	2	2	F1MUZ9	1	2868.58			2.177e-10	4.04
	FALSE	High	TALLDAAGVASLLTTAEVVVTEIPK		FALSE	Bovine	1.80441e-07	5.27106e-05	1	2	1	F1MUZ9	0	2482.4			9.613e-08	4.5
	FALSE	High	NQLKDMAIATGGAVFGEEGLNLNLEDVQPHDLGK		FALSE	Bovine	2.88397e-08	5.27106e-05	1	3	1	F1MUZ9	1	3593.79			1.445e-08	3.34
	FALSE	High	NQLKDMAIATGGAVFGEEGLNLNLEDVQPHDLGK	1xOxidation [M6]	FALSE	Bovine	1.93174e-06	5.27106e-05	1	3	1	F1MUZ9	1	3609.79			1.119e-06	2.98
	FALSE	High	TVIIEQSWGSPK		FALSE	Bovine	1.93174e-06	5.27106e-05	1	2	2	F1MUZ9	0	1344.72			1.119e-06	2.57
	FALSE	High	RGVMLAVDAVIAELKK		FALSE	Bovine	7.01611e-08	5.27106e-05	1	2	1	F1MUZ9	2	1713.01			3.629e-08	3.95
	FALSE	High	RIQEIIEQLDITTSEYEKEK		FALSE	Bovine	1.44439e-08	5.27106e-05	1	3	1	F1MUZ9	2	2465.28			7.052e-09	3.7
	FALSE	High	QSKPVTTPEEIAQVATISANGDKEIGNIISDAMK	1xGln->pyro-Glu [N-Term]	FALSE	Bovine	2.55039e-06	5.27106e-05	1	3	1	F1MUZ9	1	3538.79			1.484e-06	2.84
	FALSE	High	QSKPVTTPEEIAQVATISANGDKEIGNIISDAMK		FALSE	Bovine	7.94043e-07	5.27106e-05	1	3	1	F1MUZ9	1	3555.82			4.445e-07	4.24
	FALSE	High	QSKPVTTPEEIAQVATISANGDKEIGNIISDAMK	1xDeamidated [N20]	FALSE	Bovine	3.87985e-07	5.27106e-05	1	3	1	F1MUZ9	1	3556.81			2.12e-07	2.72
	FALSE	High	QSKPVTTPEEIAQVATISANGDKEIGNIISDAMK	2xDeamidated [Q1; Q13]	FALSE	Bovine	0.00399493	5.27106e-05	1	3	1	F1MUZ9	1	3557.79			0.002999	2.85
	FALSE	High	QSKPVTTPEEIAQVATISANGDKEIGNIISDAMKK		FALSE	Bovine	3.80544e-10	5.27106e-05	1	3	2	F1MUZ9	2	3683.92			1.641e-10	3.82
	FALSE	High	QSKPVTTPEEIAQVATISANGDKEIGNIISDAMKK	1xDeamidated [N]	FALSE	Bovine	3.58161e-06	5.27106e-05	1	3	2	F1MUZ9	2	3684.9			2.121e-06	2.63
	FALSE	High	QSKPVTTPEEIAQVATISANGDKEIGNIISDAMKK	1xDeamidated [Q13]; 1xOxidation [M33]	FALSE	Bovine	0.000515318	5.27106e-05	1	3	1	F1MUZ9	2	3700.89			0.000362	3.28
	FALSE	High	DMAIATGGAVFGEEGLNLNLEDVQPHDLGK		FALSE	Bovine	5.43944e-13	5.27106e-05	1	3	3	F1MUZ9	0	3110.51			1.867e-13	5.08
	FALSE	High	DMAIATGGAVFGEEGLNLNLEDVQPHDLGK	2xDeamidated [N17; N19]	FALSE	Bovine	4.41816e-06	5.27106e-05	1	3	1	F1MUZ9	0	3112.48			2.635e-06	2.64
	FALSE	High	DMAIATGGAVFGEEGLNLNLEDVQPHDLGK	1xDeamidated [N17]; 1xOxidation [M2]	FALSE	Bovine	7.42109e-06	5.27106e-05	1	3	1	F1MUZ9	0	3127.49			4.496e-06	2.46
	FALSE	High	DRVTDALNATR		FALSE	Bovine	0.00051215	5.27106e-05	1	3	1	F1MUZ9	1	1231.64			0.0003585	1.81
	FALSE	High	ALMLQGVDLLADAVAVTMGPK	1xDeamidated [Q5]	FALSE	Bovine	1.54716e-05	5.27106e-05	1	3	1	F1MUZ9	0	2114.12			9.603e-06	3.19
	FALSE	High	ALMLQGVDLLADAVAVTMGPK	1xOxidation [M3]	FALSE	Bovine	1.3078e-10	5.27106e-05	1	3	1	F1MUZ9	0	2129.13			5.425e-11	4.47
	FALSE	High	AAVEEGIVLGGGCALLR	1xCarbamidomethyl [C13]	FALSE	Bovine	1.08699e-09	5.27106e-05	1	1	3	F1MUZ9	0	1684.91			4.849e-10	3.68
	FALSE	High	CIPALESITPANEDQKTGIEIIK	1xCarbamidomethyl [C1]	FALSE	Bovine	9.67867e-05	5.27106e-05	1	2	1	F1MUZ9	1	2540.33			6.419e-05	1.73
	FALSE	High	CIPALESITPANEDQKTGIEIIKK	1xCarbamidomethyl [C1]	FALSE	Bovine	3.4282e-08	5.27106e-05	1	2	2	F1MUZ9	2	2668.42			1.728e-08	3.2
	FALSE	High	CIPALESITPANEDQK	1xCarbamidomethyl [C1]	FALSE	Bovine	1.08121e-06	5.27106e-05	1	3	4	F1MUZ9	0	1785.87			6.141e-07	2.31
	FALSE	High	CEFQDAYVLLSEK	1xCarbamidomethyl [C1]	FALSE	Bovine	8.55336e-06	5.27106e-05	1	3	4	F1MUZ9	0	1601.75			5.207e-06	2.89
	FALSE	High	CEFQDAYVLLSEKK	1xCarbamidomethyl [C1]	FALSE	Bovine	7.98961e-07	5.27106e-05	1	3	2	F1MUZ9	1	1729.85			4.474e-07	3.6
	FALSE	High	VTDALNATR		FALSE	Bovine	0.000783704	5.27106e-05	1	3	1	F1MUZ9	0	960.511			0.0005583	2.46
	FALSE	High	VTDALNATR	1xDeamidated [N6]	FALSE	Bovine	0.000247311	5.27106e-05	1	3	2	F1MUZ9	0	961.495			0.0001687	2.16
	FALSE	High	GQKCEFQDAYVLLSEKK	1xCarbamidomethyl [C4]	FALSE	Bovine	0.000217251	5.27106e-05	1	3	1	F1MUZ9	2	2043.02			0.0001481	3.02
	FALSE	High	GQKCEFQDAYVLLSEK	1xCarbamidomethyl [C4]	FALSE	Bovine	8.28414e-10	5.27106e-05	1	3	2	F1MUZ9	1	1914.93			3.667e-10	3.66
	FALSE	High	GYISPYFINTSK		FALSE	Bovine	1.35868e-06	5.27106e-05	1	3	2	F1MUZ9	0	1389.7			7.772e-07	2.46
	FALSE	High	GVMLAVDAVIAELK		FALSE	Bovine	8.60756e-05	5.27106e-05	1	2	2	F1MUZ9	0	1428.81			5.684e-05	1.86
	FALSE	High	GVMLAVDAVIAELKK		FALSE	Bovine	8.86878e-09	5.27106e-05	1	2	2	F1MUZ9	1	1556.91			4.261e-09	2.6
	FALSE	High	KPLVIIAEDVDGEALSTLVLNR		FALSE	Bovine	4.34928e-18	5.27106e-05	1	3	17	F1MUZ9	0	2365.33			1.002e-18	5.58
	FALSE	High	KISSVQSIVPALEIANAHR		FALSE	Bovine	6.79902e-10	5.27106e-05	1	3	3	F1MUZ9	1	2033.15			2.984e-10	3.92
	FALSE	High	GVMLAVDAVIAELKK	1xOxidation [M3]	FALSE	Bovine	3.03239e-05	5.27106e-05	1	2	1	F1MUZ9	1	1572.9			1.932e-05	2.43
	FALSE	High	GDKAQIEKR		FALSE	Bovine	0.00234369	5.27106e-05	1	4	1	F1MUZ9	2	1044.58			0.001735	2.18
	FALSE	High	TGIEIIK		FALSE	Bovine	0.00476955	0.000151446	1	2	1	F1MUZ9	0	773.477			0.0036	1.77
	FALSE	High	IPAMTIAK		FALSE	Bovine	0.00814655	0.000349794	1	2	1	F1MUZ9	0	844.496			0.006301	1.84
	FALSE	High	KGVITVK		FALSE	Bovine	0.0100058	0.000541267	1	3	1	F1MUZ9	1	744.498			0.007772	1.89
	FALSE	High	ALMLQGVDLLADAVAVTMGPKGR	1xDeamidated [Q5]	FALSE	Bovine	0.0146989	0.000714967	1	3	1	F1MUZ9	1	2327.25			0.01158	1.37
	FALSE	High	VGEVIVTK		FALSE	Bovine	0.0177925	0.000882623	1	4	1	F1MUZ9	0	844.514			0.01416	2.01
	FALSE	High	GANPVEIR		FALSE	Bovine	0.0162706	0.000882623	1	3	1	F1MUZ9	0	855.468			0.01284	1.64
	FALSE	High	SIAKEGFEK		FALSE	Bovine	0.0483523	0.00264082	1	3	1	F1MUZ9	1	1008.54			0.03984	1.61
	FALSE	High	APGFGDNRK		FALSE	Bovine	0.113122	0.00660443	1	3	1	F1MUZ9	1	961.485			0.09654	1.43
	FALSE	High	APGFGDNR		FALSE	Bovine	0.115535	0.00666951	1	3	1	F1MUZ9	0	833.39			0.09875	1.75
FALSE	High	Master Protein	Q4N7U4	Elongation factor 1-alpha OS=Theileria parva OX=5875 GN=TP01_0726 PE=3 SV=1	448	49.4	8.97	FALSE	84	42	37	116	282.84	Theileria
	Checked	Confidence	Sequence	Modifications	Contaminant	Marked as	Qvality PEP	Qvality q-value	# Protein Groups	# Proteins	# PSMs	Master Protein Accessions	# Missed Cleavages	Theo. MH+ [Da]			Percolator PEP (by Search Engine): Sequest HT	XCorr (by Search Engine): Sequest HT
	FALSE	High	NGDAAMVTLKPNKPMVVETFTEYPPLGR	2xDeamidated [N1; N12]	FALSE	Theileria	2.74576e-07	5.27106e-05	1	1	2	Q4N7U4	0	3077.53			1.488e-07	3.51
	FALSE	High	NGDAAMVTLKPNKPMVVETFTEYPPLGR		FALSE	Theileria	3.26391e-07	5.27106e-05	1	1	1	Q4N7U4	0	3075.56			1.769e-07	2.81
	FALSE	High	NDPAKEANGFDSQVIVLNHPGTIK		FALSE	Theileria	3.38233e-12	5.27106e-05	1	1	3	Q4N7U4	1	2564.31			1.238e-12	4.88
	FALSE	High	NDPAKEANGFDSQVIVLNHPGTIK	1xDeamidated [N8]	FALSE	Theileria	5.86102e-11	5.27106e-05	1	1	3	Q4N7U4	1	2565.29			2.372e-11	4.53
	FALSE	High	MDKCDYKEDR	1xCarbamidomethyl [C4]	FALSE	Theileria	0.000502761	5.27106e-05	1	1	1	Q4N7U4	2	1359.57			0.000351	1.75
	FALSE	High	IGGIGTVPVGR		FALSE	Bovine;Theileria	9.15563e-05	5.27106e-05	2	7	2	P68103; Q4N7U4	0	1025.61			6.033e-05	2.73
	FALSE	High	IGGIGTVPVGRVETGQLK		FALSE	Theileria	0.000680111	5.27106e-05	1	1	1	Q4N7U4	1	1781.03			0.0004821	2.35
	FALSE	High	IGYNVEKVPFVPISGFLGDNMIDK		FALSE	Theileria	1.41905e-05	5.27106e-05	1	1	1	Q4N7U4	1	2652.37			8.757e-06	3.51
	FALSE	High	IGYNVEKVPFVPISGFLGDNMIDK	1xOxidation [M21]	FALSE	Theileria	0.0019977	5.27106e-05	1	1	1	Q4N7U4	1	2668.37			0.001467	1.36
	FALSE	High	ILVEALDLMEPPKRPVDKPLRLPIQAVYK	1xDeamidated [Q25]; 1xOxidation [M9]	FALSE	Theileria	0.00114122	5.27106e-05	1	1	1	Q4N7U4	2	3358.92			0.0008191	2.37
	FALSE	High	ILVEALDLMEPPKRPVDKPLRLPIQAVYK		FALSE	Theileria	0.00176658	5.27106e-05	1	1	2	Q4N7U4	2	3341.94			0.00129	2.02
	FALSE	High	ILVEALDLMEPPKRPVDKPLR		FALSE	Theileria	0.000158587	5.27106e-05	1	1	1	Q4N7U4	1	2429.39			0.0001064	2.71
	FALSE	High	YYYTVIDAPGHR		FALSE	Theileria	0.00097234	5.27106e-05	1	1	2	Q4N7U4	0	1454.71			0.0006954	2.14
	FALSE	High	THINLVVIGHVDSGK		FALSE	Bovine;Theileria	3.18161e-10	5.27106e-05	2	7	13	P68103; Q4N7U4	0	1588.88			1.364e-10	4.62
	FALSE	High	SVEMHHEVVEVALPGDNVGFNVK	1xOxidation [M4]	FALSE	Theileria	4.87143e-10	5.27106e-05	1	1	3	Q4N7U4	0	2522.23			2.124e-10	3.68
	FALSE	High	SVEMHHEVVEVALPGDNVGFNVK		FALSE	Theileria	3.73141e-14	5.27106e-05	1	1	3	Q4N7U4	0	2506.24			1.173e-14	5.22
	FALSE	High	STTTGHLIYK		FALSE	Bovine;Theileria	0.000160557	5.27106e-05	2	10	2	P68103; Q4N7U4	0	1120.6			0.0001078	2.32
	FALSE	High	NMITGTSQADVAMLVVPAESGGFEAAFSK	1xOxidation [M]	FALSE	Theileria	2.02842e-08	5.27106e-05	1	1	2	Q4N7U4	0	2944.41			1.003e-08	3.01
	FALSE	High	RPVDKPLRLPIQAVYK		FALSE	Theileria	5.21958e-06	5.27106e-05	1	1	2	Q4N7U4	1	1893.14			3.121e-06	3.24
	FALSE	High	TVEKKEPGSSAK		FALSE	Theileria	1.31738e-06	5.27106e-05	1	1	2	Q4N7U4	2	1260.68			7.495e-07	2.68
	FALSE	High	QTVAVGVIK		FALSE	Bovine;Theileria	0.00364456	5.27106e-05	2	4	1	P68103; Q4N7U4	0	914.567			0.002741	2.33
	FALSE	High	EANGFDSQVIVLNHPGTIK		FALSE	Theileria	3.20042e-11	5.27106e-05	1	1	2	Q4N7U4	0	2039.06			1.269e-11	4.45
	FALSE	High	EANGFDSQVIVLNHPGTIK	1xDeamidated [N/Q]	FALSE	Theileria	1.39187e-08	5.27106e-05	1	1	2	Q4N7U4	0	2040.04			6.788e-09	4.03
	FALSE	High	FETGKYYYTVIDAPGHR		FALSE	Theileria	2.33659e-10	5.27106e-05	1	1	3	Q4N7U4	1	2016.98			9.905e-11	4.09
	FALSE	High	EHALLAFTLGVK		FALSE	Theileria	7.74457e-08	5.27106e-05	1	1	3	Q4N7U4	0	1298.75			4.008e-08	3.15
	FALSE	High	EGYSPVVDCHTAHISCKFDK	2xCarbamidomethyl [C9; C16]	FALSE	Theileria	1.57435e-09	5.27106e-05	1	1	4	Q4N7U4	1	2350.06			7.124e-10	2.66
	FALSE	High	EGYSPVVDCHTAHISCK	2xCarbamidomethyl [C9; C16]	FALSE	Theileria	1.48968e-08	5.27106e-05	1	1	5	Q4N7U4	0	1959.87			7.272e-09	2.77
	FALSE	High	AGMVITFAPSQITTECK	1xCarbamidomethyl [C16]; 1xOxidation [M3]	FALSE	Theileria	1.6959e-08	5.27106e-05	1	1	2	Q4N7U4	0	1869.91			8.349e-09	4.03
	FALSE	High	AGMVITFAPSQITTECK	1xCarbamidomethyl [C16]	FALSE	Theileria	3.87876e-08	5.27106e-05	1	1	2	Q4N7U4	0	1853.91			1.96e-08	3.23
	FALSE	High	AGHVASDSKNDPAKEANGFDSQVIVLNHPGTIK	3xDeamidated [N10; N17; N27]	FALSE	Theileria	7.59605e-11	5.27106e-05	1	1	1	Q4N7U4	2	3419.67			3.09e-11	4.02
	FALSE	High	AGHVASDSKNDPAKEANGFDSQVIVLNHPGTIK	2xDeamidated [N17; N27]	FALSE	Theileria	1.25143e-13	5.27106e-05	1	1	1	Q4N7U4	2	3418.69			4.097e-14	3.56
	FALSE	High	AGHVASDSKNDPAKEANGFDSQVIVLNHPGTIK	1xDeamidated [N17]	FALSE	Theileria	6.38119e-16	5.27106e-05	1	1	9	Q4N7U4	2	3417.7			1.744e-16	4.8
	FALSE	High	AGHVASDSKNDPAKEANGFDSQVIVLNHPGTIK		FALSE	Theileria	6.69675e-20	5.27106e-05	1	1	3	Q4N7U4	2	3416.72			1.337e-20	5.58
	FALSE	High	YNEIQKEVCGYLKK	1xCarbamidomethyl [C9]	FALSE	Theileria	1.83814e-07	5.27106e-05	1	1	3	Q4N7U4	2	1771.9			9.801e-08	2.37
	FALSE	High	YNEIQKEVCGYLK	1xCarbamidomethyl [C9]	FALSE	Theileria	3.32585e-06	5.27106e-05	1	1	2	Q4N7U4	1	1643.81			1.954e-06	2.65
	FALSE	High	CDYKEDRYNEIQK	1xCarbamidomethyl [C1]	FALSE	Theileria	0.000132596	5.27106e-05	1	1	2	Q4N7U4	2	1760.79			8.836e-05	2.26
	FALSE	High	VPFVPISGFLGDNMIDKSDK		FALSE	Theileria	5.79397e-08	5.27106e-05	1	1	1	Q4N7U4	1	2179.11			2.965e-08	3.08
	FALSE	High	VPFVPISGFLGDNMIDK	1xOxidation [M14]	FALSE	Theileria	6.27641e-09	5.27106e-05	1	1	1	Q4N7U4	0	1864.95			2.983e-09	2.37
	FALSE	High	VPFVPISGFLGDNMIDK		FALSE	Theileria	6.43515e-08	5.27106e-05	1	1	2	Q4N7U4	0	1848.96			3.302e-08	3.07
	FALSE	High	GITIDITLWK		FALSE	Theileria	0.000937053	5.27106e-05	1	1	1	Q4N7U4	0	1159.67			0.0006693	2.49
	FALSE	High	SDKMPWYK		FALSE	Theileria	0.00658753	0.000151446	1	1	1	Q4N7U4	1	1054.5			0.005045	1.95
	FALSE	High	NGDAAMVTLKPNKPMVVETFTEYPPLGR	1xDeamidated [N1]; 1xOxidation [M6]	FALSE	Theileria	0.00476955	0.000151446	1	1	1	Q4N7U4	0	3092.54			0.003618	2.19
	FALSE	High	ILVEALDLMEPPKRPVDKPLRLPIQAVYK	1xDeamidated [Q25]	FALSE	Theileria	0.00721603	0.000151446	1	1	1	Q4N7U4	2	3342.92			0.005553	1.79
	FALSE	High	LPIQAVYK		FALSE	Theileria	0.00844801	0.000349794	1	1	1	Q4N7U4	0	931.561			0.006541	1.55
	FALSE	High	CDYKEDR	1xCarbamidomethyl [C1]	FALSE	Theileria	0.0120596	0.000714967	1	1	1	Q4N7U4	1	985.404			0.009458	1.64
	FALSE	High	NMITGTSQADVAMLVVPAESGGFEAAFSK	1xDeamidated [Q8]	FALSE	Theileria	0.0121323	0.000714967	1	1	2	Q4N7U4	0	2929.4			0.009477	1.82
	FALSE	High	AGHVASDSKNDPAK		FALSE	Theileria	0.0126533	0.000714967	1	1	1	Q4N7U4	1	1396.68			0.009894	1.87
	FALSE	High	ESADMGK	1xOxidation [M5]	FALSE	Theileria	0.0180056	0.000882623	1	1	1	Q4N7U4	0	753.308			0.01425	1.2
	FALSE	High	QMICAINK	1xCarbamidomethyl [C4]; 1xGln->pyro-Glu [N-Term]	FALSE	Theileria	0.0252343	0.00132578	1	1	1	Q4N7U4	0	960.464			0.02026	1.65
	FALSE	High	QTVAVGVIK	1xGln->pyro-Glu [N-Term]	FALSE	Bovine;Theileria	0.0483523	0.00264082	2	4	1	P68103; Q4N7U4	0	897.54			0.03978	2.29
	FALSE	High	QMICAINK	1xCarbamidomethyl [C4]	FALSE	Theileria	0.0576597	0.00313398	1	1	1	Q4N7U4	0	977.491			0.04781	1.34
	FALSE	High	QMICAINK	1xCarbamidomethyl [C4]; 1xOxidation [M2]	FALSE	Theileria	0.0596437	0.00328483	1	1	1	Q4N7U4	0	993.486			0.04966	1.28
	FALSE	High	TLEENPK		FALSE	Theileria	0.0697642	0.00377003	1	1	1	Q4N7U4	0	830.425			0.05837	1.2
	FALSE	High	IGYNVEK		FALSE	Theileria	0.0758119	0.00408261	1	1	2	Q4N7U4	0	822.436			0.06348	1.61
	FALSE	High	NVSTSDIR	1xDeamidated [N1]	FALSE	Theileria	0.0836954	0.00472657	1	1	1	Q4N7U4	0	892.437			0.07052	1.16
	FALSE	High	ILVEALDLMEPPKRPVDKPLRLPIQAVYK	1xOxidation [M9]	FALSE	Theileria	0.105018	0.00613989	1	1	2	Q4N7U4	2	3357.93			0.08932	2.4
	FALSE	High	TIEKFEK		FALSE	Bovine;Theileria	0.116759	0.00673811	2	11	1	P68103; Q4N7U4	1	894.493			0.09994	1.44
	FALSE	High	EVCGYLK	1xCarbamidomethyl [C3]	FALSE	Theileria	0.123691	0.00728661	1	1	1	Q4N7U4	0	868.423			0.1056	1.29
	FALSE	High	NVSTSDIR		FALSE	Theileria	0.132338	0.00789741	1	1	1	Q4N7U4	0	891.453			0.1133	1.22
	FALSE	High	DMKQTVAVGVIK	1xOxidation [M2]	FALSE	Theileria	0.151949	0.00863465	1	1	1	Q4N7U4	1	1304.72			0.1311	1.31
	FALSE	High	KEPGSSAK		FALSE	Theileria	0.159004	0.00930671	1	1	1	Q4N7U4	1	803.426			0.1378	1.5
FALSE	High	Master Protein	P24724	Heat shock protein 90 OS=Theileria parva OX=5875 GN=TP02_0244 PE=2 SV=2	721	83.6	5.14	FALSE	67	53	46	114	272.35	Theileria
	Checked	Confidence	Sequence	Modifications	Contaminant	Marked as	Qvality PEP	Qvality q-value	# Protein Groups	# Proteins	# PSMs	Master Protein Accessions	# Missed Cleavages	Theo. MH+ [Da]			Percolator PEP (by Search Engine): Sequest HT	XCorr (by Search Engine): Sequest HT
	FALSE	High	LPSEVTNEEYAAFYK		FALSE	Theileria	1.46152e-10	5.27106e-05	1	1	3	P24724	0	1760.84			6.103e-11	4.34
	FALSE	High	NLTNDWEDHLAVK		FALSE	Theileria	9.15195e-07	5.27106e-05	1	1	2	P24724	0	1554.75			5.168e-07	2.3
	FALSE	High	LYADKNNNTLTIEDSGIGMTKADLVNNLGTIAK		FALSE	Theileria	0.000112242	5.27106e-05	1	1	1	P24724	2	3507.8			7.46e-05	1.88
	FALSE	High	LYADKNNNTLTIEDSGIGMTK	1xOxidation [M19]	FALSE	Theileria	9.90287e-12	5.27106e-05	1	1	2	P24724	1	2314.12			3.775e-12	3.88
	FALSE	High	LYADKNNNTLTIEDSGIGMTK	1xDeamidated [N7]	FALSE	Theileria	0.00159119	5.27106e-05	1	1	1	P24724	1	2299.11			0.001159	3.35
	FALSE	High	LYADKNNNTLTIEDSGIGMTK		FALSE	Theileria	1.05247e-14	5.27106e-05	1	1	1	P24724	1	2298.13			3.162e-15	4.27
	FALSE	High	VFIMDDCEELIPEWLSFVK	1xCarbamidomethyl [C7]; 1xOxidation [M4]	FALSE	Theileria	3.24291e-08	5.27106e-05	1	1	2	P24724	0	2386.13			1.633e-08	2.59
	FALSE	High	VFIMDDCEELIPEWLSFVK	1xCarbamidomethyl [C7]	FALSE	Theileria	1.11479e-07	5.27106e-05	1	1	2	P24724	0	2370.14			5.844e-08	2.15
	FALSE	High	LGIHEDNANR		FALSE	Theileria	0.00171308	5.27106e-05	1	1	2	P24724	0	1138.56			0.001249	1.89
	FALSE	High	LGLSLDDEEHVEEDSSMPPLDEPVVDSK		FALSE	Theileria	3.87876e-08	5.27106e-05	1	1	2	P24724	0	3081.41			1.955e-08	3.24
	FALSE	High	LILHLKEDQTEYLEER		FALSE	Theileria	4.01836e-14	5.27106e-05	1	8	6	P24724	1	2029.06			1.263e-14	3.61
	FALSE	High	LILHLKEDQTEYLEERR		FALSE	Theileria	1.8725e-07	5.27106e-05	1	8	4	P24724	2	2185.16			1.001e-07	3.39
	FALSE	High	SFEALKEEMEPLCK	1xCarbamidomethyl [C13]	FALSE	Theileria	9.72934e-09	5.27106e-05	1	1	2	P24724	1	1710.81			4.687e-09	3.97
	FALSE	High	SFEALKEEMEPLCK	1xCarbamidomethyl [C13]; 1xOxidation [M9]	FALSE	Theileria	0.000684317	5.27106e-05	1	1	1	P24724	1	1726.8			0.0004832	1.96
	FALSE	High	SGDELVSLK		FALSE	Theileria	2.03006e-05	5.27106e-05	1	1	1	P24724	0	947.504			1.272e-05	2.09
	FALSE	High	SGDELVSLKEYVDR		FALSE	Theileria	1.4714e-08	5.27106e-05	1	1	2	P24724	1	1609.81			7.177e-09	3.17
	FALSE	High	QIEDQPDYYIR	1xGln->pyro-Glu [N-Term]	FALSE	Theileria	0.000180533	5.27106e-05	1	1	1	P24724	0	1422.65			0.0001223	1.99
	FALSE	High	QIEDQPDYYIR		FALSE	Theileria	0.000109504	5.27106e-05	1	1	4	P24724	0	1439.68			7.286e-05	2.77
	FALSE	High	NNADDQYVWESTASGHFTVK		FALSE	Theileria	1.21475e-09	5.27106e-05	1	4	3	P24724	0	2269.02			5.445e-10	4.19
	FALSE	High	NNADDQYVWESTASGHFTVKK		FALSE	Theileria	6.79902e-10	5.27106e-05	1	4	3	P24724	1	2397.11			2.994e-10	3.78
	FALSE	High	RAPFDMFESR		FALSE	Theileria	0.00122874	5.27106e-05	1	1	1	P24724	1	1255.59			0.0008863	2.1
	FALSE	High	QSVASSPFLETLR	1xGln->pyro-Glu [N-Term]	FALSE	Theileria	3.30614e-05	5.27106e-05	1	1	2	P24724	0	1417.73			2.106e-05	3.31
	FALSE	High	QSVASSPFLETLR		FALSE	Theileria	2.08082e-05	5.27106e-05	1	1	2	P24724	0	1434.76			1.304e-05	2.82
	FALSE	High	DYEVLYMTDPIDEYAVQQIK	1xOxidation [M7]	FALSE	Theileria	0.000631611	5.27106e-05	1	1	1	P24724	0	2449.15			0.0004447	1.72
	FALSE	High	EGLDLDEGEDEK		FALSE	Theileria	0.000412708	5.27106e-05	1	1	1	P24724	0	1348.58			0.0002876	1.7
	FALSE	High	EGLDLDEGEDEKK		FALSE	Theileria	2.71281e-06	5.27106e-05	1	1	2	P24724	1	1476.67			1.59e-06	2.49
	FALSE	High	EDQTEYLEER		FALSE	Bovine;Theileria	0.000116476	5.27106e-05	3	17	1	G5E507; P24724; Q76LV2	0	1311.57			7.759e-05	2.26
	FALSE	High	EDQTEYLEERR		FALSE	Bovine;Theileria	7.24127e-05	5.27106e-05	3	16	1	G5E507; P24724; Q76LV2	1	1467.67			4.748e-05	2.38
	FALSE	High	DLVWLLYDTALLTSGFNLDEPTQFGNR		FALSE	Theileria	1.57391e-10	5.27106e-05	1	1	1	P24724	0	3098.55			6.586e-11	4.35
	FALSE	High	DSSITSYMLSK		FALSE	Theileria	0.000364805	5.27106e-05	1	1	1	P24724	0	1231.59			0.0002531	2.54
	FALSE	High	DSSITSYMLSK	1xOxidation [M8]	FALSE	Theileria	0.00186709	5.27106e-05	1	1	1	P24724	0	1247.58			0.001371	2.15
	FALSE	High	EVLHDKVEK		FALSE	Theileria	0.00149624	5.27106e-05	1	1	1	P24724	1	1096.6			0.00109	2.08
	FALSE	High	ELISNASDALEK		FALSE	Bovine;Theileria	1.06822e-05	5.27106e-05	3	4	2	Q2TBI4; Q4N7R7; P24724	0	1289.66			6.563e-06	2.53
	FALSE	High	APFDMFESR		FALSE	Theileria	0.000441683	5.27106e-05	1	1	1	P24724	0	1099.49			0.0003074	2.09
	FALSE	High	ARDYEVLYMTDPIDEYAVQQIKEFEGK		FALSE	Theileria	7.79471e-07	5.27106e-05	1	1	1	P24724	2	3250.56			4.377e-07	3.42
	FALSE	High	ARDYEVLYMTDPIDEYAVQQIK	1xOxidation [M9]	FALSE	Theileria	3.64653e-08	5.27106e-05	1	1	1	P24724	1	2676.29			1.842e-08	4.16
	FALSE	High	ARDYEVLYMTDPIDEYAVQQIK		FALSE	Theileria	1.59302e-11	5.27106e-05	1	1	2	P24724	1	2660.29			6.161e-12	2.67
	FALSE	High	ADLVNNLGTIAK		FALSE	Bovine;Theileria	1.17913e-05	5.27106e-05	2	5	1	G5E507; P24724	0	1228.69			7.234e-06	1.84
	FALSE	High	ADLVNNLGTIAK	1xDeamidated [N5]	FALSE	Bovine;Theileria	1.18643e-05	5.27106e-05	2	5	1	G5E507; P24724	0	1229.67			7.294e-06	2.56
	FALSE	High	CCTKEGLDLDEGEDEKK	2xCarbamidomethyl [C1; C2]	FALSE	Theileria	1.3833e-08	5.27106e-05	1	1	2	P24724	2	2025.87			6.739e-09	3.42
	FALSE	High	CLELFNELTEK	1xCarbamidomethyl [C1]	FALSE	Theileria	1.36745e-05	5.27106e-05	1	1	1	P24724	0	1395.68			8.474e-06	2.8
	FALSE	High	CLELFNELTEKK	1xCarbamidomethyl [C1]	FALSE	Theileria	4.47305e-06	5.27106e-05	1	1	1	P24724	1	1523.78			2.66e-06	2.42
	FALSE	High	HIKEVLHDK		FALSE	Theileria	0.000351548	5.27106e-05	1	1	1	P24724	1	1118.63			0.0002433	1.76
	FALSE	High	HIKEVLHDKVEK		FALSE	Theileria	9.09053e-09	5.27106e-05	1	1	3	P24724	2	1474.84			4.359e-09	2.88
	FALSE	High	VTDVTDEEEKKEEK		FALSE	Theileria	9.32043e-08	5.27106e-05	1	4	2	P24724	2	1678.8			4.847e-08	2.96
	FALSE	High	HFSVEGQLEFK		FALSE	Theileria	1.7928e-08	5.27106e-05	1	1	4	P24724	0	1320.66			8.806e-09	3.58
	FALSE	High	KCLELFNELTEK	1xCarbamidomethyl [C2]	FALSE	Theileria	1.44399e-09	5.27106e-05	1	1	2	P24724	1	1523.78			6.52e-10	3.12
	FALSE	High	KDDSHEPLK		FALSE	Theileria	0.000111551	5.27106e-05	1	6	1	P24724	1	1068.53			7.418e-05	1.9
	FALSE	High	KDDSHEPLKR		FALSE	Theileria	2.72886e-07	5.27106e-05	1	6	3	P24724	2	1224.63			1.477e-07	3.51
	FALSE	High	HSEFISFPISLSVEK		FALSE	Theileria	6.79902e-10	5.27106e-05	1	9	3	P24724	0	1719.9			2.994e-10	4.97
	FALSE	High	GVVDSEDLPLNISR		FALSE	Bovine;Theileria	1.67509e-08	5.27106e-05	3	6	1	G5E507; P24724; Q76LV2	0	1513.79			8.231e-09	3.08
	FALSE	High	KHSEFISFPISLSVEK		FALSE	Theileria	4.33708e-06	5.27106e-05	1	9	2	P24724	1	1847.99			2.583e-06	3.7
	FALSE	High	FTDSPCALVTSEFGWSANMER	1xCarbamidomethyl [C6]; 1xOxidation [M19]	FALSE	Theileria	4.52484e-09	5.27106e-05	1	1	2	P24724	0	2421.05			2.13e-09	2.62
	FALSE	High	FTDSPCALVTSEFGWSANMER	1xCarbamidomethyl [C6]	FALSE	Theileria	1.09372e-09	5.27106e-05	1	1	3	P24724	0	2405.05			4.874e-10	2.28
	FALSE	High	DYEVLYMTDPIDEYAVQQIK	1xDeamidated [Q18]; 1xOxidation [M7]	FALSE	Theileria	0.00510073	0.000151446	1	1	1	P24724	0	2450.13			0.003867	0.95
	FALSE	High	DDSHEPLKR		FALSE	Theileria	0.0182211	0.000882623	1	6	1	P24724	1	1096.54			0.01448	1.48
	FALSE	High	KVTNVTR		FALSE	Theileria	0.0170658	0.000882623	1	4	1	P24724	1	817.489			0.01349	1.8
	FALSE	High	FYEQFSK		FALSE	Bovine;Theileria	0.0326549	0.00175073	2	3	3	P24724; Q76LV2	0	948.446			0.02653	1.64
	FALSE	High	IMEINPR	1xOxidation [M2]	FALSE	Theileria	0.0342118	0.00182771	1	1	1	P24724	0	888.461			0.02789	1.29
	FALSE	High	KEDFKK		FALSE	Theileria	0.0456639	0.00248639	1	1	1	P24724	2	794.441			0.03759	1.4
	FALSE	High	IRYEAIKDPK		FALSE	Theileria	0.0497517	0.00264082	1	1	1	P24724	2	1232.7			0.04111	1.89
	FALSE	High	ALLFVPR		FALSE	Bovine;Theileria	0.060319	0.00328483	2	4	3	P24724; Q76LV2	0	815.514			0.04999	1.66
	FALSE	High	SKIAELLR		FALSE	Theileria	0.12762	0.00759002	1	1	1	P24724	1	929.578			0.1094	1.7
	FALSE	High	QKPIWMR		FALSE	Theileria	0.163856	0.009604	1	1	1	P24724	0	958.529			0.142	1.21
FALSE	High	Master Protein	Q4N1N2	Enolase OS=Theileria parva OX=5875 GN=TP04_0700 PE=3 SV=1	442	48	6.86	FALSE	81	42	42	97	246.42	Theileria
	Checked	Confidence	Sequence	Modifications	Contaminant	Marked as	Qvality PEP	Qvality q-value	# Protein Groups	# Proteins	# PSMs	Master Protein Accessions	# Missed Cleavages	Theo. MH+ [Da]			Percolator PEP (by Search Engine): Sequest HT	XCorr (by Search Engine): Sequest HT
	FALSE	High	NAVVGFDALK		FALSE	Theileria	0.0023009	5.27106e-05	1	1	2	Q4N1N2	0	1033.57			0.001696	1.94
	FALSE	High	NAKYNQLLRIEEELGPR		FALSE	Theileria	4.90808e-05	5.27106e-05	1	1	1	Q4N1N2	2	2043.1			3.176e-05	3.37
	FALSE	High	LGANAILVVSMAAAR		FALSE	Theileria	5.09086e-07	5.27106e-05	1	1	2	Q4N1N2	0	1456.83			2.808e-07	2.73
	FALSE	High	LGANAILVVSMAAAR	1xDeamidated [N4]	FALSE	Theileria	1.4726e-05	5.27106e-05	1	1	1	Q4N1N2	0	1457.81			9.125e-06	2.51
	FALSE	High	LGANAILVVSMAAAR	1xOxidation [M11]	FALSE	Theileria	3.74062e-05	5.27106e-05	1	1	2	Q4N1N2	0	1472.83			2.391e-05	2.58
	FALSE	High	LDGTQNDWGYCK	1xCarbamidomethyl [C11]	FALSE	Theileria	9.26815e-06	5.27106e-05	1	1	2	Q4N1N2	0	1456.62			5.661e-06	2.38
	FALSE	High	SGETEDTFIADLVVGLSTGQIK		FALSE	Theileria	8.91118e-14	5.27106e-05	1	1	6	Q4N1N2	0	2280.16			2.873e-14	5.1
	FALSE	High	TGDEMVDYYTHLCEKYPIVSIEDPFDQDDWECYNK	2xCarbamidomethyl [C13; C32]	FALSE	Theileria	0.00443247	5.27106e-05	1	1	1	Q4N1N2	1	4374.85			0.003348	1.06
	FALSE	High	TGDEMVDYYTHLCEK	1xCarbamidomethyl [C13]; 1xOxidation [M5]	FALSE	Theileria	4.69952e-06	5.27106e-05	1	1	2	Q4N1N2	0	1876.77			2.792e-06	2.31
	FALSE	High	TGDEMVDYYTHLCEK	1xCarbamidomethyl [C13]	FALSE	Theileria	9.79508e-07	5.27106e-05	1	1	1	Q4N1N2	0	1860.78			5.531e-07	3.13
	FALSE	High	QKELDNLMVQK	1xGln->pyro-Glu [N-Term]	FALSE	Theileria	2.79853e-05	5.27106e-05	1	1	1	Q4N1N2	1	1328.69			1.77e-05	2.77
	FALSE	High	QKELDNLMVQK	1xGln->pyro-Glu [N-Term]; 1xOxidation [M8]	FALSE	Theileria	0.00143316	5.27106e-05	1	1	1	Q4N1N2	1	1344.68			0.001042	2.08
	FALSE	High	NNWGVMVSHR		FALSE	Theileria	0.000162551	5.27106e-05	1	1	2	Q4N1N2	0	1199.57			0.0001096	2.4
	FALSE	High	NNWGVMVSHR	1xOxidation [M6]	FALSE	Theileria	0.000608672	5.27106e-05	1	1	2	Q4N1N2	0	1215.57			0.0004283	1.73
	FALSE	High	SAEEALDLLVDAVNKAGFEGKVK		FALSE	Theileria	3.22386e-07	5.27106e-05	1	1	1	Q4N1N2	2	2403.28			1.754e-07	2.58
	FALSE	High	SAEEALDLLVDAVNKAGFEGK		FALSE	Theileria	2.29307e-11	5.27106e-05	1	1	3	Q4N1N2	1	2176.11			8.979e-12	4.54
	FALSE	High	SAEEALDLLVDAVNK		FALSE	Theileria	7.0993e-10	5.27106e-05	1	1	13	Q4N1N2	0	1586.83			3.121e-10	3.64
	FALSE	High	SAYNLGFK		FALSE	Theileria	0.00364456	5.27106e-05	1	1	1	Q4N1N2	0	899.462			0.002738	1.26
	FALSE	High	SAYNLGFKCER	1xCarbamidomethyl [C9]	FALSE	Theileria	0.000312662	5.27106e-05	1	1	1	Q4N1N2	1	1344.64			0.0002152	2.03
	FALSE	High	EALQMGAEVYHTLK		FALSE	Theileria	4.07741e-06	5.27106e-05	1	1	2	Q4N1N2	0	1589.8			2.416e-06	3.23
	FALSE	High	YGQDATNVGDEGGFAPNIK		FALSE	Theileria	5.37872e-09	5.27106e-05	1	1	2	Q4N1N2	0	1952.9			2.547e-09	3.32
	FALSE	High	FAMDVAASEFYVK		FALSE	Theileria	1.8039e-08	5.27106e-05	1	1	2	Q4N1N2	0	1477.7			8.882e-09	3.13
	FALSE	High	FAMDVAASEFYVKEK		FALSE	Theileria	6.47682e-07	5.27106e-05	1	1	1	Q4N1N2	1	1734.84			3.612e-07	3.22
	FALSE	High	EILDSRGNPTVEVDLVTEYGLFR		FALSE	Theileria	1.49051e-06	5.27106e-05	1	1	1	Q4N1N2	1	2622.34			8.535e-07	3.02
	FALSE	High	AREILDSR		FALSE	Theileria	0.00107969	5.27106e-05	1	1	1	Q4N1N2	1	959.527			0.0007777	2.09
	FALSE	High	AACPSGASTGVYEALELR	1xCarbamidomethyl [C3]	FALSE	Theileria	1.36556e-10	5.27106e-05	1	1	2	Q4N1N2	0	1851.89			5.678e-11	3.77
	FALSE	High	AACPSGASTGVYEALELRDGDK	1xCarbamidomethyl [C3]	FALSE	Theileria	3.92805e-07	5.27106e-05	1	1	1	Q4N1N2	1	2267.06			2.148e-07	3.37
	FALSE	High	AACPSGASTGVYEALELRDGDKGR	1xCarbamidomethyl [C3]	FALSE	Theileria	1.86045e-08	5.27106e-05	1	1	2	Q4N1N2	2	2480.18			9.172e-09	2.63
	FALSE	High	YNQLLRIEEELGPR		FALSE	Theileria	0.000133417	5.27106e-05	1	1	1	Q4N1N2	1	1729.92			8.923e-05	2.97
	FALSE	High	YPIVSIEDPFDQDDWECYNKLTSK	1xCarbamidomethyl [C17]	FALSE	Theileria	2.77363e-15	5.27106e-05	1	1	1	Q4N1N2	1	2962.35			7.982e-16	4.25
	FALSE	High	YPIVSIEDPFDQDDWECYNK	1xCarbamidomethyl [C17]; 1xDeamidated [Q12]	FALSE	Theileria	2.14371e-09	5.27106e-05	1	1	2	Q4N1N2	0	2534.07			9.793e-10	3.33
	FALSE	High	YPIVSIEDPFDQDDWECYNK	1xCarbamidomethyl [C17]	FALSE	Theileria	6.3217e-05	5.27106e-05	1	1	2	Q4N1N2	0	2533.09			4.121e-05	2.59
	FALSE	High	AVENVNTVVK		FALSE	Theileria	0.00104051	5.27106e-05	1	1	1	Q4N1N2	0	1072.6			0.0007483	1.66
	FALSE	High	GNPTVEVDLVTEYGLFR		FALSE	Theileria	8.75257e-12	5.27106e-05	1	1	3	Q4N1N2	0	1908.97			3.308e-12	4.58
	FALSE	High	GVPLYVHLAQLAGKPTDK		FALSE	Theileria	4.12807e-06	5.27106e-05	1	1	1	Q4N1N2	0	1907.07			2.45e-06	2.74
	FALSE	High	KYGQDATNVGDEGGFAPNIK		FALSE	Theileria	1.56598e-06	5.27106e-05	1	1	2	Q4N1N2	1	2080.99			8.996e-07	1.96
	FALSE	High	VNQIGSVTESVEACLLAHK	1xCarbamidomethyl [C14]	FALSE	Theileria	5.34412e-10	5.27106e-05	1	1	4	Q4N1N2	0	2055.05			2.328e-10	4.29
	FALSE	High	VNQIGSVTESVEACLLAHK	1xCarbamidomethyl [C14]; 1xDeamidated [N2]	FALSE	Theileria	5.38023e-08	5.27106e-05	1	1	1	Q4N1N2	0	2056.04			2.747e-08	4.69
	FALSE	High	KGVPLYVHLAQLAGKPTDK		FALSE	Theileria	1.09249e-13	5.27106e-05	1	1	5	Q4N1N2	1	2035.17			3.551e-14	3.92
	FALSE	High	KKYGQDATNVGDEGGFAPNIK		FALSE	Theileria	3.57861e-09	5.27106e-05	1	1	1	Q4N1N2	2	2209.09			1.671e-09	3.18
	FALSE	High	VQIVGDDLLVTNPKR		FALSE	Theileria	1.07395e-08	5.27106e-05	1	1	2	Q4N1N2	1	1666.95			5.177e-09	4.13
	FALSE	High	VQIVGDDLLVTNPK		FALSE	Theileria	2.30986e-07	5.27106e-05	1	1	3	Q4N1N2	0	1510.85			1.243e-07	3.54
	FALSE	High	IQTALEKK		FALSE	Theileria	0.00809735	0.000349794	1	1	1	Q4N1N2	1	930.562			0.006228	1.48
	FALSE	High	EKSAYNLGFK		FALSE	Theileria	0.00886704	0.000445643	1	1	1	Q4N1N2	1	1156.6			0.006873	1.51
	FALSE	High	TGDEMVDYYTHLCEKYPIVSIEDPFDQDDWECYNK	2xCarbamidomethyl [C13; C32]; 1xDeamidated [Q27]; 1xOxidation [M5]	FALSE	Theileria	0.0119155	0.000714967	1	1	1	Q4N1N2	1	4391.83			0.009316	1.5
	FALSE	High	EALQMGAEVYHTLK	1xOxidation [M5]	FALSE	Theileria	0.0137619	0.000714967	1	1	1	Q4N1N2	0	1605.79			0.01085	1.19
	FALSE	High	ATYAGVNFR		FALSE	Theileria	0.0136796	0.000714967	1	1	1	Q4N1N2	0	998.505			0.01075	1.61
	FALSE	High	ELDNLMVQK		FALSE	Theileria	0.0202776	0.000882623	1	1	1	Q4N1N2	0	1089.56			0.01614	1.91
	FALSE	High	KACNALLLK	1xCarbamidomethyl [C3]	FALSE	Theileria	0.0338161	0.00182771	1	1	1	Q4N1N2	1	1030.61			0.02747	1.58
	FALSE	High	IEEELGPR		FALSE	Theileria	0.0373239	0.00190497	1	1	1	Q4N1N2	0	942.489			0.03044	1.93
	FALSE	High	VNQIGSVTESVEACLLAHKNNWGVMVSHR	1xCarbamidomethyl [C14]; 1xDeamidated [N20]	FALSE	Theileria	0.060319	0.00328483	1	1	1	Q4N1N2	1	3236.59			0.05003	2.99
FALSE	High	Master Protein	Q4N2G6	Glyceraldehyde-3-phosphate dehydrogenase OS=Theileria parva OX=5875 GN=TP04_0383 PE=3 SV=1	339	36.7	7.28	FALSE	89	31	30	99	245	Theileria
	Checked	Confidence	Sequence	Modifications	Contaminant	Marked as	Qvality PEP	Qvality q-value	# Protein Groups	# Proteins	# PSMs	Master Protein Accessions	# Missed Cleavages	Theo. MH+ [Da]			Percolator PEP (by Search Engine): Sequest HT	XCorr (by Search Engine): Sequest HT
	FALSE	High	VHLTFEKDPAAIPWGKNDVDVVAECSGVFTSTEK	1xCarbamidomethyl [C25]	FALSE	Theileria	1.5265e-09	5.27106e-05	1	1	2	Q4N2G6	2	3746.84			6.896e-10	5.41
	FALSE	High	VHLTFEKDPAAIPWGK		FALSE	Theileria	1.56554e-07	5.27106e-05	1	1	3	Q4N2G6	1	1808.97			8.3e-08	3.9
	FALSE	High	VHLTFEKDPAAIPWGKNDVDVVAECSGVFTSTEK	1xCarbamidomethyl [C25]; 1xDeamidated [N17]	FALSE	Theileria	2.24083e-05	5.27106e-05	1	1	1	Q4N2G6	2	3747.82			1.406e-05	2.73
	FALSE	High	LVSWYDNEWGYSNR		FALSE	Theileria	3.51491e-07	5.27106e-05	1	1	5	Q4N2G6	0	1788.8			1.914e-07	2.63
	FALSE	High	LVSWYDNEWGYSNR	1xDeamidated [N7]	FALSE	Theileria	3.32493e-07	5.27106e-05	1	1	2	Q4N2G6	0	1789.78			1.809e-07	2.94
	FALSE	High	LVVISAPTSDSTPMYVFGVNHTTYDK		FALSE	Theileria	1.10762e-08	5.27106e-05	1	1	2	Q4N2G6	0	2842.4			5.358e-09	2.72
	FALSE	High	LVVISAPTSDSTPMYVFGVNHTTYDK	1xOxidation [M14]	FALSE	Theileria	1.19917e-11	5.27106e-05	1	1	2	Q4N2G6	0	2858.39			4.604e-12	3.88
	FALSE	High	NDVDVVAECSGVFTSTEK	1xCarbamidomethyl [C9]	FALSE	Theileria	2.40849e-12	5.27106e-05	1	1	7	Q4N2G6	0	1956.89			8.713e-13	4.08
	FALSE	High	IGINGYGR	1xDeamidated [N4]	FALSE	Theileria	0.00347033	5.27106e-05	1	2	1	Q4N2G6	0	850.442			0.002598	1.97
	FALSE	High	VMSNASCTTNCLAPLAK	2xCarbamidomethyl [C7; C11]; 2xDeamidated [N4; N10]	FALSE	Theileria	0.000222681	5.27106e-05	1	1	1	Q4N2G6	0	1839.83			0.0001517	2.84
	FALSE	High	VMSNASCTTNCLAPLAK	2xCarbamidomethyl [C7; C11]	FALSE	Theileria	1.34956e-08	5.27106e-05	1	1	2	Q4N2G6	0	1837.86			6.568e-09	2.7
	FALSE	High	VMSNASCTTNCLAPLAK	2xCarbamidomethyl [C7; C11]; 1xOxidation [M2]	FALSE	Theileria	4.60684e-11	5.27106e-05	1	1	3	Q4N2G6	0	1853.86			1.844e-11	3.47
	FALSE	High	LLDLAHYVFQK		FALSE	Theileria	1.10793e-07	5.27106e-05	1	1	7	Q4N2G6	0	1346.75			5.798e-08	3.17
	FALSE	High	DPAAIPWGKNDVDVVAECSGVFTSTEK	1xCarbamidomethyl [C18]	FALSE	Theileria	3.71366e-09	5.27106e-05	1	1	2	Q4N2G6	1	2892.37			1.73e-09	2.33
	FALSE	High	YLFKHDSVHGSLPYELSVTSEHLMVGSK	1xOxidation [M24]	FALSE	Theileria	1.52735e-07	5.27106e-05	1	1	1	Q4N2G6	1	3176.57			8.093e-08	1.78
	FALSE	High	YLFKHDSVHGSLPYELSVTSEHLMVGSK		FALSE	Theileria	3.71261e-10	5.27106e-05	1	1	1	Q4N2G6	1	3160.58			1.602e-10	5.35
	FALSE	High	AKLHLEGGAK		FALSE	Theileria	0.000984395	5.27106e-05	1	1	1	Q4N2G6	1	1023.59			0.0007063	2.1
	FALSE	High	AGISLNDTFVK	1xDeamidated [N6]	FALSE	Theileria	0.000697091	5.27106e-05	1	1	1	Q4N2G6	0	1165.61			0.0004919	1.72
	FALSE	High	AGISLNDTFVKLVSWYDNEWGYSNR		FALSE	Theileria	0.00320466	5.27106e-05	1	1	1	Q4N2G6	1	2934.41			0.002386	1.75
	FALSE	High	AGISLNDTFVK		FALSE	Theileria	0.000769347	5.27106e-05	1	1	3	Q4N2G6	0	1164.63			0.0005481	2.13
	FALSE	High	ASLSMENVEVVHVNDPFMTPDYIK	1xDeamidated [N7]; 1xOxidation [M18]	FALSE	Theileria	0.000143674	5.27106e-05	1	1	1	Q4N2G6	0	2752.28			9.6e-05	2.88
	FALSE	High	CAGVNIIPASTGAAK	1xCarbamidomethyl [C1]	FALSE	Theileria	1.24582e-07	5.27106e-05	1	1	4	Q4N2G6	0	1429.75			6.55e-08	3.63
	FALSE	High	HDSVHGSLPYELSVTSEHLMVGSK		FALSE	Theileria	3.02234e-17	5.27106e-05	1	1	3	Q4N2G6	0	2609.27			7.428e-18	5.55
	FALSE	High	HDSVHGSLPYELSVTSEHLMVGSK	1xOxidation [M20]	FALSE	Theileria	1.15427e-15	5.27106e-05	1	1	2	Q4N2G6	0	2625.26			3.211e-16	5.48
	FALSE	High	HDSVHGSLPYELSVTSEHLMVGSKK	1xOxidation [M20]	FALSE	Theileria	0.000405141	5.27106e-05	1	1	1	Q4N2G6	1	2753.36			0.0002822	4.12
	FALSE	High	GVLGYTDDEVVSSDFVDDK		FALSE	Theileria	2.34974e-12	5.27106e-05	1	1	1	Q4N2G6	0	2059.93			8.508e-13	3.74
	FALSE	High	GVLGYTDDEVVSSDFVDDKR		FALSE	Theileria	3.99587e-12	5.27106e-05	1	1	2	Q4N2G6	1	2216.04			1.47e-12	5.06
	FALSE	High	KVHLTFEKDPAAIPWGK		FALSE	Theileria	3.95016e-09	5.27106e-05	1	1	4	Q4N2G6	2	1937.06			1.844e-09	3.56
	FALSE	High	KVHLTFEK		FALSE	Theileria	0.000996599	5.27106e-05	1	1	1	Q4N2G6	1	1001.58			0.0007127	1.96
	FALSE	High	LAKPAKYEDIVR		FALSE	Theileria	1.76133e-05	5.27106e-05	1	1	3	Q4N2G6	1	1402.81			1.096e-05	2.26
	FALSE	High	VPVSDVSVVDLTVK		FALSE	Theileria	8.48889e-11	5.27106e-05	1	1	3	Q4N2G6	0	1456.83			3.474e-11	3.88
	FALSE	High	VVNDNFGIVEGLMTTVHAVTANQLTVDGASR		FALSE	Theileria	2.67803e-08	5.27106e-05	1	1	3	Q4N2G6	0	3228.63			1.336e-08	4.09
	FALSE	High	VVNDNFGIVEGLMTTVHAVTANQLTVDGASR	1xDeamidated [N]	FALSE	Theileria	8.69869e-12	5.27106e-05	1	1	3	Q4N2G6	0	3229.62			3.303e-12	4.75
	FALSE	High	VVNDNFGIVEGLMTTVHAVTANQLTVDGASR	1xOxidation [M13]	FALSE	Theileria	5.36967e-15	5.27106e-05	1	1	7	Q4N2G6	0	3244.63			1.572e-15	5.37
	FALSE	High	VVKDAAAGPMK		FALSE	Theileria	0.00160101	5.27106e-05	1	1	2	Q4N2G6	1	1086.6			0.001163	2
	FALSE	High	IGINGYGR		FALSE	Theileria	0.00739337	0.000151446	1	2	2	Q4N2G6	0	849.458			0.005683	1.59
	FALSE	High	DPAAIPWGK		FALSE	Theileria	0.00555526	0.000151446	1	1	1	Q4N2G6	0	954.504			0.004235	2.75
	FALSE	High	DAAAGPMK	1xOxidation [M7]	FALSE	Theileria	0.0185492	0.000882623	1	1	1	Q4N2G6	0	776.361			0.01478	1.62
	FALSE	High	SSVFDVK		FALSE	Theileria	0.0421358	0.00232306	1	1	1	Q4N2G6	0	781.409			0.03451	1.83
	FALSE	High	YEDIVR		FALSE	Theileria	0.0741541	0.0039255	1	1	1	Q4N2G6	0	794.404			0.06205	1.46
	FALSE	High	VIPELNGK		FALSE	Bovine;Theileria	0.0758119	0.00408261	2	5	2	Q4N2G6; P10096	0	869.509			0.0635	1.36
	FALSE	High	VHLTFEK		FALSE	Theileria	0.0864829	0.00488693	1	1	1	Q4N2G6	0	873.483			0.07291	1.21
	FALSE	High	VIPELNGK	1xDeamidated [N6]	FALSE	Bovine;Theileria	0.113721	0.00666951	2	5	1	Q4N2G6; P10096	0	870.493			0.09693	1.31
	FALSE	High	DAAAGPMK		FALSE	Theileria	0.117994	0.00673811	1	1	1	Q4N2G6	0	760.366			0.1005	1.75
FALSE	High	Master Protein	Q4MZU0	Protein disulfide isomerase, putative OS=Theileria parva OX=5875 GN=TP03_0419 PE=4 SV=1	538	62.1	5.3	FALSE	75	45	45	105	228.9	Theileria
	Checked	Confidence	Sequence	Modifications	Contaminant	Marked as	Qvality PEP	Qvality q-value	# Protein Groups	# Proteins	# PSMs	Master Protein Accessions	# Missed Cleavages	Theo. MH+ [Da]			Percolator PEP (by Search Engine): Sequest HT	XCorr (by Search Engine): Sequest HT
	FALSE	High	NGTEVEYSGSR	1xDeamidated [N1]	FALSE	Theileria	0.000165589	5.27106e-05	1	1	2	Q4MZU0	0	1199.52			0.0001117	2.81
	FALSE	High	NGTEVEYSGSR		FALSE	Theileria	4.64283e-05	5.27106e-05	1	1	1	Q4MZU0	0	1198.53			2.99e-05	2.33
	FALSE	High	NFLPVYTEFATVNK		FALSE	Theileria	6.68286e-05	5.27106e-05	1	1	1	Q4MZU0	0	1642.85			4.361e-05	2.17
	FALSE	High	NEEGVNLMER		FALSE	Theileria	0.000266319	5.27106e-05	1	1	1	Q4MZU0	0	1190.55			0.000182	2.48
	FALSE	High	VFVVSYSDYSLSDLDSGSVSPLFLK		FALSE	Theileria	1.29939e-11	5.27106e-05	1	1	6	Q4MZU0	0	2724.37			4.994e-12	2.85
	FALSE	High	MLKDEKSDVVFAK		FALSE	Theileria	1.32479e-08	5.27106e-05	1	1	2	Q4MZU0	2	1509.8			6.446e-09	2.62
	FALSE	High	VLTDDTFDKFLTENKLVMVK		FALSE	Theileria	1.48051e-08	5.27106e-05	1	1	1	Q4MZU0	2	2356.25			7.217e-09	2.79
	FALSE	High	VLTDDTFDKFLTENK		FALSE	Theileria	4.25273e-10	5.27106e-05	1	1	3	Q4MZU0	1	1785.89			1.838e-10	3.61
	FALSE	High	VLTDDTFDK		FALSE	Theileria	0.000828403	5.27106e-05	1	1	1	Q4MZU0	0	1053.51			0.000591	1.86
	FALSE	High	SVRSEEEPKENDGPVK		FALSE	Theileria	2.69386e-09	5.27106e-05	1	1	1	Q4MZU0	2	1799.88			1.241e-09	3.33
	FALSE	High	SYFSFFNLAHTHK		FALSE	Theileria	4.99744e-07	5.27106e-05	1	1	4	Q4MZU0	0	1598.78			2.759e-07	2.88
	FALSE	High	SYFSFFNLAHTHKDK		FALSE	Theileria	1.86149e-06	5.27106e-05	1	1	1	Q4MZU0	1	1841.9			1.075e-06	4.61
	FALSE	High	SYNFDTFDSLLDFYHDVK		FALSE	Theileria	1.74808e-10	5.27106e-05	1	1	6	Q4MZU0	0	2226			7.326e-11	2.6
	FALSE	High	TAEGLREFVTQNGGFVEDIHTEL		FALSE	Theileria	1.81655e-05	5.27106e-05	1	1	2	Q4MZU0	1	2562.25			1.137e-05	3.25
	FALSE	High	TAEGLREFVTQNGGFVEDIHTEL	1xDeamidated [N12]	FALSE	Theileria	6.47974e-05	5.27106e-05	1	1	1	Q4MZU0	1	2563.23			4.222e-05	3.26
	FALSE	High	NVLLMIHAPHCQHCK	2xCarbamidomethyl [C11; C14]	FALSE	Theileria	1.46354e-05	5.27106e-05	1	1	1	Q4MZU0	0	1857.9			9.073e-06	1.81
	FALSE	High	NVLLMIHAPHCQHCK	2xCarbamidomethyl [C11; C14]; 1xOxidation [M5]	FALSE	Theileria	4.96804e-06	5.27106e-05	1	1	1	Q4MZU0	0	1873.9			2.957e-06	2.48
	FALSE	High	SEEEPKENDGPVK		FALSE	Theileria	2.92143e-06	5.27106e-05	1	1	3	Q4MZU0	1	1457.68			1.708e-06	2.37
	FALSE	High	SEEEPKENDGPVKVVVGNTLEK		FALSE	Theileria	1.39109e-10	5.27106e-05	1	1	4	Q4MZU0	2	2397.21			5.779e-11	3.76
	FALSE	High	SDYDKYKDVFTK		FALSE	Theileria	0.000125431	5.27106e-05	1	1	2	Q4MZU0	2	1508.73			8.346e-05	2.13
	FALSE	High	EEYVVHQPSEGFTR		FALSE	Theileria	4.78738e-06	5.27106e-05	1	1	2	Q4MZU0	0	1677.79			2.863e-06	2.72
	FALSE	High	EFVTQNGGFVEDIHTEL		FALSE	Theileria	1.96786e-06	5.27106e-05	1	1	4	Q4MZU0	0	1934.91			1.138e-06	3.45
	FALSE	High	EFVTQNGGFVEDIHTEL	1xDeamidated [N/Q]	FALSE	Theileria	0.000334618	5.27106e-05	1	1	3	Q4MZU0	0	1935.9			0.0002305	2.57
	FALSE	High	YLLQPNQQQSVKEAK		FALSE	Theileria	6.68286e-05	5.27106e-05	1	1	1	Q4MZU0	1	1773.95			4.351e-05	2.12
	FALSE	High	YLLQPNQQQSVK	1xDeamidated [Q8]	FALSE	Theileria	0.00191357	5.27106e-05	1	1	2	Q4MZU0	0	1446.76			0.001404	1.57
	FALSE	High	DMKEEYVVHQPSEGFTR		FALSE	Theileria	3.95238e-07	5.27106e-05	1	1	1	Q4MZU0	1	2051.95			2.164e-07	3.81
	FALSE	High	YLLQPNQQQSVK		FALSE	Theileria	0.000232511	5.27106e-05	1	1	1	Q4MZU0	0	1445.77			0.0001583	1.74
	FALSE	High	EVFLLTQLPAVAYQTPTGR	1xDeamidated [Q7]	FALSE	Theileria	8.39762e-05	5.27106e-05	1	1	1	Q4MZU0	0	2105.13			5.512e-05	2.43
	FALSE	High	EVFLLTQLPAVAYQTPTGR		FALSE	Theileria	8.75502e-11	5.27106e-05	1	1	5	Q4MZU0	0	2104.14			3.593e-11	3.49
	FALSE	High	ETLPLFAEIDQENYMR		FALSE	Theileria	7.93598e-09	5.27106e-05	1	1	2	Q4MZU0	0	1968.94			3.8e-09	3.24
	FALSE	High	ETLPLFAEIDQENYMR	1xOxidation [M15]	FALSE	Theileria	1.42707e-07	5.27106e-05	1	1	2	Q4MZU0	0	1984.93			7.517e-08	2.77
	FALSE	High	FEGSTEDELEK		FALSE	Theileria	3.06935e-06	5.27106e-05	1	1	1	Q4MZU0	0	1283.56			1.801e-06	2.07
	FALSE	High	FEGSTEDELEKFLSR		FALSE	Theileria	1.77179e-06	5.27106e-05	1	1	1	Q4MZU0	1	1786.85			1.019e-06	3.06
	FALSE	High	ELTEALSKQEEEYKDK		FALSE	Theileria	1.3997e-10	5.27106e-05	1	1	3	Q4MZU0	2	1939.95			5.842e-11	3.88
	FALSE	High	DAPGLVSWVK		FALSE	Theileria	0.000388018	5.27106e-05	1	1	1	Q4MZU0	0	1071.58			0.00027	2.55
	FALSE	High	HQSTFVWVDSDK		FALSE	Theileria	1.37479e-08	5.27106e-05	1	1	2	Q4MZU0	0	1448.68			6.696e-09	2.78
	FALSE	High	HQSTFVWVDSDKFGTIK		FALSE	Theileria	3.94572e-13	5.27106e-05	1	1	3	Q4MZU0	1	1995			1.344e-13	4.71
	FALSE	High	HSDLKELTEALSK		FALSE	Theileria	7.41492e-09	5.27106e-05	1	1	2	Q4MZU0	1	1470.78			3.54e-09	3.85
	FALSE	High	VRNEEGVNLMER		FALSE	Theileria	0.00183297	5.27106e-05	1	1	2	Q4MZU0	1	1445.72			0.001344	2.72
	FALSE	High	KNVLLMIHAPHCQHCK	2xCarbamidomethyl [C12; C15]	FALSE	Theileria	2.02785e-09	5.27106e-05	1	1	2	Q4MZU0	1	1986			9.274e-10	2.46
	FALSE	High	FYADWCVHCK	2xCarbamidomethyl [C6; C9]	FALSE	Theileria	0.00019441	5.27106e-05	1	1	2	Q4MZU0	0	1385.58			0.0001317	2.39
	FALSE	High	FVEDPSVLPMDKVFVVSYSDYSLSDLDSGSVSPLFLK		FALSE	Theileria	2.24027e-06	5.27106e-05	1	1	1	Q4MZU0	1	4082.02			1.298e-06	2.36
	FALSE	High	FVEDPSVLPMDK	1xOxidation [M10]	FALSE	Theileria	0.00111345	5.27106e-05	1	1	1	Q4MZU0	0	1392.67			0.0008017	1.35
	FALSE	High	FVEDPSVLPMDK		FALSE	Theileria	1.33409e-05	5.27106e-05	1	1	1	Q4MZU0	0	1376.68			8.217e-06	2.45
	FALSE	High	GFPTLYFFK		FALSE	Theileria	0.00173428	5.27106e-05	1	1	4	Q4MZU0	0	1119.59			0.001264	1.97
	FALSE	High	FITSGMDLVWFCGTK	1xCarbamidomethyl [C12]	FALSE	Theileria	4.52484e-09	5.27106e-05	1	1	2	Q4MZU0	0	1761.83			2.119e-09	3.1
	FALSE	High	TTEEWSK		FALSE	Theileria	0.016368	0.000882623	1	1	1	Q4MZU0	0	880.405			0.01295	1.73
	FALSE	High	HQSTFVWVDSDKFGTIKEVFLLTQLPAVAYQTPTGR		FALSE	Theileria	0.0252343	0.00132578	1	1	2	Q4MZU0	2	4080.12			0.02031	1.05
	FALSE	High	QEEEYKDK		FALSE	Theileria	0.0350166	0.00182771	1	1	1	Q4MZU0	1	1068.48			0.02852	1.57
	FALSE	High	WKEFSQK		FALSE	Theileria	0.051481	0.00264082	1	1	1	Q4MZU0	1	952.489			0.0425	1.35
	FALSE	High	VVVGNTLEK		FALSE	Theileria	0.051481	0.00264082	1	1	1	Q4MZU0	0	958.557			0.04251	1.49
	FALSE	High	ELSTPGVK		FALSE	Theileria	0.0713323	0.00385018	1	1	1	Q4MZU0	0	830.462			0.05958	1.55
	FALSE	High	NEEGVNLMER	1xOxidation [M8]	FALSE	Theileria	0.154272	0.0088557	1	1	1	Q4MZU0	0	1206.54			0.1335	1.33
	FALSE	High	SDVVFAK		FALSE	Theileria	0.166327	0.009604	1	1	1	Q4MZU0	0	765.414			0.1441	1.68
FALSE	High	Master Protein	Q3ZCH0	Stress-70 protein, mitochondrial OS=Bos taurus OX=9913 GN=HSPA9 PE=2 SV=1	679	73.7	6.3	FALSE	63	45	45	88	212.13	Bovine
	Checked	Confidence	Sequence	Modifications	Contaminant	Marked as	Qvality PEP	Qvality q-value	# Protein Groups	# Proteins	# PSMs	Master Protein Accessions	# Missed Cleavages	Theo. MH+ [Da]			Percolator PEP (by Search Engine): Sequest HT	XCorr (by Search Engine): Sequest HT
	FALSE	High	VEAVNMAEGIIHDTETK		FALSE	Bovine	1.21577e-06	5.27106e-05	1	1	2	Q3ZCH0	0	1856.91			6.911e-07	3.14
	FALSE	High	LYSPSQIGAFVLMK		FALSE	Bovine	8.71091e-07	5.27106e-05	1	1	1	Q3ZCH0	0	1553.84			4.912e-07	2.9
	FALSE	High	NAVITVPAYFNDSQR		FALSE	Bovine	1.26199e-05	5.27106e-05	1	1	2	Q3ZCH0	0	1694.85			7.797e-06	2.59
	FALSE	High	MKETAENYLGHTAK		FALSE	Bovine	1.60423e-08	5.27106e-05	1	1	2	Q3ZCH0	1	1592.77			7.844e-09	2.29
	FALSE	High	MKETAENYLGHTAK	1xOxidation [M1]	FALSE	Bovine	1.23088e-06	5.27106e-05	1	1	2	Q3ZCH0	1	1608.77			7e-07	2.34
	FALSE	High	NAEKYAEEDR		FALSE	Bovine	0.000461171	5.27106e-05	1	1	1	Q3ZCH0	1	1224.55			0.0003224	1.61
	FALSE	High	NAEKYAEEDRR		FALSE	Bovine	3.14682e-05	5.27106e-05	1	1	2	Q3ZCH0	2	1380.65			2.001e-05	2.36
	FALSE	High	VLENAEGAR		FALSE	Bovine	0.00258559	5.27106e-05	1	1	2	Q3ZCH0	0	958.495			0.00192	1.66
	FALSE	High	VINEPTAAALAYGLDKSEDK		FALSE	Bovine	7.98513e-09	5.27106e-05	1	1	1	Q3ZCH0	1	2105.08			3.818e-09	3.92
	FALSE	High	VINEPTAAALAYGLDK		FALSE	Bovine	3.04875e-08	5.27106e-05	1	1	2	Q3ZCH0	0	1645.88			1.523e-08	3.33
	FALSE	High	LLGQFTLIGIPPAPR		FALSE	Bovine	2.18379e-09	5.27106e-05	1	1	10	Q3ZCH0	0	1592.95			9.98e-10	3.76
	FALSE	High	IIAVYDLGGGTFDISILEIQK		FALSE	Bovine	1.06136e-06	5.27106e-05	1	1	2	Q3ZCH0	0	2265.24			6.009e-07	1.82
	FALSE	High	SQVFSTAADGQTQVEIK		FALSE	Bovine	1.93012e-09	5.27106e-05	1	1	2	Q3ZCH0	0	1808.9			8.793e-10	4.32
	FALSE	High	TTPSVVAFTADGER		FALSE	Bovine	3.18518e-06	5.27106e-05	1	1	2	Q3ZCH0	0	1450.72			1.868e-06	3.16
	FALSE	High	STNGDTFLGGEDFDQALLR		FALSE	Bovine	1.26059e-09	5.27106e-05	1	1	2	Q3ZCH0	0	2055.96			5.646e-10	3.88
	FALSE	High	STNGDTFLGGEDFDQALLR	1xDeamidated [N3]	FALSE	Bovine	2.54682e-11	5.27106e-05	1	1	4	Q3ZCH0	0	2056.95			9.985e-12	3.72
	FALSE	High	QAVTNPNNTFYATK		FALSE	Bovine	1.0291e-06	5.27106e-05	1	1	2	Q3ZCH0	0	1568.77			5.833e-07	3.82
	FALSE	High	QAVTNPNNTFYATKR	1xGln->pyro-Glu [N-Term]	FALSE	Bovine	9.7977e-06	5.27106e-05	1	1	1	Q3ZCH0	1	1707.84			5.989e-06	2.31
	FALSE	High	QAVTNPNNTFYATKR		FALSE	Bovine	1.48968e-08	5.27106e-05	1	1	3	Q3ZCH0	1	1724.87			7.284e-09	3.77
	FALSE	High	QAVTNPNNTFYATKR	1xDeamidated [N7]	FALSE	Bovine	0.00038326	5.27106e-05	1	1	1	Q3ZCH0	1	1725.86			0.0002657	1.57
	FALSE	High	QATKDAGQISGLNVLR		FALSE	Bovine	2.42749e-06	5.27106e-05	1	1	1	Q3ZCH0	1	1670.92			1.417e-06	2.89
	FALSE	High	QAASSLQQASLK	1xGln->pyro-Glu [N-Term]	FALSE	Bovine	0.00217716	5.27106e-05	1	1	1	Q3ZCH0	0	1214.64			0.001606	2.55
	FALSE	High	QAASSLQQASLK		FALSE	Bovine	3.42917e-07	5.27106e-05	1	1	1	Q3ZCH0	0	1231.66			1.866e-07	3.19
	FALSE	High	RQAVTNPNNTFYATK		FALSE	Bovine	7.2849e-06	5.27106e-05	1	1	1	Q3ZCH0	1	1724.87			4.393e-06	3.1
	FALSE	High	RQAVTNPNNTFYATKR		FALSE	Bovine	0.000168683	5.27106e-05	1	1	1	Q3ZCH0	2	1880.97			0.0001139	2.4
	FALSE	High	RYDDPEVQKDIK		FALSE	Bovine	0.000172899	5.27106e-05	1	1	3	Q3ZCH0	2	1505.76			0.0001165	2.77
	FALSE	High	SDIGEVILVGGMTR		FALSE	Bovine	1.55591e-07	5.27106e-05	1	1	1	Q3ZCH0	0	1446.76			8.222e-08	2.63
	FALSE	High	DSETGENIR		FALSE	Bovine	0.000843861	5.27106e-05	1	1	1	Q3ZCH0	0	1020.46			0.0005995	1.71
	FALSE	High	ETAENYLGHTAK		FALSE	Bovine	0.000441683	5.27106e-05	1	1	1	Q3ZCH0	0	1333.64			0.000308	1.53
	FALSE	High	ETGVDLTKDNMALQR		FALSE	Bovine	9.43623e-08	5.27106e-05	1	1	1	Q3ZCH0	1	1690.84			4.908e-08	3.06
	FALSE	High	EQQIVIQSSGGLSK		FALSE	Bovine	5.03079e-05	5.27106e-05	1	1	1	Q3ZCH0	0	1473.79			3.251e-05	2.53
	FALSE	High	EQQIVIQSSGGLSKDDIENMVK		FALSE	Bovine	3.44653e-11	5.27106e-05	1	1	2	Q3ZCH0	1	2418.22			1.369e-11	3.52
	FALSE	High	ERVEAVNMAEGIIHDTETK		FALSE	Bovine	5.54735e-09	5.27106e-05	1	1	1	Q3ZCH0	1	2142.05			2.624e-09	4.2
	FALSE	High	AQFEGIVTDLIR		FALSE	Bovine	1.02304e-05	5.27106e-05	1	1	2	Q3ZCH0	0	1361.74			6.277e-06	2.44
	FALSE	High	AQFEGIVTDLIRR		FALSE	Bovine	0.000102949	5.27106e-05	1	1	1	Q3ZCH0	1	1517.84			6.803e-05	2.38
	FALSE	High	AMQDAEVSKSDIGEVILVGGMTR		FALSE	Bovine	2.67878e-07	5.27106e-05	1	1	1	Q3ZCH0	1	2406.2			1.451e-07	2.92
	FALSE	High	AKCELSSSVQTDINLPYLTMDASGPK	1xCarbamidomethyl [C3]	FALSE	Bovine	3.87767e-09	5.27106e-05	1	1	1	Q3ZCH0	1	2825.37			1.808e-09	3.19
	FALSE	High	AKCELSSSVQTDINLPYLTMDASGPK	1xCarbamidomethyl [C3]; 1xOxidation [M20]	FALSE	Bovine	1.32516e-07	5.27106e-05	1	1	1	Q3ZCH0	1	2841.36			6.967e-08	2.41
	FALSE	High	DAGQISGLNVLR		FALSE	Bovine	1.87302e-06	5.27106e-05	1	1	1	Q3ZCH0	0	1242.68			1.083e-06	2.48
	FALSE	High	ASNGDAWVEAHGK		FALSE	Bovine	1.72857e-06	5.27106e-05	1	1	2	Q3ZCH0	0	1341.62			9.955e-07	2.6
	FALSE	High	ASNGDAWVEAHGK	1xDeamidated [N3]	FALSE	Bovine	1.01647e-06	5.27106e-05	1	1	5	Q3ZCH0	0	1342.6			5.734e-07	2.09
	FALSE	High	KSQVFSTAADGQTQVEIK		FALSE	Bovine	4.71805e-14	5.27106e-05	1	1	2	Q3ZCH0	1	1937			1.49e-14	3.42
	FALSE	High	VQQTVQDLFGRAPSK		FALSE	Bovine	4.66931e-07	5.27106e-05	1	1	1	Q3ZCH0	1	1673.9			2.566e-07	3.11
	FALSE	High	VQQTVQDLFGR		FALSE	Bovine	5.51889e-05	5.27106e-05	1	1	1	Q3ZCH0	0	1290.68			3.576e-05	2.75
	FALSE	High	GAVVGIDLGTTNSCVAVMEGK	1xCarbamidomethyl [C14]	FALSE	Bovine	1.7698e-10	5.27106e-05	1	1	1	Q3ZCH0	0	2078.03			7.428e-11	3.59
	FALSE	High	AMQDAEVSK		FALSE	Bovine	0.00576209	0.000151446	1	1	1	Q3ZCH0	0	978.456			0.004401	1.21
	FALSE	High	RYDDPEVQK		FALSE	Bovine	0.0148758	0.000714967	1	1	1	Q3ZCH0	1	1149.55			0.01171	2.58
	FALSE	High	KDSETGENIR		FALSE	Bovine	0.012353	0.000714967	1	1	1	Q3ZCH0	1	1148.55			0.009692	1.63
	FALSE	High	LFEMAYKK		FALSE	Bovine	0.0280499	0.0016818	1	1	1	Q3ZCH0	1	1029.54			0.0226	1.35
	FALSE	High	ETGVDLTK		FALSE	Bovine	0.0472596	0.00264082	1	1	1	Q3ZCH0	0	862.452			0.03894	1.42
	FALSE	High	LKEEISK		FALSE	Bovine	0.135799	0.00813053	1	1	1	Q3ZCH0	1	846.493			0.1169	1.87
	FALSE	High	RTIAPCQK	1xCarbamidomethyl [C6]	FALSE	Bovine	0.156623	0.00901237	1	1	1	Q3ZCH0	1	973.525			0.1352	1.87
FALSE	High	Master Protein	P00829	ATP synthase subunit beta, mitochondrial OS=Bos taurus OX=9913 GN=ATP5F1B PE=1 SV=2	528	56.2	5.27	FALSE	75	26	22	76	209.07	Bovine
	Checked	Confidence	Sequence	Modifications	Contaminant	Marked as	Qvality PEP	Qvality q-value	# Protein Groups	# Proteins	# PSMs	Master Protein Accessions	# Missed Cleavages	Theo. MH+ [Da]			Percolator PEP (by Search Engine): Sequest HT	XCorr (by Search Engine): Sequest HT
	FALSE	High	LVLEVAQHLGESTVR		FALSE	Bovine	1.10731e-09	5.27106e-05	1	2	2	P00829	0	1650.92			4.96e-10	4.23
	FALSE	High	IVAVIGAVVDVQFDEGLPPILNALEVQGR		FALSE	Bovine	3.76295e-06	5.27106e-05	1	2	2	P00829	0	3031.68			2.224e-06	2.08
	FALSE	High	IPVGPETLGR		FALSE	Bovine	5.38428e-05	5.27106e-05	1	2	1	P00829	0	1038.59			3.481e-05	1.69
	FALSE	High	IGLFGGAGVGK		FALSE	Bovine;Theileria	5.6908e-06	5.27106e-05	2	4	2	P00829; Q4N8S5	0	975.562			3.422e-06	2.16
	FALSE	High	IMNVIGEPIDER		FALSE	Bovine	0.000544728	5.27106e-05	1	2	1	P00829	0	1385.71			0.0003827	2.33
	FALSE	High	IMNVIGEPIDER	1xOxidation [M2]	FALSE	Bovine	0.00145986	5.27106e-05	1	2	1	P00829	0	1401.7			0.001061	2.05
	FALSE	High	IMNVIGEPIDERGPIK		FALSE	Bovine	6.27993e-07	5.27106e-05	1	2	2	P00829	1	1780.96			3.496e-07	3.21
	FALSE	High	IMNVIGEPIDERGPIK	1xOxidation [M2]	FALSE	Bovine	3.07007e-05	5.27106e-05	1	2	1	P00829	1	1796.96			1.95e-05	2.22
	FALSE	High	IMDPNIVGSEHYDVAR	1xDeamidated [N5]; 1xOxidation [M2]	FALSE	Bovine	2.74718e-05	5.27106e-05	1	3	1	P00829	0	1832.85			1.738e-05	1.97
	FALSE	High	IMDPNIVGSEHYDVAR		FALSE	Bovine	1.08699e-09	5.27106e-05	1	3	2	P00829	0	1815.87			4.862e-10	3.76
	FALSE	High	IMDPNIVGSEHYDVAR	1xOxidation [M2]	FALSE	Bovine	6.96902e-10	5.27106e-05	1	3	2	P00829	0	1831.86			3.073e-10	3.04
	FALSE	High	VLDSGAPIRIPVGPETLGR		FALSE	Bovine	8.34472e-06	5.27106e-05	1	2	3	P00829	1	1947.1			5.064e-06	2.41
	FALSE	High	SLQDIIAILGMDELSEEDKLTVSR		FALSE	Bovine	5.1744e-15	5.27106e-05	1	3	2	P00829	1	2675.38			1.514e-15	4.75
	FALSE	High	TREGNDLYHEMIESGVINLK		FALSE	Bovine	2.06749e-06	5.27106e-05	1	3	2	P00829	1	2318.14			1.199e-06	4.37
	FALSE	High	TREGNDLYHEMIESGVINLK	1xDeamidated [N18]	FALSE	Bovine	1.67602e-06	5.27106e-05	1	3	1	P00829	1	2319.13			9.644e-07	3.75
	FALSE	High	TIAMDGTEGLVR	1xOxidation [M4]	FALSE	Bovine	0.00322436	5.27106e-05	1	2	1	P00829	0	1278.64			0.002408	2.4
	FALSE	High	QFAAIHAEAPEFVEMSVEQEILVTGIK	1xOxidation [M15]	FALSE	Bovine	5.94051e-07	5.27106e-05	1	2	2	P00829	0	3002.52			3.292e-07	2.88
	FALSE	High	QFAAIHAEAPEFVEMSVEQEILVTGIK	1xDeamidated [Q19]	FALSE	Bovine	2.36762e-07	5.27106e-05	1	2	1	P00829	0	2987.51			1.275e-07	3.63
	FALSE	High	QFAAIHAEAPEFVEMSVEQEILVTGIK	1xGln->pyro-Glu [N-Term]	FALSE	Bovine	3.28136e-10	5.27106e-05	1	2	1	P00829	0	2969.5			1.408e-10	4.83
	FALSE	High	QFAAIHAEAPEFVEMSVEQEILVTGIK	1xGln->pyro-Glu [N-Term]; 1xOxidation [M15]	FALSE	Bovine	3.10575e-08	5.27106e-05	1	2	1	P00829	0	2985.49			1.562e-08	3.51
	FALSE	High	QFAAIHAEAPEFVEMSVEQEILVTGIK		FALSE	Bovine	4.78738e-06	5.27106e-05	1	2	1	P00829	0	2986.52			2.855e-06	2.56
	FALSE	High	VALVYGQMNEPPGAR	1xOxidation [M8]	FALSE	Bovine	1.84952e-07	5.27106e-05	1	3	3	P00829	0	1617.81			9.852e-08	2.64
	FALSE	High	VALVYGQMNEPPGAR		FALSE	Bovine	1.56554e-07	5.27106e-05	1	3	1	P00829	0	1601.81			8.307e-08	3.04
	FALSE	High	VALTGLTVAEYFR		FALSE	Bovine;Theileria	4.78606e-07	5.27106e-05	2	4	2	P00829; Q4N8S5	0	1439.79			2.638e-07	3.02
	FALSE	High	TVLIMELINNVAK	1xOxidation [M5]	FALSE	Bovine	2.59807e-06	5.27106e-05	1	3	2	P00829	0	1473.83			1.518e-06	2.12
	FALSE	High	TVLIMELINNVAK		FALSE	Bovine	1.24582e-07	5.27106e-05	1	3	6	P00829	0	1457.84			6.556e-08	2.85
	FALSE	High	EGNDLYHEMIESGVINLK		FALSE	Bovine	3.2255e-05	5.27106e-05	1	3	1	P00829	0	2061			2.052e-05	2.4
	FALSE	High	DQEGQDVLLFIDNIFR		FALSE	Bovine	1.04687e-11	5.27106e-05	1	3	2	P00829	0	1921.97			3.999e-12	3.86
	FALSE	High	AIAELGIYPAVDPLDSTSR		FALSE	Bovine	1.04775e-08	5.27106e-05	1	3	3	P00829	0	1988.03			5.059e-09	3.76
	FALSE	High	AHGGYSVFAGVGER		FALSE	Bovine	6.01596e-06	5.27106e-05	1	3	4	P00829	0	1406.68			3.605e-06	3.03
	FALSE	High	GSITSVQAIYVPADDLTDPAPATTFAHLDATTVLSR		FALSE	Bovine	7.54929e-11	5.27106e-05	1	3	3	P00829	0	3714.89			3.074e-11	3.47
	FALSE	High	GSITSVQAIYVPADDLTDPAPATTFAHLDATTVLSR	1xDeamidated [Q7]	FALSE	Bovine	2.79552e-09	5.27106e-05	1	3	1	P00829	0	3715.87			1.293e-09	3.93
	FALSE	High	KGSITSVQAIYVPADDLTDPAPATTFAHLDATTVLSR		FALSE	Bovine	4.32737e-14	5.27106e-05	1	3	6	P00829	1	3842.98			1.361e-14	4.32
	FALSE	High	FTQAGSEVSALLGR		FALSE	Bovine;Theileria	6.84689e-07	5.27106e-05	2	4	1	P00829; Q4N8S5	0	1435.75			3.825e-07	3.4
	FALSE	High	FLSQPFQVAEVFTGHLGK		FALSE	Bovine	6.84305e-09	5.27106e-05	1	3	5	P00829	0	2005.05			3.248e-09	3.21
	FALSE	High	GFQQILAGEYDHLPEQAFYMVGPIEEAVAK		FALSE	Bovine	0.000783704	5.27106e-05	1	2	2	P00829	0	3350.64			0.0005564	2.25
	FALSE	High	VVDLLAPYAK		FALSE	Bovine;Theileria	4.61425e-05	5.27106e-05	2	4	1	P00829; Q4N8S5	0	1088.64			2.977e-05	2.51
	FALSE	High	LVPLKETIK		FALSE	Bovine	0.0506094	0.00264082	1	3	1	P00829	1	1040.67			0.04176	1.64
FALSE	High	Master Protein	Q0VCX2	Endoplasmic reticulum chaperone BiP OS=Bos taurus OX=9913 GN=HSPA5 PE=2 SV=1	655	72.4	5.16	FALSE	60	45	42	79	202.56	Bovine
	Checked	Confidence	Sequence	Modifications	Contaminant	Marked as	Qvality PEP	Qvality q-value	# Protein Groups	# Proteins	# PSMs	Master Protein Accessions	# Missed Cleavages	Theo. MH+ [Da]			Percolator PEP (by Search Engine): Sequest HT	XCorr (by Search Engine): Sequest HT
	FALSE	High	ITPSYVAFTPEGERLIGDAAK		FALSE	Bovine	4.33801e-05	5.27106e-05	1	1	1	Q0VCX2	1	2235.17			2.797e-05	2.24
	FALSE	High	ITPSYVAFTPEGER		FALSE	Bovine	0.000109504	5.27106e-05	1	1	2	Q0VCX2	0	1566.78			7.281e-05	2.29
	FALSE	High	NGRVEIIANDQGNR		FALSE	Bovine	0.000136752	5.27106e-05	1	1	2	Q0VCX2	1	1555.79			9.177e-05	1.93
	FALSE	High	NGRVEIIANDQGNR	1xDeamidated [N1]	FALSE	Bovine	0.000102316	5.27106e-05	1	1	2	Q0VCX2	1	1556.78			6.759e-05	1.91
	FALSE	High	NKITITNDQNR		FALSE	Bovine	0.000347237	5.27106e-05	1	1	1	Q0VCX2	1	1316.69			0.0002404	2.12
	FALSE	High	NELESYAYSLK		FALSE	Bovine	8.76844e-05	5.27106e-05	1	1	1	Q0VCX2	0	1316.64			5.767e-05	2.32
	FALSE	High	VEIIANDQGNR		FALSE	Bovine	0.000156641	5.27106e-05	2	15	1	P19120; Q0VCX2	0	1228.63			0.0001053	2.62
	FALSE	High	LYGSAGPPPTSEEEAADKDEL		FALSE	Bovine	1.02881e-07	5.27106e-05	1	1	2	Q0VCX2	1	2175.99			5.391e-08	3.44
	FALSE	High	IDTRNELESYAYSLK		FALSE	Bovine	4.23128e-06	5.27106e-05	1	1	1	Q0VCX2	1	1801.9			2.515e-06	3.09
	FALSE	High	IEIESFYEGEDFSETLTR		FALSE	Bovine	9.54275e-12	5.27106e-05	1	1	4	Q0VCX2	0	2164.99			3.618e-12	4.39
	FALSE	High	IEWLESHQDADIEDFKAK		FALSE	Bovine	5.85773e-13	5.27106e-05	1	1	3	Q0VCX2	1	2174.04			2.016e-13	3.9
	FALSE	High	IEWLESHQDADIEDFK		FALSE	Bovine	2.37894e-12	5.27106e-05	1	1	2	Q0VCX2	0	1974.91			8.599e-13	4.65
	FALSE	High	VLEDSDLKKSDIDEIVLVGGSTR		FALSE	Bovine	1.00372e-07	5.27106e-05	1	1	2	Q0VCX2	2	2488.31			5.252e-08	3.42
	FALSE	High	IINEPTAAAIAYGLDKR		FALSE	Bovine	9.91122e-09	5.27106e-05	1	1	3	Q0VCX2	1	1816			4.781e-09	3.64
	FALSE	High	SQIFSTASDNQPTVTIK		FALSE	Bovine	4.55667e-06	5.27106e-05	1	1	1	Q0VCX2	0	1836.93			2.715e-06	2.43
	FALSE	High	TFAPEEISAMVLTK		FALSE	Bovine	4.61328e-06	5.27106e-05	1	1	3	Q0VCX2	0	1536.8			2.745e-06	1.94
	FALSE	High	TKPYIQVDVGGGQTK		FALSE	Bovine	4.49825e-08	5.27106e-05	1	1	3	Q0VCX2	0	1590.85			2.291e-08	2.57
	FALSE	High	NQLTSNPENTVFDAK		FALSE	Bovine	5.15553e-06	5.27106e-05	1	1	2	Q0VCX2	0	1677.81			3.091e-06	3.37
	FALSE	High	NQLTSNPENTVFDAKR		FALSE	Bovine	1.8258e-09	5.27106e-05	1	1	2	Q0VCX2	1	1833.91			8.284e-10	4.09
	FALSE	High	SDIDEIVLVGGSTR		FALSE	Bovine	2.36827e-06	5.27106e-05	1	1	1	Q0VCX2	0	1460.76			1.377e-06	3.25
	FALSE	High	TWNDPSVQQDIK		FALSE	Bovine	1.86149e-06	5.27106e-05	1	1	1	Q0VCX2	0	1430.69			1.075e-06	2.96
	FALSE	High	EFFNGKEPSR		FALSE	Bovine	0.00414424	5.27106e-05	1	1	1	Q0VCX2	1	1210.59			0.003112	1.91
	FALSE	High	EFFNGKEPSR	1xDeamidated [N4]	FALSE	Bovine	9.04329e-05	5.27106e-05	1	1	2	Q0VCX2	1	1211.57			5.979e-05	1.9
	FALSE	High	DNHLLGTFDLTGIPPAPR		FALSE	Bovine	1.61326e-10	5.27106e-05	1	2	5	Q0VCX2	0	1934.01			6.748e-11	3.76
	FALSE	High	FEELNMDLFR		FALSE	Bovine	3.2255e-05	5.27106e-05	1	1	1	Q0VCX2	0	1313.62			2.06e-05	2.33
	FALSE	High	FAEEDKKLK		FALSE	Bovine	0.00118418	5.27106e-05	1	1	1	Q0VCX2	2	1107.6			0.0008513	1.88
	FALSE	High	ELEEIVQPIISK		FALSE	Bovine	1.30961e-05	5.27106e-05	1	1	1	Q0VCX2	0	1397.79			8.066e-06	2.63
	FALSE	High	ALSSQHQAR		FALSE	Bovine	0.00144201	5.27106e-05	1	1	1	Q0VCX2	0	997.517			0.001049	1.98
	FALSE	High	AVEEKIEWLESHQDADIEDFK		FALSE	Bovine	7.74457e-08	5.27106e-05	1	1	1	Q0VCX2	1	2531.19			4.004e-08	2.42
	FALSE	High	AVEEKIEWLESHQDADIEDFKAK		FALSE	Bovine	9.14425e-10	5.27106e-05	1	1	1	Q0VCX2	2	2730.33			4.061e-10	4.58
	FALSE	High	VTAEDKGTGNK		FALSE	Bovine	0.000108161	5.27106e-05	1	1	1	Q0VCX2	1	1119.56			7.175e-05	2.36
	FALSE	High	VTHAVVTVPAYFNDAQR		FALSE	Bovine	4.25273e-10	5.27106e-05	1	1	2	Q0VCX2	0	1887.97			1.843e-10	4.11
	FALSE	High	KVTHAVVTVPAYFNDAQR		FALSE	Bovine	3.55858e-07	5.27106e-05	1	1	2	Q0VCX2	1	2016.07			1.935e-07	4.45
	FALSE	High	KSDIDEIVLVGGSTR		FALSE	Bovine	7.64523e-10	5.27106e-05	1	1	2	Q0VCX2	1	1588.85			3.382e-10	4.6
	FALSE	High	KSQIFSTASDNQPTVTIK		FALSE	Bovine	3.78096e-11	5.27106e-05	1	1	2	Q0VCX2	1	1965.03			1.501e-11	3.3
	FALSE	High	KTKPYIQVDVGGGQTK		FALSE	Bovine	8.44375e-08	5.27106e-05	1	1	2	Q0VCX2	1	1718.94			4.372e-08	3.26
	FALSE	High	KKELEEIVQPIISK		FALSE	Bovine	3.18251e-09	5.27106e-05	1	1	2	Q0VCX2	2	1653.98			1.472e-09	4.21
	FALSE	High	VYEGERPLTK		FALSE	Bovine	0.00683218	0.000151446	1	1	1	Q0VCX2	0	1191.64			0.005247	1.75
	FALSE	High	AKFEELNMDLFR		FALSE	Bovine	0.0050697	0.000151446	1	1	1	Q0VCX2	1	1512.75			0.003834	2.32
	FALSE	High	VLEDSDLK		FALSE	Bovine	0.0122054	0.000714967	1	1	1	Q0VCX2	0	918.478			0.009526	1.34
	FALSE	High	NGRVEIIANDQGNR	2xDeamidated [N9; N13]	FALSE	Bovine	0.015792	0.000882623	1	1	1	Q0VCX2	1	1557.76			0.01248	2.21
	FALSE	High	QATKDAGTIAGLNVMR		FALSE	Bovine;Theileria	0.0290538	0.00175073	2	2	1	Q0VCX2; Q27031	1	1645.87			0.02352	2.6
	FALSE	High	RALSSQHQAR		FALSE	Bovine	0.0285476	0.00175073	1	1	1	Q0VCX2	1	1153.62			0.0231	1.88
	FALSE	High	DAGTIAGLNVMR		FALSE	Bovine;Theileria	0.0322764	0.00175073	2	2	1	Q0VCX2; Q27031	0	1217.63			0.02615	1.88
	FALSE	High	NTVVPTKK		FALSE	Bovine	0.0320888	0.00175073	1	1	1	Q0VCX2	1	886.536			0.02598	1.79
	FALSE	High	DAGTIAGLNVMR	1xOxidation [M11]	FALSE	Bovine;Theileria	0.0356321	0.00182771	2	2	1	Q0VCX2; Q27031	0	1233.63			0.02902	1.78
	FALSE	High	LTPEEIER		FALSE	Bovine	0.041894	0.00224326	1	1	1	Q0VCX2	0	986.515			0.0344	1.34
	FALSE	High	FAEEDKK		FALSE	Bovine	0.04047	0.00224326	1	1	1	Q0VCX2	1	866.425			0.03315	1.59
	FALSE	High	STMKPVQK	1xOxidation [M3]	FALSE	Bovine	0.0995456	0.00583283	1	1	1	Q0VCX2	0	934.503			0.08431	1.33
FALSE	High	Master Protein	Q4N3K7	Heat shock protein 70, putative OS=Theileria parva OX=5875 GN=TP04_0683 PE=3 SV=1	655	72.7	5.27	FALSE	55	41	41	78	201.66	Theileria
	Checked	Confidence	Sequence	Modifications	Contaminant	Marked as	Qvality PEP	Qvality q-value	# Protein Groups	# Proteins	# PSMs	Master Protein Accessions	# Missed Cleavages	Theo. MH+ [Da]			Percolator PEP (by Search Engine): Sequest HT	XCorr (by Search Engine): Sequest HT
	FALSE	High	ITPSYVSFVDGHHK		FALSE	Theileria	2.79786e-06	5.27106e-05	1	1	3	Q4N3K7	0	1586.8			1.634e-06	2.95
	FALSE	High	LSHLESVCSPVVAK	1xCarbamidomethyl [C8]	FALSE	Theileria	1.32442e-09	5.27106e-05	1	1	2	Q4N3K7	0	1525.8			5.955e-10	3.34
	FALSE	High	NGRVEIIADENGDR		FALSE	Theileria	8.08887e-07	5.27106e-05	1	1	1	Q4N3K7	1	1557.76			4.551e-07	2.35
	FALSE	High	NGRVEIIADENGDR	1xDeamidated [N1]	FALSE	Theileria	2.58208e-06	5.27106e-05	1	1	2	Q4N3K7	1	1558.75			1.506e-06	2.12
	FALSE	High	NGRVEIIADENGDRITPSYVSFVDGHHK		FALSE	Theileria	5.83149e-07	5.27106e-05	1	1	1	Q4N3K7	2	3125.54			3.235e-07	3.92
	FALSE	High	NGRVEIIADENGDRITPSYVSFVDGHHK	1xDeamidated [N1]	FALSE	Theileria	1.20085e-06	5.27106e-05	1	1	2	Q4N3K7	2	3126.52			6.814e-07	3.57
	FALSE	High	VEIIADENGDRITPSYVSFVDGHHK	1xDeamidated [N8]	FALSE	Theileria	1.44558e-05	5.27106e-05	1	1	2	Q4N3K7	1	2799.36			8.936e-06	2.98
	FALSE	High	VEIIADENGDRITPSYVSFVDGHHK		FALSE	Theileria	6.63131e-11	5.27106e-05	1	1	3	Q4N3K7	1	2798.37			2.686e-11	4.4
	FALSE	High	LKEELDDASNWMGSHPDEEAQEYKDK		FALSE	Theileria	1.74956e-07	5.27106e-05	1	1	1	Q4N3K7	2	3064.35			9.291e-08	4.22
	FALSE	High	LKEELDDASNWMGSHPDEEAQEYKDK	1xDeamidated [N10]	FALSE	Theileria	2.23902e-08	5.27106e-05	1	1	1	Q4N3K7	2	3065.33			1.112e-08	3.57
	FALSE	High	VNDTEVKEYAPEEISAMVLSR		FALSE	Theileria	5.61785e-08	5.27106e-05	1	1	1	Q4N3K7	1	2380.17			2.869e-08	3.51
	FALSE	High	IEGPVIGIDLGTTFSCVGVYK	1xCarbamidomethyl [C16]	FALSE	Theileria	6.27289e-11	5.27106e-05	1	1	5	Q4N3K7	0	2225.15			2.534e-11	4.19
	FALSE	High	IINEPTAAAIAYGIDK		FALSE	Theileria	1.70592e-09	5.27106e-05	1	1	4	Q4N3K7	0	1659.9			7.759e-10	4.02
	FALSE	High	SQVFSTYSDNQTVVTINVFQGERPLTKDNVPLGK		FALSE	Theileria	0.000263053	5.27106e-05	1	1	1	Q4N3K7	1	3781.94			0.0001795	2.02
	FALSE	High	SQVFSTYSDNQTVVTINVFQGERPLTK		FALSE	Theileria	1.02076e-13	5.27106e-05	1	1	5	Q4N3K7	0	3058.55			3.327e-14	5.49
	FALSE	High	TEVTVEIEDLLEGK		FALSE	Theileria	1.38444e-05	5.27106e-05	1	1	1	Q4N3K7	0	1574.82			8.561e-06	2.22
	FALSE	High	TEVTVEIEDLLEGKDFSETLTR		FALSE	Theileria	2.43773e-13	5.27106e-05	1	1	6	Q4N3K7	1	2524.27			8.147e-14	5.47
	FALSE	High	SDINQIVLVGGSTR		FALSE	Theileria	2.0803e-06	5.27106e-05	1	1	2	Q4N3K7	0	1458.79			1.207e-06	2.55
	FALSE	High	EFHDPDVQNDMK		FALSE	Theileria	1.6864e-06	5.27106e-05	1	1	1	Q4N3K7	0	1474.63			9.731e-07	2.18
	FALSE	High	DNVPLGKFDLTGIPPAPK		FALSE	Theileria	5.94051e-07	5.27106e-05	1	1	2	Q4N3K7	1	1879.03			3.295e-07	3.48
	FALSE	High	EYAPEEISAMVLSR		FALSE	Theileria	3.56037e-05	5.27106e-05	1	1	1	Q4N3K7	0	1594.78			2.273e-05	2.49
	FALSE	High	FEALNEDLFDK		FALSE	Theileria	9.04207e-06	5.27106e-05	1	1	1	Q4N3K7	0	1340.64			5.498e-06	2.05
	FALSE	High	FEALNEDLFDKTMDTVK		FALSE	Theileria	3.43012e-06	5.27106e-05	1	1	1	Q4N3K7	1	2015.96			2.026e-06	2.52
	FALSE	High	FDLTGIPPAPK		FALSE	Theileria	3.38802e-06	5.27106e-05	1	1	2	Q4N3K7	0	1155.64			1.994e-06	2.64
	FALSE	High	AIITVPAYFNDSQR		FALSE	Theileria	7.1072e-06	5.27106e-05	1	1	2	Q4N3K7	0	1594.82			4.301e-06	2.48
	FALSE	High	AIITVPAYFNDSQR	1xDeamidated [N10]	FALSE	Theileria	1.19313e-07	5.27106e-05	1	1	1	Q4N3K7	0	1595.81			6.269e-08	2.61
	FALSE	High	AKFEALNEDLFDK		FALSE	Theileria	8.08661e-08	5.27106e-05	1	1	2	Q4N3K7	1	1539.77			4.179e-08	3.18
	FALSE	High	AKFEALNEDLFDKTMDTVK	1xDeamidated [N7]	FALSE	Theileria	4.09808e-10	5.27106e-05	1	1	1	Q4N3K7	2	2216.08			1.774e-10	2.85
	FALSE	High	DAEENAEKDK		FALSE	Theileria	0.00030504	5.27106e-05	1	1	1	Q4N3K7	1	1148.51			0.0002092	2.31
	FALSE	High	DAEENAEKDKQVADK		FALSE	Theileria	4.22537e-11	5.27106e-05	1	1	2	Q4N3K7	2	1689.79			1.686e-11	4.29
	FALSE	High	DKLSHLESVCSPVVAK	1xCarbamidomethyl [C10]	FALSE	Theileria	2.42613e-08	5.27106e-05	1	1	1	Q4N3K7	1	1768.93			1.204e-08	3.22
	FALSE	High	KAIITVPAYFNDSQR		FALSE	Theileria	6.31528e-09	5.27106e-05	1	1	2	Q4N3K7	1	1722.92			2.991e-09	3.18
	FALSE	High	NTMIPANK	1xOxidation [M3]	FALSE	Theileria	0.0066681	0.000151446	1	1	1	Q4N3K7	0	904.456			0.005113	1.72
	FALSE	High	NLPYTIINKK		FALSE	Theileria	0.00936284	0.000445643	1	1	2	Q4N3K7	1	1203.71			0.007249	1.7
	FALSE	High	NEATVHAEK		FALSE	Theileria	0.0139278	0.000714967	1	1	1	Q4N3K7	0	998.49			0.01097	2.13
	FALSE	High	NLPYTIINK		FALSE	Theileria	0.0112198	0.000714967	1	1	1	Q4N3K7	0	1075.61			0.008765	1.64
	FALSE	High	DAGTIAGLDVIR		FALSE	Theileria	0.0158866	0.000882623	1	1	1	Q4N3K7	0	1200.66			0.01257	2.84
	FALSE	High	DFSETLTR		FALSE	Theileria	0.030804	0.00175073	1	1	1	Q4N3K7	0	968.468			0.02489	1.33
	FALSE	High	RTLKEDSVSSK		FALSE	Theileria	0.0409395	0.00224326	1	1	1	Q4N3K7	2	1249.67			0.03343	1.6
	FALSE	High	SLAEAYLGK		FALSE	Theileria	0.0758119	0.00408261	1	1	1	Q4N3K7	0	951.515			0.06376	1.81
	FALSE	High	NLVIEPK		FALSE	Theileria	0.126958	0.00759002	1	1	1	Q4N3K7	0	812.488			0.1091	1.42
	FALSE	High	VNDTEVK		FALSE	Theileria	0.140773	0.00834487	1	1	1	Q4N3K7	0	804.41			0.1209	1.65
	FALSE	High	KEVEAAKR		FALSE	Theileria	0.15272	0.00870728	1	1	1	Q4N3K7	2	930.537			0.1316	1.47
	FALSE	High	TVFDVK		FALSE	Theileria	0.15272	0.00870728	1	1	1	Q4N3K7	0	708.393			0.132	1.45
	FALSE	High	TGLNIRDDKR		FALSE	Theileria	0.164676	0.009604	1	1	1	Q4N3K7	2	1187.65			0.1428	1.67
	FALSE	High	DNVPLGK		FALSE	Theileria	0.168828	0.00998818	1	1	1	Q4N3K7	0	742.409			0.1461	1.65
FALSE	High	Master Protein	F1MLB8	ATP synthase subunit alpha OS=Bos taurus OX=9913 GN=ATP5F1A PE=1 SV=1	553	59.7	9.19	FALSE	72	40	2	76	200.9	Bovine
	Checked	Confidence	Sequence	Modifications	Contaminant	Marked as	Qvality PEP	Qvality q-value	# Protein Groups	# Proteins	# PSMs	Master Protein Accessions	# Missed Cleavages	Theo. MH+ [Da]			Percolator PEP (by Search Engine): Sequest HT	XCorr (by Search Engine): Sequest HT
	FALSE	High	ITKFENAFLSHVISQHQALLGK		FALSE	Bovine	5.64788e-11	5.27106e-05	1	1	3	F1MLB8	1	2481.36			2.279e-11	4.06
	FALSE	High	VGLKAPGIIPR		FALSE	Bovine	2.53531e-05	5.27106e-05	2	2	2	P19483; F1MLB8	1	1120.72			1.599e-05	3.34
	FALSE	High	ISVREPMQTGIK		FALSE	Bovine	1.64569e-05	5.27106e-05	2	2	1	P19483; F1MLB8	1	1358.75			1.025e-05	3.38
	FALSE	High	VGSAAQTR		FALSE	Bovine	0.00387458	5.27106e-05	2	2	1	P19483; F1MLB8	0	789.421			0.002917	1.84
	FALSE	High	ISEESDAK		FALSE	Bovine	0.00264984	5.27106e-05	2	2	1	P19483; F1MLB8	0	878.41			0.001964	1.88
	FALSE	High	LYCIYVAIGQKR	1xCarbamidomethyl [C3]	FALSE	Bovine;Theileria	2.28215e-06	5.27106e-05	3	3	1	Q4MZF1; P19483; F1MLB8	1	1483.81			1.327e-06	2.88
	FALSE	High	VLSIGDGIAR		FALSE	Bovine	0.000601212	5.27106e-05	2	2	1	P19483; F1MLB8	0	1000.58			0.0004242	1.87
	FALSE	High	ILGADTSVDLEETGR		FALSE	Bovine	1.07365e-09	5.27106e-05	2	3	4	P19483; F1MLB8	0	1575.79			4.806e-10	2.82
	FALSE	High	LIKEGDIVKR		FALSE	Bovine	0.000231081	5.27106e-05	2	2	1	P19483; F1MLB8	2	1170.72			0.0001575	2.41
	FALSE	High	TSIAIDTIINQKR		FALSE	Bovine	9.03711e-08	5.27106e-05	2	2	2	P19483; F1MLB8	1	1472.84			4.69e-08	4
	FALSE	High	TSIAIDTIINQK		FALSE	Bovine	9.7386e-05	5.27106e-05	2	2	3	P19483; F1MLB8	0	1316.74			6.454e-05	2.56
	FALSE	High	TGAIVDVPVGEELLGR		FALSE	Bovine	4.61201e-07	5.27106e-05	2	2	3	P19483; F1MLB8	0	1624.89			2.536e-07	3.35
	FALSE	High	TGTAEVSSILEER		FALSE	Bovine	5.7956e-07	5.27106e-05	2	3	1	P19483; F1MLB8	0	1391.7			3.211e-07	2.85
	FALSE	High	TDGKISEESDAK		FALSE	Bovine	0.000891983	5.27106e-05	2	2	1	P19483; F1MLB8	1	1279.6			0.000636	1.94
	FALSE	High	QGQYSPMAIEEQVAVIYAGVR	1xGln->pyro-Glu [N-Term]	FALSE	Bovine	7.31776e-12	5.27106e-05	2	2	2	P19483; F1MLB8	0	2292.13			2.761e-12	3.71
	FALSE	High	QGQYSPMAIEEQVAVIYAGVR		FALSE	Bovine	9.08287e-12	5.27106e-05	2	2	2	P19483; F1MLB8	0	2309.16			3.452e-12	3.75
	FALSE	High	QGQYSPMAIEEQVAVIYAGVR	1xOxidation [M7]	FALSE	Bovine	2.93706e-09	5.27106e-05	2	2	1	P19483; F1MLB8	0	2325.15			1.361e-09	4.15
	FALSE	High	NVQAEEMVEFSSGLK		FALSE	Bovine	2.44116e-08	5.27106e-05	2	2	1	P19483; F1MLB8	0	1667.79			1.216e-08	3.43
	FALSE	High	RTGAIVDVPVGEELLGR		FALSE	Bovine	2.74422e-09	5.27106e-05	2	2	2	P19483; F1MLB8	1	1780.99			1.263e-09	3.27
	FALSE	High	EAYPGDVFYLHSR		FALSE	Bovine	4.33467e-08	5.27106e-05	2	2	2	P19483; F1MLB8	0	1553.74			2.2e-08	2.95
	FALSE	High	DNGKHALIIYDDLSK		FALSE	Bovine	2.81362e-08	5.27106e-05	2	2	2	P19483; F1MLB8	1	1701.88			1.404e-08	2.51
	FALSE	High	EVAAFAQFGSDLDAATQQLLSR		FALSE	Bovine	2.77519e-13	5.27106e-05	2	2	5	P19483; F1MLB8	0	2338.17			9.355e-14	4.26
	FALSE	High	FENAFLSHVISQHQALLGK		FALSE	Bovine	7.92707e-13	5.27106e-05	1	1	3	F1MLB8	0	2139.13			2.762e-13	5.53
	FALSE	High	AVDSLVPIGR		FALSE	Bovine	0.00364456	5.27106e-05	2	2	1	P19483; F1MLB8	0	1026.59			0.002738	2.15
	FALSE	High	GYLDKLEPSK		FALSE	Bovine	0.000960433	5.27106e-05	2	2	1	P19483; F1MLB8	1	1149.62			0.0006859	2.34
	FALSE	High	GYLDKLEPSKITK		FALSE	Bovine	1.41868e-06	5.27106e-05	2	2	1	P19483; F1MLB8	2	1491.84			8.126e-07	3.41
	FALSE	High	HALIIYDDLSK		FALSE	Bovine	1.62417e-08	5.27106e-05	2	2	3	P19483; F1MLB8	0	1287.69			7.989e-09	2.8
	FALSE	High	GMSLNLEPDNVGVVVFGNDKLIK		FALSE	Bovine	0.000373919	5.27106e-05	2	2	1	P19483; F1MLB8	1	2458.3			0.0002587	2.73
	FALSE	High	GMSLNLEPDNVGVVVFGNDK	1xOxidation [M2]	FALSE	Bovine	1.30048e-08	5.27106e-05	2	2	1	P19483; F1MLB8	0	2120.03			6.313e-09	2.52
	FALSE	High	GMSLNLEPDNVGVVVFGNDK		FALSE	Bovine	4.87553e-07	5.27106e-05	2	2	2	P19483; F1MLB8	0	2104.04			2.686e-07	2.59
	FALSE	High	FNDGTDEKKK		FALSE	Bovine	0.00018967	5.27106e-05	2	2	2	P19483; F1MLB8	2	1181.58			0.0001285	2.26
	FALSE	High	GIRPAINVGLSVSR		FALSE	Bovine;Theileria	6.64056e-06	5.27106e-05	3	3	3	Q4MZF1; P19483; F1MLB8	0	1438.85			4.015e-06	2.73
	FALSE	High	VVDALGNAIDGKGPIGSK		FALSE	Bovine	1.70544e-10	5.27106e-05	2	2	3	P19483; F1MLB8	1	1710.94			7.131e-11	4.8
	FALSE	High	VVDALGNAIDGK		FALSE	Bovine	2.97522e-07	5.27106e-05	2	2	2	P19483; F1MLB8	0	1171.63			1.617e-07	2.66
	FALSE	High	YTIVVSATASDAAPLQYLAPYSGCSMGEYFR	1xCarbamidomethyl [C24]; 1xDeamidated [Q16]	FALSE	Bovine	0.00700024	0.000151446	2	2	1	P19483; F1MLB8	0	3389.57			0.005361	1.16
	FALSE	High	QMSLLLR	1xGln->pyro-Glu [N-Term]	FALSE	Bovine;Theileria	0.00612381	0.000151446	3	3	1	Q4MZF1; P19483; F1MLB8	0	843.476			0.004663	1.99
	FALSE	High	APGIIPR		FALSE	Bovine	0.0247924	0.00124048	2	2	1	P19483; F1MLB8	0	723.451			0.01993	2
	FALSE	High	FNDGTDEK		FALSE	Bovine	0.0255332	0.00132578	2	2	1	P19483; F1MLB8	0	925.39			0.02053	1.36
	FALSE	High	STVAQLVK		FALSE	Bovine	0.0304461	0.00175073	2	2	1	P19483; F1MLB8	0	845.509			0.02461	1.34
	FALSE	High	RLTDADAMK		FALSE	Bovine	0.0322764	0.00175073	2	2	1	P19483; F1MLB8	1	1020.51			0.02616	1.61
	FALSE	High	EPMQTGIK	1xOxidation [M3]	FALSE	Bovine	0.0508984	0.00264082	2	2	1	P19483; F1MLB8	0	919.455			0.04195	1.46
	FALSE	High	ISVREPMQTGIK	1xOxidation [M7]	FALSE	Bovine	0.0508984	0.00264082	2	2	1	P19483; F1MLB8	1	1374.74			0.04211	1.3
	FALSE	High	ELIIGDR		FALSE	Bovine;Theileria	0.0933132	0.00535815	3	3	1	Q4MZF1; P19483; F1MLB8	0	815.462			0.07894	1.6
	FALSE	High	LKEIVTNFLAGFEA		FALSE	Bovine	0.102249	0.00613989	2	2	1	P19483; F1MLB8	1	1551.84			0.08671	1.54
	FALSE	High	QMSLLLR	1xOxidation [M2]	FALSE	Bovine;Theileria	0.123691	0.00728661	3	3	1	Q4MZF1; P19483; F1MLB8	0	876.497			0.1059	1.25
FALSE	High	Master Protein	Q4N3C1	Heat shock protein 60, putative OS=Theileria parva OX=5875 GN=TP04_0066 PE=3 SV=1	570	61.5	6.13	FALSE	70	35	35	65	194.79	Theileria
	Checked	Confidence	Sequence	Modifications	Contaminant	Marked as	Qvality PEP	Qvality q-value	# Protein Groups	# Proteins	# PSMs	Master Protein Accessions	# Missed Cleavages	Theo. MH+ [Da]			Percolator PEP (by Search Engine): Sequest HT	XCorr (by Search Engine): Sequest HT
	FALSE	High	VGGASEVEVNEVKDR		FALSE	Theileria	2.32539e-05	5.27106e-05	1	1	1	Q4N3C1	1	1587.8			1.462e-05	1.95
	FALSE	High	VGGASEVEVNEVKDRVEDALCATK	1xCarbamidomethyl [C21]; 1xDeamidated [N10]	FALSE	Theileria	4.47056e-08	5.27106e-05	1	1	1	Q4N3C1	2	2576.25			2.272e-08	4.7
	FALSE	High	VGGASEVEVNEVKDRVEDALCATK	1xCarbamidomethyl [C21]	FALSE	Theileria	9.66402e-11	5.27106e-05	1	1	1	Q4N3C1	2	2575.27			3.984e-11	4.69
	FALSE	High	VGKDGTITVVEGK		FALSE	Theileria	3.92585e-09	5.27106e-05	1	1	2	Q4N3C1	1	1302.73			1.837e-09	3.55
	FALSE	High	LVDSGLNPMDLLR		FALSE	Theileria	5.94325e-05	5.27106e-05	1	1	1	Q4N3C1	0	1442.77			3.854e-05	2.06
	FALSE	High	VEFDRPYVLLCNEK	1xCarbamidomethyl [C11]	FALSE	Theileria	4.84553e-07	5.27106e-05	1	1	2	Q4N3C1	0	1781.89			2.679e-07	3.99
	FALSE	High	SLISTTDSEYEKDK		FALSE	Theileria	1.22296e-07	5.27106e-05	1	1	2	Q4N3C1	1	1615.77			6.429e-08	2.63
	FALSE	High	SLISTTDSEYEKDKLK		FALSE	Theileria	2.95608e-08	5.27106e-05	1	1	3	Q4N3C1	2	1856.95			1.478e-08	4.02
	FALSE	High	TLSHELEVVEGIK		FALSE	Theileria	2.91898e-09	5.27106e-05	1	1	2	Q4N3C1	0	1453.79			1.352e-09	3.96
	FALSE	High	TLSHELEVVEGIKWDK		FALSE	Theileria	9.60724e-10	5.27106e-05	1	1	1	Q4N3C1	1	1882.99			4.266e-10	5.51
	FALSE	High	SVELPDKLANMGAQLIK		FALSE	Theileria	0.000140171	5.27106e-05	1	1	1	Q4N3C1	1	1827			9.372e-05	2.6
	FALSE	High	STLLDIAEMTGATALGDDNNYVSSEEDFVSYLGR	1xOxidation [M9]	FALSE	Theileria	9.61911e-05	5.27106e-05	1	1	1	Q4N3C1	0	3669.67			6.357e-05	1.45
	FALSE	High	STLLDIAEMTGATALGDDNNYVSSEEDFVSYLGR		FALSE	Theileria	2.02898e-07	5.27106e-05	1	1	1	Q4N3C1	0	3653.68			1.084e-07	2.98
	FALSE	High	TALTDAASVASLMTTSEVAIFDSK		FALSE	Theileria	1.00852e-12	5.27106e-05	1	1	2	Q4N3C1	0	2429.21			3.549e-13	3.87
	FALSE	High	QIASNAGFEGSVIADTLLK		FALSE	Theileria	2.03926e-11	5.27106e-05	1	1	3	Q4N3C1	0	1934.02			7.952e-12	3.26
	FALSE	High	QIASNAGFEGSVIADTLLK	1xGln->pyro-Glu [N-Term]	FALSE	Theileria	1.2295e-10	5.27106e-05	1	1	1	Q4N3C1	0	1917			5.082e-11	4.61
	FALSE	High	QGLLAGCNQLVDAVSVTLGPK	1xCarbamidomethyl [C7]; 1xGln->pyro-Glu [N-Term]	FALSE	Theileria	2.02557e-13	5.27106e-05	1	1	2	Q4N3C1	0	2123.12			6.731e-14	4.33
	FALSE	High	QGLLAGCNQLVDAVSVTLGPK	1xCarbamidomethyl [C7]	FALSE	Theileria	9.84192e-12	5.27106e-05	1	1	3	Q4N3C1	0	2140.14			3.735e-12	4.17
	FALSE	High	NNDHSHGFNAQTGQFCNMFTEGILDPTK	1xCarbamidomethyl [C16]	FALSE	Theileria	1.63285e-11	5.27106e-05	1	1	2	Q4N3C1	0	3180.39			6.318e-12	4.33
	FALSE	High	NVIISSSFGPPK		FALSE	Theileria	0.000402649	5.27106e-05	1	1	1	Q4N3C1	0	1245.68			0.000279	3.18
	FALSE	High	QSIQEPLKQIASNAGFEGSVIADTLLK	1xGln->pyro-Glu [N-Term]	FALSE	Theileria	1.01533e-10	5.27106e-05	1	1	2	Q4N3C1	1	2840.5			4.171e-11	5.39
	FALSE	High	QSIQEPLKQIASNAGFEGSVIADTLLK		FALSE	Theileria	1.72663e-10	5.27106e-05	1	1	3	Q4N3C1	1	2857.53			7.264e-11	4.57
	FALSE	High	QSIQEPLKQIASNAGFEGSVIADTLLK	1xDeamidated [Q9]	FALSE	Theileria	0.000107495	5.27106e-05	1	1	1	Q4N3C1	1	2858.51			7.118e-05	2.59
	FALSE	High	QVSSNTNDKAGDGTTTAAVLAR	1xDeamidated [N7]	FALSE	Theileria	5.71805e-11	5.27106e-05	1	1	1	Q4N3C1	1	2178.06			2.316e-11	4.02
	FALSE	High	QVSSNTNDKAGDGTTTAAVLAR		FALSE	Theileria	3.242e-09	5.27106e-05	1	1	2	Q4N3C1	1	2177.08			1.5e-09	4.04
	FALSE	High	QVSSNTNDKAGDGTTTAAVLAR	1xGln->pyro-Glu [N-Term]	FALSE	Theileria	4.38237e-13	5.27106e-05	1	1	2	Q4N3C1	1	2160.05			1.493e-13	4.36
	FALSE	High	EVTTDEDIMNVATISANGDK	1xDeamidated [N10]	FALSE	Theileria	7.83639e-10	5.27106e-05	1	1	1	Q4N3C1	0	2123.96			3.453e-10	3.67
	FALSE	High	EVTTDEDIMNVATISANGDKVVGK		FALSE	Theileria	2.18317e-10	5.27106e-05	1	1	1	Q4N3C1	1	2506.23			9.205e-11	3.78
	FALSE	High	AAVEGGIVPGGGTALFYATK		FALSE	Theileria	7.74884e-06	5.27106e-05	1	1	1	Q4N3C1	0	1879			4.698e-06	3.19
	FALSE	High	AGDGTTTAAVLAR		FALSE	Theileria	3.409e-06	5.27106e-05	1	1	1	Q4N3C1	0	1203.63			2.01e-06	2.69
	FALSE	High	DHTIIVEGMGDKER		FALSE	Theileria	5.08658e-10	5.27106e-05	1	1	2	Q4N3C1	1	1599.78			2.209e-10	3.6
	FALSE	High	DGTITVVEGK		FALSE	Theileria	0.00243164	5.27106e-05	1	1	1	Q4N3C1	0	1018.54			0.001793	2.38
	FALSE	High	GRNVIISSSFGPPK		FALSE	Theileria	2.00352e-08	5.27106e-05	1	1	1	Q4N3C1	1	1458.81			9.897e-09	3.4
	FALSE	High	VTGFLDGLKR		FALSE	Theileria	2.50359e-06	5.27106e-05	1	1	2	Q4N3C1	1	1105.64			1.459e-06	2.55
	FALSE	High	VTGFLDGLK		FALSE	Theileria	0.0037349	5.27106e-05	1	1	1	Q4N3C1	0	949.535			0.002807	2.09
	FALSE	High	GYISPHFVTNVK		FALSE	Theileria	9.73479e-07	5.27106e-05	1	1	2	Q4N3C1	0	1361.72			5.479e-07	2.4
	FALSE	High	KSTLLDIAEMTGATALGDDNNYVSSEEDFVSYLGR		FALSE	Theileria	8.08434e-09	5.27106e-05	1	1	1	Q4N3C1	1	3781.77			3.866e-09	2.29
	FALSE	High	WDKGYISPHFVTNVK		FALSE	Theileria	7.45874e-10	5.27106e-05	1	1	2	Q4N3C1	1	1790.92			3.294e-10	3.9
	FALSE	High	MGVDIIR		FALSE	Theileria	0.0183299	0.000882623	1	1	1	Q4N3C1	0	803.444			0.0146	1.99
	FALSE	High	GINVAIEK		FALSE	Theileria	0.0217718	0.00106544	1	1	1	Q4N3C1	0	843.493			0.01739	2
	FALSE	High	QSIQEPLK		FALSE	Theileria	0.0433652	0.00232306	1	1	1	Q4N3C1	0	942.525			0.03559	1.27
	FALSE	High	LTGGVAIIK		FALSE	Theileria	0.0883873	0.00504599	1	1	1	Q4N3C1	0	871.561			0.07445	1.18
	FALSE	High	QEKPEETPSSPMY	1xOxidation [M12]	FALSE	Theileria	0.113122	0.00660443	1	1	1	Q4N3C1	0	1538.67			0.09628	1.34
FALSE	High	Master Protein	Q4N786	Heat shock protein 90, putative OS=Theileria parva OX=5875 GN=TP01_0934 PE=3 SV=1	1009	117.4	5.14	FALSE	63	63	63	95	193.65	Theileria
	Checked	Confidence	Sequence	Modifications	Contaminant	Marked as	Qvality PEP	Qvality q-value	# Protein Groups	# Proteins	# PSMs	Master Protein Accessions	# Missed Cleavages	Theo. MH+ [Da]			Percolator PEP (by Search Engine): Sequest HT	XCorr (by Search Engine): Sequest HT
	FALSE	High	VGNDPNLIGQFGVGFYSAFLVADTVLVQSK	1xDeamidated [N3]	FALSE	Theileria	0.000221311	5.27106e-05	1	1	1	Q4N786	0	3156.63			0.0001501	1.65
	FALSE	High	LTDEEQKEEERK		FALSE	Theileria	3.74062e-05	5.27106e-05	1	1	2	Q4N786	2	1533.74			2.394e-05	1.94
	FALSE	High	LTDEEQKEEER		FALSE	Theileria	2.04212e-06	5.27106e-05	1	1	1	Q4N786	1	1405.64			1.179e-06	2.51
	FALSE	High	NKNTITEQEYNEFYK		FALSE	Theileria	1.96731e-07	5.27106e-05	1	1	2	Q4N786	1	1920.9			1.051e-07	4
	FALSE	High	NLTLDDFEVDKVETPVPEHLK		FALSE	Theileria	1.2385e-06	5.27106e-05	1	1	2	Q4N786	1	2438.24			7.036e-07	2.69
	FALSE	High	NLTLDDFEVDKVETPVPEHLKK		FALSE	Theileria	8.17789e-12	5.27106e-05	1	1	2	Q4N786	2	2566.34			3.085e-12	3.85
	FALSE	High	VGCYDDDQNRKK	1xCarbamidomethyl [C3]	FALSE	Theileria	0.00285228	5.27106e-05	1	1	1	Q4N786	2	1497.68			0.002121	1.16
	FALSE	High	VGCYDDDQNRK	1xCarbamidomethyl [C3]	FALSE	Theileria	0.00221765	5.27106e-05	1	1	1	Q4N786	1	1369.58			0.001637	1.55
	FALSE	High	VGCYDDDQNR	1xCarbamidomethyl [C3]	FALSE	Theileria	5.83419e-05	5.27106e-05	1	1	1	Q4N786	0	1241.49			3.8e-05	2.33
	FALSE	High	NDKEFKEFELSSK		FALSE	Theileria	7.46502e-07	5.27106e-05	1	1	1	Q4N786	2	1600.79			4.179e-07	2.21
	FALSE	High	LKDKQELGWVK		FALSE	Theileria	2.06749e-06	5.27106e-05	1	1	2	Q4N786	2	1343.77			1.2e-06	2.63
	FALSE	High	LKSGFVLEEPQLVVNYLYEK	1xDeamidated [Q11]	FALSE	Theileria	0.000423018	5.27106e-05	1	1	1	Q4N786	1	2369.26			0.0002935	3.18
	FALSE	High	VNETQQIWTR		FALSE	Theileria	2.00464e-06	5.27106e-05	1	1	1	Q4N786	0	1274.65			1.162e-06	3.04
	FALSE	High	LLYLYTQTQK		FALSE	Theileria	0.000452716	5.27106e-05	1	1	1	Q4N786	0	1270.7			0.0003164	2.86
	FALSE	High	VLELNPDHPIMVK		FALSE	Theileria	3.8097e-06	5.27106e-05	1	1	1	Q4N786	0	1504.82			2.261e-06	2.87
	FALSE	High	LLDIIVNSLYSSK		FALSE	Theileria	9.49201e-09	5.27106e-05	1	1	4	Q4N786	0	1464.83			4.582e-09	3.06
	FALSE	High	SLWSADVELR		FALSE	Theileria	0.000723357	5.27106e-05	1	1	1	Q4N786	0	1175.61			0.0005114	1.58
	FALSE	High	SLWSADVELRR		FALSE	Theileria	7.9438e-05	5.27106e-05	1	1	1	Q4N786	1	1331.71			5.23e-05	2.44
	FALSE	High	SSAANSYELYEDTDNSLGDHGTLITLELR		FALSE	Theileria	5.40596e-13	5.27106e-05	1	1	1	Q4N786	0	3184.49			1.866e-13	5.7
	FALSE	High	SGFVLEEPQLVVNYLYEK		FALSE	Theileria	1.1491e-09	5.27106e-05	1	1	3	Q4N786	0	2127.1			5.143e-10	4.8
	FALSE	High	SGTANFLDSLSK		FALSE	Theileria	0.000109504	5.27106e-05	1	1	1	Q4N786	0	1239.62			7.285e-05	2.92
	FALSE	High	SLGDFVERDFEFSK		FALSE	Theileria	2.13284e-05	5.27106e-05	1	1	1	Q4N786	1	1675.8			1.34e-05	1.91
	FALSE	High	TDVLENLVKK		FALSE	Theileria	0.00030504	5.27106e-05	1	1	2	Q4N786	1	1158.67			0.0002103	1.86
	FALSE	High	SVKEEKEWNTYK		FALSE	Theileria	1.12864e-07	5.27106e-05	1	1	2	Q4N786	2	1540.76			5.914e-08	3.07
	FALSE	High	STQSTETESPEPK		FALSE	Theileria	1.30155e-05	5.27106e-05	1	1	1	Q4N786	0	1420.64			8.041e-06	2.4
	FALSE	High	TDEPLAHVHFTAEGDVDFK		FALSE	Theileria	1.35601e-13	5.27106e-05	1	1	5	Q4N786	0	2128			4.457e-14	4.62
	FALSE	High	SYEDVKEVEDELEK		FALSE	Theileria	1.12737e-11	5.27106e-05	1	1	2	Q4N786	1	1711.79			4.305e-12	3.8
	FALSE	High	SYEDVKEVEDELEKVK		FALSE	Theileria	3.62205e-10	5.27106e-05	1	1	3	Q4N786	2	1938.95			1.556e-10	4.76
	FALSE	High	NYKDKDVELFVR		FALSE	Theileria	0.000259826	5.27106e-05	1	1	2	Q4N786	2	1525.8			0.0001775	1.67
	FALSE	High	NYEDKQYVWR		FALSE	Theileria	9.50109e-05	5.27106e-05	1	1	1	Q4N786	1	1400.66			6.267e-05	2.72
	FALSE	High	NTITEQEYNEFYK		FALSE	Theileria	1.09464e-06	5.27106e-05	1	1	1	Q4N786	0	1678.76			6.193e-07	2.22
	FALSE	High	TVLDTLYDVMKK		FALSE	Theileria	2.13231e-06	5.27106e-05	1	1	2	Q4N786	1	1425.77			1.24e-06	3.04
	FALSE	High	TVLDTLYDVMK		FALSE	Theileria	2.35428e-05	5.27106e-05	1	1	1	Q4N786	0	1297.67			1.484e-05	2.18
	FALSE	High	SEKYEYQAEVTR		FALSE	Theileria	4.96804e-06	5.27106e-05	1	1	3	Q4N786	1	1502.71			2.973e-06	2.31
	FALSE	High	SELMNNLGTIAK		FALSE	Theileria	2.0803e-06	5.27106e-05	1	1	1	Q4N786	0	1290.67			1.206e-06	2.29
	FALSE	High	EDATDYLKTDVLENLVK		FALSE	Theileria	2.32481e-06	5.27106e-05	1	1	2	Q4N786	1	1966			1.353e-06	1.86
	FALSE	High	EDATDYLKTDVLENLVKK		FALSE	Theileria	2.79709e-07	5.27106e-05	1	1	2	Q4N786	2	2094.1			1.515e-07	3.17
	FALSE	High	DLLPETSGVK		FALSE	Theileria	0.00349165	5.27106e-05	1	1	1	Q4N786	0	1058.57			0.002609	1.99
	FALSE	High	YLFSVYGVVDSDSFPLNVSR		FALSE	Theileria	2.44047e-09	5.27106e-05	1	1	4	Q4N786	0	2264.12			1.124e-09	3.26
	FALSE	High	YEYQAEVTR		FALSE	Theileria	0.00079833	5.27106e-05	1	1	1	Q4N786	0	1158.54			0.0005678	1.38
	FALSE	High	ELTFDEYVDKMPEEQTEIYYVTSESYEDLK		FALSE	Theileria	2.44312e-05	5.27106e-05	1	1	1	Q4N786	1	3693.66			1.54e-05	2.28
	FALSE	High	ELVSNSADALEK		FALSE	Theileria	1.2465e-05	5.27106e-05	1	1	1	Q4N786	0	1275.64			7.677e-06	2.73
	FALSE	High	ELVSNSADALEKYK		FALSE	Theileria	7.2849e-06	5.27106e-05	1	1	1	Q4N786	1	1566.8			4.397e-06	2.9
	FALSE	High	ALLYIPSSPPAMYFSSESVGHNVK		FALSE	Theileria	1.06734e-08	5.27106e-05	1	1	1	Q4N786	0	2594.3			5.167e-09	2.82
	FALSE	High	ALLYIPSSPPAMYFSSESVGHNVK	1xOxidation [M12]	FALSE	Theileria	0.000554899	5.27106e-05	1	1	1	Q4N786	0	2610.29			0.0003899	1.41
	FALSE	High	GSVDDAEGEQAMFDHLK		FALSE	Theileria	5.61785e-08	5.27106e-05	1	1	1	Q4N786	0	1848.81			2.869e-08	2.14
	FALSE	High	GMDGGLELEEIFAGKDPEGFEVTR		FALSE	Theileria	0.00012466	5.27106e-05	1	1	1	Q4N786	1	2596.22			8.33e-05	1.62
	FALSE	High	KMQLEMESTQSTQGFTQSTEGSTGSTEGSTGSTDTK	2xOxidation [M2; M6]	FALSE	Theileria	0.00631298	0.000151446	1	1	1	Q4N786	1	3776.62			0.004836	1.3
	FALSE	High	SSAANSYELYEDTDNSLGDHGTLITLELR	1xDeamidated [N5]	FALSE	Theileria	0.00476955	0.000151446	1	1	1	Q4N786	0	3185.48			0.003604	1.21
	FALSE	High	YPIQLYKK		FALSE	Theileria	0.00994563	0.000541267	1	1	1	Q4N786	1	1052.61			0.007726	1.71
	FALSE	High	DKQELGWVK		FALSE	Theileria	0.0206416	0.000882623	1	1	1	Q4N786	1	1102.59			0.01644	2.06
	FALSE	High	TDVLENLVK		FALSE	Theileria	0.0219011	0.00106544	1	1	1	Q4N786	0	1030.58			0.01755	2.05
	FALSE	High	LLYNAAK		FALSE	Theileria	0.0237899	0.00115189	1	1	1	Q4N786	0	792.461			0.01912	1.46
	FALSE	High	DKDVELFVR		FALSE	Theileria	0.0249388	0.00132578	1	1	1	Q4N786	1	1120.6			0.02002	1.8
	FALSE	High	NDTERVEKER		FALSE	Theileria	0.0297421	0.00175073	1	1	1	Q4N786	2	1275.63			0.02405	1.54
	FALSE	High	YKPLILYLK		FALSE	Theileria	0.0297421	0.00175073	1	1	1	Q4N786	0	1150.72			0.02406	1.62
	FALSE	High	YPIQLYK		FALSE	Theileria	0.0300921	0.00175073	1	1	1	Q4N786	0	924.519			0.0243	1.46
	FALSE	High	SKQEDYDWSNDEL		FALSE	Theileria	0.0733377	0.0039255	1	1	1	Q4N786	1	1628.67			0.0615	1.78
	FALSE	High	EDATDYLK		FALSE	Theileria	0.0855446	0.0048054	1	1	1	Q4N786	0	954.441			0.07227	1.43
	FALSE	High	YKITALQK		FALSE	Theileria	0.0855446	0.0048054	1	1	1	Q4N786	1	964.583			0.07224	1.25
	FALSE	High	DVELFVR		FALSE	Theileria	0.0864829	0.00488693	1	1	1	Q4N786	0	877.478			0.07287	1.78
	FALSE	High	KYSQFVK		FALSE	Theileria	0.0969053	0.00567629	1	1	1	Q4N786	1	899.499			0.08224	1.47
	FALSE	High	FYNGFK	1xDeamidated [N3]	FALSE	Theileria	0.109584	0.00637085	1	1	2	Q4N786	0	776.361			0.09322	1.02
	FALSE	High	TLFSEK		FALSE	Theileria	0.114323	0.00666951	1	1	1	Q4N786	0	724.388			0.09763	1.55
	FALSE	High	FKNVQK		FALSE	Theileria	0.117375	0.00673811	1	1	1	Q4N786	1	763.446			0.09997	1.42
	FALSE	High	FYNGFK		FALSE	Theileria	0.137912	0.00820611	1	1	1	Q4N786	0	775.377			0.1183	1.29
FALSE	High	Master Protein	P19483	ATP synthase subunit alpha, mitochondrial OS=Bos taurus OX=9913 GN=ATP5F1A PE=1 SV=1	553	59.7	9.19	FALSE	72	40	2	74	188.67	Bovine
	Checked	Confidence	Sequence	Modifications	Contaminant	Marked as	Qvality PEP	Qvality q-value	# Protein Groups	# Proteins	# PSMs	Master Protein Accessions	# Missed Cleavages	Theo. MH+ [Da]			Percolator PEP (by Search Engine): Sequest HT	XCorr (by Search Engine): Sequest HT
	FALSE	High	VGLKAPGIIPR		FALSE	Bovine	2.53531e-05	5.27106e-05	2	2	2	P19483; F1MLB8	1	1120.72			1.599e-05	3.34
	FALSE	High	ISVREPMQTGIK		FALSE	Bovine	1.64569e-05	5.27106e-05	2	2	1	P19483; F1MLB8	1	1358.75			1.025e-05	3.38
	FALSE	High	VGSAAQTR		FALSE	Bovine	0.00387458	5.27106e-05	2	2	1	P19483; F1MLB8	0	789.421			0.002917	1.84
	FALSE	High	ISEESDAK		FALSE	Bovine	0.00264984	5.27106e-05	2	2	1	P19483; F1MLB8	0	878.41			0.001964	1.88
	FALSE	High	LYCIYVAIGQKR	1xCarbamidomethyl [C3]	FALSE	Bovine;Theileria	2.28215e-06	5.27106e-05	3	3	1	Q4MZF1; P19483; F1MLB8	1	1483.81			1.327e-06	2.88
	FALSE	High	VLSIGDGIAR		FALSE	Bovine	0.000601212	5.27106e-05	2	2	1	P19483; F1MLB8	0	1000.58			0.0004242	1.87
	FALSE	High	ILGADTSVDLEETGR		FALSE	Bovine	1.07365e-09	5.27106e-05	2	3	4	P19483; F1MLB8	0	1575.79			4.806e-10	2.82
	FALSE	High	LIKEGDIVKR		FALSE	Bovine	0.000231081	5.27106e-05	2	2	1	P19483; F1MLB8	2	1170.72			0.0001575	2.41
	FALSE	High	TSIAIDTIINQKR		FALSE	Bovine	9.03711e-08	5.27106e-05	2	2	2	P19483; F1MLB8	1	1472.84			4.69e-08	4
	FALSE	High	TSIAIDTIINQK		FALSE	Bovine	9.7386e-05	5.27106e-05	2	2	3	P19483; F1MLB8	0	1316.74			6.454e-05	2.56
	FALSE	High	TGAIVDVPVGEELLGR		FALSE	Bovine	4.61201e-07	5.27106e-05	2	2	3	P19483; F1MLB8	0	1624.89			2.536e-07	3.35
	FALSE	High	TGTAEVSSILEER		FALSE	Bovine	5.7956e-07	5.27106e-05	2	3	1	P19483; F1MLB8	0	1391.7			3.211e-07	2.85
	FALSE	High	TDGKISEESDAK		FALSE	Bovine	0.000891983	5.27106e-05	2	2	1	P19483; F1MLB8	1	1279.6			0.000636	1.94
	FALSE	High	QGQYSPMAIEEQVAVIYAGVR	1xGln->pyro-Glu [N-Term]	FALSE	Bovine	7.31776e-12	5.27106e-05	2	2	2	P19483; F1MLB8	0	2292.13			2.761e-12	3.71
	FALSE	High	QGQYSPMAIEEQVAVIYAGVR		FALSE	Bovine	9.08287e-12	5.27106e-05	2	2	2	P19483; F1MLB8	0	2309.16			3.452e-12	3.75
	FALSE	High	QGQYSPMAIEEQVAVIYAGVR	1xOxidation [M7]	FALSE	Bovine	2.93706e-09	5.27106e-05	2	2	1	P19483; F1MLB8	0	2325.15			1.361e-09	4.15
	FALSE	High	NVQAEEMVEFSSGLK		FALSE	Bovine	2.44116e-08	5.27106e-05	2	2	1	P19483; F1MLB8	0	1667.79			1.216e-08	3.43
	FALSE	High	RTGAIVDVPVGEELLGR		FALSE	Bovine	2.74422e-09	5.27106e-05	2	2	2	P19483; F1MLB8	1	1780.99			1.263e-09	3.27
	FALSE	High	EAYPGDVFYLHSR		FALSE	Bovine	4.33467e-08	5.27106e-05	2	2	2	P19483; F1MLB8	0	1553.74			2.2e-08	2.95
	FALSE	High	DNGKHALIIYDDLSK		FALSE	Bovine	2.81362e-08	5.27106e-05	2	2	2	P19483; F1MLB8	1	1701.88			1.404e-08	2.51
	FALSE	High	EVAAFAQFGSDLDAATQQLLSR		FALSE	Bovine	2.77519e-13	5.27106e-05	2	2	5	P19483; F1MLB8	0	2338.17			9.355e-14	4.26
	FALSE	High	FENAFLSHVISQHQALLSK		FALSE	Bovine	8.32843e-13	5.27106e-05	1	1	3	P19483	0	2169.15			2.909e-13	4.05
	FALSE	High	AVDSLVPIGR		FALSE	Bovine	0.00364456	5.27106e-05	2	2	1	P19483; F1MLB8	0	1026.59			0.002738	2.15
	FALSE	High	GYLDKLEPSK		FALSE	Bovine	0.000960433	5.27106e-05	2	2	1	P19483; F1MLB8	1	1149.62			0.0006859	2.34
	FALSE	High	GYLDKLEPSKITK		FALSE	Bovine	1.41868e-06	5.27106e-05	2	2	1	P19483; F1MLB8	2	1491.84			8.126e-07	3.41
	FALSE	High	HALIIYDDLSK		FALSE	Bovine	1.62417e-08	5.27106e-05	2	2	3	P19483; F1MLB8	0	1287.69			7.989e-09	2.8
	FALSE	High	GMSLNLEPDNVGVVVFGNDKLIK		FALSE	Bovine	0.000373919	5.27106e-05	2	2	1	P19483; F1MLB8	1	2458.3			0.0002587	2.73
	FALSE	High	GMSLNLEPDNVGVVVFGNDK	1xOxidation [M2]	FALSE	Bovine	1.30048e-08	5.27106e-05	2	2	1	P19483; F1MLB8	0	2120.03			6.313e-09	2.52
	FALSE	High	GMSLNLEPDNVGVVVFGNDK		FALSE	Bovine	4.87553e-07	5.27106e-05	2	2	2	P19483; F1MLB8	0	2104.04			2.686e-07	2.59
	FALSE	High	FNDGTDEKKK		FALSE	Bovine	0.00018967	5.27106e-05	2	2	2	P19483; F1MLB8	2	1181.58			0.0001285	2.26
	FALSE	High	GIRPAINVGLSVSR		FALSE	Bovine;Theileria	6.64056e-06	5.27106e-05	3	3	3	Q4MZF1; P19483; F1MLB8	0	1438.85			4.015e-06	2.73
	FALSE	High	VVDALGNAIDGKGPIGSK		FALSE	Bovine	1.70544e-10	5.27106e-05	2	2	3	P19483; F1MLB8	1	1710.94			7.131e-11	4.8
	FALSE	High	VVDALGNAIDGK		FALSE	Bovine	2.97522e-07	5.27106e-05	2	2	2	P19483; F1MLB8	0	1171.63			1.617e-07	2.66
	FALSE	High	YTIVVSATASDAAPLQYLAPYSGCSMGEYFR	1xCarbamidomethyl [C24]; 1xDeamidated [Q16]	FALSE	Bovine	0.00700024	0.000151446	2	2	1	P19483; F1MLB8	0	3389.57			0.005361	1.16
	FALSE	High	QMSLLLR	1xGln->pyro-Glu [N-Term]	FALSE	Bovine;Theileria	0.00612381	0.000151446	3	3	1	Q4MZF1; P19483; F1MLB8	0	843.476			0.004663	1.99
	FALSE	High	APGIIPR		FALSE	Bovine	0.0247924	0.00124048	2	2	1	P19483; F1MLB8	0	723.451			0.01993	2
	FALSE	High	FNDGTDEK		FALSE	Bovine	0.0255332	0.00132578	2	2	1	P19483; F1MLB8	0	925.39			0.02053	1.36
	FALSE	High	STVAQLVK		FALSE	Bovine	0.0304461	0.00175073	2	2	1	P19483; F1MLB8	0	845.509			0.02461	1.34
	FALSE	High	RLTDADAMK		FALSE	Bovine	0.0322764	0.00175073	2	2	1	P19483; F1MLB8	1	1020.51			0.02616	1.61
	FALSE	High	ITKFENAFLSHVISQHQALLSK		FALSE	Bovine	0.04619	0.00248639	1	1	1	P19483	1	2511.37			0.03806	1.23
	FALSE	High	EPMQTGIK	1xOxidation [M3]	FALSE	Bovine	0.0508984	0.00264082	2	2	1	P19483; F1MLB8	0	919.455			0.04195	1.46
	FALSE	High	ISVREPMQTGIK	1xOxidation [M7]	FALSE	Bovine	0.0508984	0.00264082	2	2	1	P19483; F1MLB8	1	1374.74			0.04211	1.3
	FALSE	High	ELIIGDR		FALSE	Bovine;Theileria	0.0933132	0.00535815	3	3	1	Q4MZF1; P19483; F1MLB8	0	815.462			0.07894	1.6
	FALSE	High	LKEIVTNFLAGFEA		FALSE	Bovine	0.102249	0.00613989	2	2	1	P19483; F1MLB8	1	1551.84			0.08671	1.54
	FALSE	High	QMSLLLR	1xOxidation [M2]	FALSE	Bovine;Theileria	0.123691	0.00728661	3	3	1	Q4MZF1; P19483; F1MLB8	0	876.497			0.1059	1.25
FALSE	High	Master Protein	Q4N4R3	Probable ATP-dependent 6-phosphofructokinase OS=Theileria parva OX=5875 GN=TP02_0577 PE=3 SV=1	1692	189.6	7.25	FALSE	46	56	56	76	187.6	Theileria
	Checked	Confidence	Sequence	Modifications	Contaminant	Marked as	Qvality PEP	Qvality q-value	# Protein Groups	# Proteins	# PSMs	Master Protein Accessions	# Missed Cleavages	Theo. MH+ [Da]			Percolator PEP (by Search Engine): Sequest HT	XCorr (by Search Engine): Sequest HT
	FALSE	High	ITQDKNQLISLSQDFK		FALSE	Theileria	2.02728e-10	5.27106e-05	1	1	2	Q4N4R3	1	1878			8.546e-11	5.06
	FALSE	High	VGVVPVGK		FALSE	Theileria	0.0035131	5.27106e-05	1	1	1	Q4N4R3	0	754.482			0.002626	2.22
	FALSE	High	LSGFCCSIR	2xCarbamidomethyl [C5; C6]	FALSE	Theileria	8.71448e-05	5.27106e-05	1	1	1	Q4N4R3	0	1099.5			5.754e-05	2.41
	FALSE	High	NFGTVLIPDHLVLHLPSTK		FALSE	Theileria	9.14939e-08	5.27106e-05	1	1	2	Q4N4R3	0	2101.18			4.772e-08	2.32
	FALSE	High	MITPWSLALFSSFPEYIR		FALSE	Theileria	1.09493e-05	5.27106e-05	1	1	1	Q4N4R3	0	2158.1			6.707e-06	1.99
	FALSE	High	IGLILSGGPAPGGHNVIAGVFDYLK		FALSE	Theileria	6.5151e-08	5.27106e-05	1	1	1	Q4N4R3	0	2465.36			3.344e-08	3.6
	FALSE	High	VLVEELNNIVLHR		FALSE	Theileria	3.90387e-07	5.27106e-05	1	1	1	Q4N4R3	0	1547.89			2.134e-07	2.84
	FALSE	High	IEPQLLYTQSHSLK		FALSE	Theileria	2.58271e-05	5.27106e-05	1	1	2	Q4N4R3	0	1656.9			1.631e-05	2.13
	FALSE	High	LEVIPDIPIVCSDVK	1xCarbamidomethyl [C11]	FALSE	Theileria	7.4223e-05	5.27106e-05	1	1	1	Q4N4R3	0	1696.92			4.866e-05	2
	FALSE	High	SSHSSLTDLSSSPVPPNFTPLK		FALSE	Theileria	5.86102e-11	5.27106e-05	1	1	1	Q4N4R3	0	2298.16			2.376e-11	4.02
	FALSE	High	SPGPIQLTTSSHLSNSDLSLYLNTYEHDR		FALSE	Theileria	1.33337e-07	5.27106e-05	1	1	1	Q4N4R3	0	3245.57			7.027e-08	3.54
	FALSE	High	SLFDIVDEIANAIVKR		FALSE	Theileria	3.80651e-09	5.27106e-05	1	1	2	Q4N4R3	1	1803			1.779e-09	2.81
	FALSE	High	SIDPENASNYSFEK		FALSE	Theileria	3.30538e-06	5.27106e-05	1	1	1	Q4N4R3	0	1600.71			1.951e-06	2.07
	FALSE	High	TDSVDNVNSVENVEGEDR		FALSE	Theileria	8.13212e-10	5.27106e-05	1	1	2	Q4N4R3	0	1977.86			3.592e-10	4.75
	FALSE	High	TFGVILIPEGLVEFIPDFK		FALSE	Theileria	2.66368e-05	5.27106e-05	1	1	2	Q4N4R3	0	2134.18			1.683e-05	2.06
	FALSE	High	TLLDLDGELFK		FALSE	Theileria	0.000187343	5.27106e-05	1	1	2	Q4N4R3	0	1263.68			0.0001269	2.22
	FALSE	High	TLLDLDGELFKTFEK		FALSE	Theileria	7.84511e-06	5.27106e-05	1	1	1	Q4N4R3	1	1768.94			4.772e-06	3.24
	FALSE	High	SVSTTVNTANVTVK		FALSE	Theileria	1.14329e-05	5.27106e-05	1	1	1	Q4N4R3	0	1420.76			7.036e-06	3.27
	FALSE	High	TCVIGVPVAGGNSLGGDLIEACVGFDTNTR	2xCarbamidomethyl [C2; C22]	FALSE	Theileria	6.88543e-09	5.27106e-05	1	1	1	Q4N4R3	0	3049.47			3.274e-09	3.44
	FALSE	High	QAPGVLNVFWGIFTR		FALSE	Theileria	1.13563e-07	5.27106e-05	1	1	2	Q4N4R3	0	1704.92			5.941e-08	2.98
	FALSE	High	NQGGLELVLR		FALSE	Theileria	0.000937053	5.27106e-05	1	1	1	Q4N4R3	0	1098.63			0.0006717	1.8
	FALSE	High	NSDKSLFDIVDEIANAIVKR		FALSE	Theileria	6.11987e-11	5.27106e-05	1	1	2	Q4N4R3	2	2247.2			2.47e-11	4.68
	FALSE	High	NMLQEIGTALTK		FALSE	Theileria	8.87737e-05	5.27106e-05	1	1	1	Q4N4R3	0	1318.7			5.834e-05	2.64
	FALSE	High	RLEVIPDIPIVCSDVK	1xCarbamidomethyl [C12]	FALSE	Theileria	9.09929e-05	5.27106e-05	1	1	1	Q4N4R3	1	1853.02			6.021e-05	2.64
	FALSE	High	SASHLALECALQTHPNMLLISEEVSQK	1xCarbamidomethyl [C9]; 1xDeamidated [Q12]	FALSE	Theileria	3.7871e-05	5.27106e-05	1	1	1	Q4N4R3	0	3007.49			2.42e-05	3.04
	FALSE	High	SDKPSATLEKPSATFEKPSATATR		FALSE	Theileria	2.00352e-08	5.27106e-05	1	1	2	Q4N4R3	0	2520.29			9.887e-09	2.76
	FALSE	High	SDKPSATLEKPSATFEKPSATATRVDR		FALSE	Theileria	1.26911e-07	5.27106e-05	1	1	3	Q4N4R3	1	2890.49			6.689e-08	2.86
	FALSE	High	TYSELIGNLCTDAASTQFNYHFVR	1xCarbamidomethyl [C10]	FALSE	Theileria	4.22537e-11	5.27106e-05	1	1	1	Q4N4R3	0	2807.31			1.692e-11	4.74
	FALSE	High	DVNVTARDETAKDETLK		FALSE	Theileria	7.5145e-05	5.27106e-05	1	1	2	Q4N4R3	2	1904.96			4.916e-05	2.49
	FALSE	High	DIWKFEDLYR		FALSE	Theileria	0.00208551	5.27106e-05	1	1	1	Q4N4R3	1	1384.69			0.001537	1.95
	FALSE	High	EIGSVSSESLK		FALSE	Theileria	3.51668e-05	5.27106e-05	1	1	1	Q4N4R3	0	1135.58			2.241e-05	1.88
	FALSE	High	ELVGDYPFNGDYVGLR	1xDeamidated [N9]	FALSE	Theileria	5.79397e-08	5.27106e-05	1	1	1	Q4N4R3	0	1814.86			2.966e-08	3
	FALSE	High	ALNATDPLKR		FALSE	Theileria	0.000635518	5.27106e-05	1	1	2	Q4N4R3	1	1098.63			0.0004487	2.08
	FALSE	High	DKQFFTSFDKK		FALSE	Theileria	1.45453e-05	5.27106e-05	1	1	2	Q4N4R3	2	1390.7			9.035e-06	2.82
	FALSE	High	DETAKDETLKVNTADVSAK		FALSE	Theileria	2.26302e-14	5.27106e-05	1	1	3	Q4N4R3	2	2035.02			6.997e-15	4.77
	FALSE	High	DDVSSCSGATSNDYVDEEEINERR	1xCarbamidomethyl [C6]	FALSE	Theileria	3.3427e-10	5.27106e-05	1	1	1	Q4N4R3	1	2747.13			1.434e-10	4.35
	FALSE	High	CAIPSEFDCSLAYSYGHLAAICVESK	3xCarbamidomethyl [C1; C9; C22]	FALSE	Theileria	6.47137e-10	5.27106e-05	1	1	1	Q4N4R3	0	2948.33			2.845e-10	4.12
	FALSE	High	HSSEPVEK		FALSE	Theileria	0.000292145	5.27106e-05	1	1	1	Q4N4R3	0	912.442			0.0002	2.23
	FALSE	High	GNSVNSGVDNCVDPHRR	1xCarbamidomethyl [C11]	FALSE	Theileria	0.000778889	5.27106e-05	1	1	1	Q4N4R3	1	1882.86			0.0005521	2.78
	FALSE	High	KTLLDLDGELFK		FALSE	Theileria	0.00227281	5.27106e-05	1	1	1	Q4N4R3	1	1391.78			0.00168	2.37
	FALSE	High	IATESLLSMLVEAR		FALSE	Theileria	6.43515e-08	5.27106e-05	1	1	2	Q4N4R3	0	1532.84			3.311e-08	2.59
	FALSE	High	FGSGYGSGFGER		FALSE	Theileria	5.03079e-05	5.27106e-05	1	1	1	Q4N4R3	0	1220.53			3.262e-05	2.41
	FALSE	High	FGSGFGSGFGERDDVSSCSGATSNDYVDEEEINERR	1xCarbamidomethyl [C18]	FALSE	Theileria	4.75127e-11	5.27106e-05	1	1	2	Q4N4R3	2	3932.65			1.909e-11	4.68
	FALSE	High	FGSGFGSGFGERDDVSSCSGATSNDYVDEEEINER	1xCarbamidomethyl [C18]	FALSE	Theileria	7.31776e-12	5.27106e-05	1	1	1	Q4N4R3	1	3776.55			2.751e-12	4.75
	FALSE	High	GLLQNSYIELK		FALSE	Theileria	0.00285228	5.27106e-05	1	1	1	Q4N4R3	0	1277.71			0.002114	2.42
	FALSE	High	ESDFECFR	1xCarbamidomethyl [C6]	FALSE	Theileria	0.00658753	0.000151446	1	1	1	Q4N4R3	0	1089.43			0.005056	1.77
	FALSE	High	LPSVLQSIHHVLTEFDDSGEDLSMLPQVSK		FALSE	Theileria	0.00576209	0.000151446	1	1	1	Q4N4R3	0	3321.67			0.004383	0.61
	FALSE	High	SSHSSLTDLSSSPVPPNFTPLK	1xDeamidated [N17]	FALSE	Theileria	0.00771407	0.000251426	1	1	1	Q4N4R3	0	2299.15			0.005941	1.93
	FALSE	High	FGSGYGER		FALSE	Theileria	0.0131962	0.000714967	1	1	1	Q4N4R3	0	872.39			0.01038	1.74
	FALSE	High	FPSVDVLECALQTHPNVVIIAEEYR	1xCarbamidomethyl [C9]	FALSE	Theileria	0.0146112	0.000714967	1	1	1	Q4N4R3	0	2899.47			0.01149	1.25
	FALSE	High	IYASLVGNVLTDAISMPK		FALSE	Theileria	0.0106278	0.000714967	1	1	1	Q4N4R3	0	1892.02			0.008276	1.35
	FALSE	High	SKHSSEPVEK		FALSE	Theileria	0.0165644	0.000882623	1	1	1	Q4N4R3	1	1127.57			0.01311	1.79
	FALSE	High	QHVEFDQYIK		FALSE	Theileria	0.0199199	0.000882623	1	1	1	Q4N4R3	0	1306.64			0.01584	2.13
	FALSE	High	GNSVNSGVDNCVDPHR	1xCarbamidomethyl [C11]; 1xDeamidated [N5]	FALSE	Theileria	0.0368939	0.00190497	1	1	1	Q4N4R3	0	1727.74			0.03011	1.2
	FALSE	High	IAPDSFK		FALSE	Theileria	0.0388668	0.00216463	1	1	1	Q4N4R3	0	777.414			0.03174	1.47
	FALSE	High	LNHFNQYELVPNTIPTGMGR	1xOxidation [M18]	FALSE	Theileria	0.0409395	0.00224326	1	1	1	Q4N4R3	0	2317.14			0.03348	1.76
	FALSE	High	VYSGPLR		FALSE	Theileria	0.163039	0.00953951	1	1	1	Q4N4R3	0	791.441			0.1415	1.25
FALSE	High	Master Protein	A0A3Q1M6K6	Aconitate hydratase, mitochondrial OS=Bos taurus OX=9913 GN=ACO2 PE=1 SV=1	776	84.7	7.71	FALSE	52	39	39	71	186.52	Bovine
	Checked	Confidence	Sequence	Modifications	Contaminant	Marked as	Qvality PEP	Qvality q-value	# Protein Groups	# Proteins	# PSMs	Master Protein Accessions	# Missed Cleavages	Theo. MH+ [Da]			Percolator PEP (by Search Engine): Sequest HT	XCorr (by Search Engine): Sequest HT
	FALSE	High	LTGSLSGWTSPKDVILK		FALSE	Bovine	4.90435e-08	5.27106e-05	1	3	1	A0A3Q1M6K6	1	1802.01			2.492e-08	4.04
	FALSE	High	LTGSLSGWTSPK		FALSE	Bovine	3.85789e-05	5.27106e-05	1	3	1	A0A3Q1M6K6	0	1233.65			2.475e-05	2.21
	FALSE	High	LQLLEPFDKWDGR		FALSE	Bovine	2.83025e-09	5.27106e-05	1	3	1	A0A3Q1M6K6	1	1616.84			1.311e-09	4.04
	FALSE	High	LQLLEPFDKWDGRDLEDLQILIK		FALSE	Bovine	0.0028175	5.27106e-05	1	3	2	A0A3Q1M6K6	2	2797.51			0.002087	1.75
	FALSE	High	IVYGHLDDPANQEIER		FALSE	Bovine	1.24512e-09	5.27106e-05	1	3	2	A0A3Q1M6K6	0	1868.91			5.584e-10	3.92
	FALSE	High	NAVTQEFGPVPDTAR		FALSE	Bovine	0.000376233	5.27106e-05	1	3	1	A0A3Q1M6K6	0	1601.79			0.0002601	3.6
	FALSE	High	NDANPETHAFVTSPEIVTALAIAGTLK		FALSE	Bovine	1.31516e-12	5.27106e-05	1	3	4	A0A3Q1M6K6	0	2780.45			4.68e-13	4.98
	FALSE	High	NDANPETHAFVTSPEIVTALAIAGTLK	1xDeamidated [N]	FALSE	Bovine	2.58271e-05	5.27106e-05	1	3	2	A0A3Q1M6K6	0	2781.43			1.629e-05	1.68
	FALSE	High	LNRPLTLSEK		FALSE	Bovine	5.94325e-05	5.27106e-05	1	3	2	A0A3Q1M6K6	0	1170.68			3.871e-05	2.93
	FALSE	High	SQFTITPGSEQIR		FALSE	Bovine	3.01373e-05	5.27106e-05	1	3	1	A0A3Q1M6K6	0	1463.75			1.912e-05	2.22
	FALSE	High	VAVPSTIHCDHLIEAQLGGEKDLRR	1xCarbamidomethyl [C9]	FALSE	Bovine	0.000306928	5.27106e-05	1	3	1	A0A3Q1M6K6	2	2814.47			0.000211	2.54
	FALSE	High	QALAHGLQCK	1xCarbamidomethyl [C9]	FALSE	Bovine	0.00253841	5.27106e-05	1	3	1	A0A3Q1M6K6	0	1125.58			0.001883	2.26
	FALSE	High	QALAHGLQCK	1xCarbamidomethyl [C9]; 1xGln->pyro-Glu [N-Term]	FALSE	Bovine	0.000385632	5.27106e-05	1	3	1	A0A3Q1M6K6	0	1108.56			0.0002682	2.52
	FALSE	High	VAVPSTIHCDHLIEAQLGGEK	1xCarbamidomethyl [C9]; 1xDeamidated [Q16]	FALSE	Bovine	6.88736e-08	5.27106e-05	1	3	1	A0A3Q1M6K6	0	2275.14			3.545e-08	2.78
	FALSE	High	VAVPSTIHCDHLIEAQLGGEKDLR	1xCarbamidomethyl [C9]	FALSE	Bovine	1.18479e-10	5.27106e-05	1	3	1	A0A3Q1M6K6	1	2658.37			4.911e-11	3.62
	FALSE	High	QGLLPLTFADPADYNK	1xGln->pyro-Glu [N-Term]	FALSE	Bovine	5.34712e-08	5.27106e-05	1	3	1	A0A3Q1M6K6	0	1745.87			2.729e-08	2.92
	FALSE	High	QGLLPLTFADPADYNK		FALSE	Bovine	3.28503e-06	5.27106e-05	1	3	1	A0A3Q1M6K6	0	1762.9			1.93e-06	2.79
	FALSE	High	QGLLPLTFADPADYNKIHPVDKLTIK	1xGln->pyro-Glu [N-Term]	FALSE	Bovine	0.00184427	5.27106e-05	1	3	1	A0A3Q1M6K6	2	2890.57			0.001353	1.56
	FALSE	High	VAVPSTIHCDHLIEAQLGGEK	1xCarbamidomethyl [C9]	FALSE	Bovine	9.71841e-13	5.27106e-05	1	3	3	A0A3Q1M6K6	0	2274.15			3.42e-13	3.94
	FALSE	High	QGLLPLTFADPADYNKIHPVDKLTIK	1xDeamidated [N15]	FALSE	Bovine	0.000538051	5.27106e-05	1	3	1	A0A3Q1M6K6	2	2908.58			0.0003782	3.35
	FALSE	High	DVGGIVLANACGPCIGQWDR	2xCarbamidomethyl [C11; C14]	FALSE	Bovine	1.34842e-11	5.27106e-05	1	3	2	A0A3Q1M6K6	0	2158.02			5.192e-12	3.94
	FALSE	High	DVGGIVLANACGPCIGQWDRK	2xCarbamidomethyl [C11; C14]	FALSE	Bovine	1.91824e-09	5.27106e-05	1	3	2	A0A3Q1M6K6	1	2286.11			8.728e-10	4.84
	FALSE	High	DVGGIVLANACGPCIGQWDRK	2xCarbamidomethyl [C11; C14]; 1xDeamidated [N9]	FALSE	Bovine	3.80651e-09	5.27106e-05	1	3	1	A0A3Q1M6K6	1	2287.1			1.778e-09	3.86
	FALSE	High	DINQEVYNFLATAGAK		FALSE	Bovine	3.66911e-08	5.27106e-05	1	3	2	A0A3Q1M6K6	0	1753.88			1.852e-08	3.04
	FALSE	High	DSSGQQVDVSPTSQR		FALSE	Bovine	3.56037e-05	5.27106e-05	1	3	1	A0A3Q1M6K6	0	1590.74			2.277e-05	2.1
	FALSE	High	WVVIGDENYGEGSSR		FALSE	Bovine	1.8725e-07	5.27106e-05	1	3	1	A0A3Q1M6K6	0	1667.77			1.002e-07	2.82
	FALSE	High	AEFDPGQDTYQHPPKDSSGQQVDVSPTSQR		FALSE	Bovine	3.44944e-08	5.27106e-05	1	3	1	A0A3Q1M6K6	1	3301.5			1.733e-08	2.89
	FALSE	High	AEFDPGQDTYQHPPK		FALSE	Bovine	1.07484e-05	5.27106e-05	1	3	2	A0A3Q1M6K6	0	1729.78			6.578e-06	2.24
	FALSE	High	AKDINQEVYNFLATAGAK		FALSE	Bovine	2.64219e-12	5.27106e-05	1	3	2	A0A3Q1M6K6	1	1953.01			9.596e-13	4.77
	FALSE	High	CTTDHISAAGPWLK	1xCarbamidomethyl [C1]	FALSE	Bovine	4.47056e-08	5.27106e-05	1	3	2	A0A3Q1M6K6	0	1556.75			2.272e-08	2.54
	FALSE	High	DFAPGKPLTCIIK	1xCarbamidomethyl [C10]	FALSE	Bovine	0.00015472	5.27106e-05	1	3	1	A0A3Q1M6K6	0	1459.8			0.0001042	1.85
	FALSE	High	HPNGTQETILLNHTFNETQIEWFR		FALSE	Bovine	4.39096e-06	5.27106e-05	1	3	1	A0A3Q1M6K6	0	2925.43			2.606e-06	3.46
	FALSE	High	HPNGTQETILLNHTFNETQIEWFR	1xDeamidated [N]	FALSE	Bovine	1.10049e-09	5.27106e-05	1	3	2	A0A3Q1M6K6	0	2926.41			4.923e-10	4.03
	FALSE	High	HPNGTQETILLNHTFNETQIEWFR	2xDeamidated [Q6; N16]	FALSE	Bovine	7.46826e-05	5.27106e-05	1	3	1	A0A3Q1M6K6	0	2927.4			4.899e-05	2.79
	FALSE	High	KQGLLPLTFADPADYNK		FALSE	Bovine	5.90667e-05	5.27106e-05	1	3	1	A0A3Q1M6K6	1	1891			3.852e-05	3.03
	FALSE	High	FKLEAPDADELPRAEFDPGQDTYQHPPK	1xDeamidated [Q20]	FALSE	Bovine	3.32493e-07	5.27106e-05	1	3	1	A0A3Q1M6K6	2	3212.52			1.803e-07	3.41
	FALSE	High	FRGHLDNISNNLLIGAINVENGK		FALSE	Bovine	3.10575e-08	5.27106e-05	1	3	2	A0A3Q1M6K6	1	2508.33			1.56e-08	2.75
	FALSE	High	FNPETDFLTGK		FALSE	Bovine	0.00135593	5.27106e-05	1	3	1	A0A3Q1M6K6	0	1268.62			0.0009849	1.97
	FALSE	High	FNPETDFLTGKDGKK		FALSE	Bovine	0.000150947	5.27106e-05	1	3	2	A0A3Q1M6K6	2	1696.85			0.0001013	2.12
	FALSE	High	GHLDNISNNLLIGAINVENGK	1xDeamidated [N19]	FALSE	Bovine	3.46982e-09	5.27106e-05	1	3	2	A0A3Q1M6K6	0	2206.15			1.615e-09	4.28
	FALSE	High	GLKDFAPGKPLTCIIK	1xCarbamidomethyl [C13]	FALSE	Bovine	8.13669e-08	5.27106e-05	1	3	2	A0A3Q1M6K6	1	1758			4.22e-08	3.36
	FALSE	High	GHLDNISNNLLIGAINVENGK		FALSE	Bovine	4.60167e-15	5.27106e-05	1	3	2	A0A3Q1M6K6	0	2205.16			1.34e-15	5.25
	FALSE	High	IHPVDKLTIK		FALSE	Bovine	0.00695785	0.000151446	1	3	2	A0A3Q1M6K6	1	1163.71			0.005333	1.2
	FALSE	High	NTIVTSYNR		FALSE	Bovine	0.00687382	0.000151446	1	3	1	A0A3Q1M6K6	0	1067.55			0.005256	2.04
	FALSE	High	AEFDPGQDTYQHPPKDSSGQQVDVSPTSQR	1xDeamidated [Q21]	FALSE	Bovine	0.014524	0.000714967	1	3	1	A0A3Q1M6K6	1	3302.48			0.01141	2.28
	FALSE	High	DGYAQILR		FALSE	Bovine	0.0125023	0.000714967	1	3	1	A0A3Q1M6K6	0	935.495			0.009814	1.88
	FALSE	High	VAGILTVK		FALSE	Bovine	0.0431167	0.00232306	1	3	1	A0A3Q1M6K6	0	800.524			0.03545	2.01
	FALSE	High	IHETNLK		FALSE	Bovine	0.0634461	0.00328483	1	3	1	A0A3Q1M6K6	0	854.473			0.05277	1.91
	FALSE	High	GKCTTDHISAAGPWLK	1xCarbamidomethyl [C3]	FALSE	Bovine	0.124989	0.00744641	1	3	1	A0A3Q1M6K6	1	1741.87			0.1069	0.94
FALSE	High	Master Protein	Q4N486	Heat shock protein 70, putative OS=Theileria parva OX=5875 GN=TP02_0753 PE=3 SV=1	681	74	6.28	FALSE	68	48	48	78	185.14	Theileria
	Checked	Confidence	Sequence	Modifications	Contaminant	Marked as	Qvality PEP	Qvality q-value	# Protein Groups	# Proteins	# PSMs	Master Protein Accessions	# Missed Cleavages	Theo. MH+ [Da]			Percolator PEP (by Search Engine): Sequest HT	XCorr (by Search Engine): Sequest HT
	FALSE	High	LRESSESAKIELSTK		FALSE	Theileria	9.55871e-06	5.27106e-05	1	1	2	Q4N486	2	1677.9			5.836e-06	2.4
	FALSE	High	NESESLLYSVEK		FALSE	Theileria	1.54716e-05	5.27106e-05	1	1	1	Q4N486	0	1397.68			9.607e-06	2.76
	FALSE	High	ILNFLVDEFKK		FALSE	Theileria	1.19378e-05	5.27106e-05	1	1	3	Q4N486	1	1365.78			7.346e-06	2.58
	FALSE	High	IINEPTAAALAFGMDKNDGK	1xOxidation [M14]	FALSE	Theileria	0.000117198	5.27106e-05	1	1	1	Q4N486	1	2092.04			7.781e-05	2.72
	FALSE	High	SNTGSTSANASENANTSNEENDTHNK		FALSE	Theileria	9.36763e-12	5.27106e-05	1	1	2	Q4N486	0	2694.11			3.564e-12	4.71
	FALSE	High	SNTGSTSANASENANTSNEENDTHNK	1xDeamidated [N21]	FALSE	Theileria	0.00334511	5.27106e-05	1	1	1	Q4N486	0	2695.09			0.002503	2
	FALSE	High	SSNNDAWIEAQGK		FALSE	Theileria	0.000458335	5.27106e-05	1	1	1	Q4N486	0	1419.65			0.0003193	2.67
	FALSE	High	SQIFSTAADNQTQVGIK		FALSE	Theileria	3.24109e-10	5.27106e-05	1	1	2	Q4N486	0	1807.92			1.394e-10	3.55
	FALSE	High	TTPSIVAFTDDGQR		FALSE	Theileria	0.00133934	5.27106e-05	1	1	1	Q4N486	0	1507.74			0.0009675	2.19
	FALSE	High	SKLEQLTSELLEGTVDPCKK	1xCarbamidomethyl [C18]	FALSE	Theileria	1.47968e-10	5.27106e-05	1	1	2	Q4N486	2	2275.18			6.155e-11	3.89
	FALSE	High	TLSTSLKEVLTTDDVSAIK		FALSE	Theileria	3.4504e-07	5.27106e-05	1	1	1	Q4N486	1	2021.1			1.874e-07	3.55
	FALSE	High	TLSTSLKEVLTTDDVSAIKDK		FALSE	Theileria	6.01263e-08	5.27106e-05	1	1	1	Q4N486	2	2264.22			3.079e-08	3.37
	FALSE	High	TQTEINLPFITADQSGPK		FALSE	Theileria	1.02795e-10	5.27106e-05	1	1	2	Q4N486	0	1960			4.232e-11	3.57
	FALSE	High	QAVTNPENTVFATK		FALSE	Theileria	1.20861e-05	5.27106e-05	1	1	1	Q4N486	0	1519.78			7.461e-06	2.26
	FALSE	High	QAVTNPENTVFATKR	1xGln->pyro-Glu [N-Term]	FALSE	Theileria	1.37592e-05	5.27106e-05	1	1	1	Q4N486	1	1658.85			8.502e-06	3.1
	FALSE	High	QAVTNPENTVFATKR		FALSE	Theileria	8.87127e-08	5.27106e-05	1	1	1	Q4N486	1	1675.88			4.616e-08	3.4
	FALSE	High	QEITIQSSGGLSEEEVEK		FALSE	Theileria	9.20347e-09	5.27106e-05	1	1	1	Q4N486	0	1962.95			4.421e-09	3.51
	FALSE	High	RQEITIQSSGGLSEEEVEK		FALSE	Theileria	1.93935e-14	5.27106e-05	1	1	2	Q4N486	1	2119.05			5.962e-15	3.49
	FALSE	High	RQAVTNPENTVFATK	1xDeamidated [N6]	FALSE	Theileria	0.000180533	5.27106e-05	1	1	1	Q4N486	1	1676.86			0.0001219	2.72
	FALSE	High	RQAVTNPENTVFATK		FALSE	Theileria	0.00215057	5.27106e-05	1	1	1	Q4N486	1	1675.88			0.001581	1.92
	FALSE	High	QLTDFKDKVSQAELDQLK		FALSE	Theileria	1.80187e-12	5.27106e-05	1	1	3	Q4N486	2	2106.11			6.459e-13	5.02
	FALSE	High	QLTDFKDKVSQAELDQLK	1xGln->pyro-Glu [N-Term]	FALSE	Theileria	9.9754e-08	5.27106e-05	1	1	1	Q4N486	2	2089.08			5.198e-08	4.34
	FALSE	High	QYSPSQIGAYILAK	1xGln->pyro-Glu [N-Term]	FALSE	Theileria	3.12672e-06	5.27106e-05	1	1	1	Q4N486	0	1521.79			1.842e-06	3.15
	FALSE	High	QYSPSQIGAYILAK		FALSE	Theileria	0.00112725	5.27106e-05	1	1	2	Q4N486	0	1538.82			0.0008131	3.03
	FALSE	High	EASNYKEQDDR		FALSE	Theileria	1.32553e-06	5.27106e-05	1	1	1	Q4N486	1	1354.59			7.558e-07	2.79
	FALSE	High	EVLTTDDVSAIK		FALSE	Theileria	0.000428269	5.27106e-05	1	1	1	Q4N486	0	1290.68			0.0002989	2.58
	FALSE	High	EVLTTDDVSAIKDK		FALSE	Theileria	1.53724e-06	5.27106e-05	1	1	2	Q4N486	1	1533.8			8.794e-07	2.99
	FALSE	High	EVLTTDDVSAIKDKHK		FALSE	Theileria	8.984e-07	5.27106e-05	1	1	1	Q4N486	2	1798.95			5.064e-07	2.4
	FALSE	High	ESSESAKIELSTK		FALSE	Theileria	0.000242775	5.27106e-05	1	1	1	Q4N486	1	1408.72			0.0001654	2.45
	FALSE	High	FDDPETKKEQQTLPYK		FALSE	Theileria	1.71697e-08	5.27106e-05	1	1	2	Q4N486	2	1966.98			8.424e-09	2.17
	FALSE	High	ELVDVRNESESLLYSVEK		FALSE	Theileria	9.37815e-08	5.27106e-05	1	1	1	Q4N486	1	2109.07			4.895e-08	3.8
	FALSE	High	DAGVNASELNDVILVGGMTR		FALSE	Theileria	1.28308e-12	5.27106e-05	1	1	2	Q4N486	0	2031.02			4.558e-13	3.56
	FALSE	High	DAGVNASELNDVILVGGMTR	1xOxidation [M18]	FALSE	Theileria	3.73979e-06	5.27106e-05	1	1	1	Q4N486	0	2047.01			2.217e-06	2.43
	FALSE	High	AVITVPAYFNDSQR		FALSE	Theileria	9.04329e-05	5.27106e-05	1	1	1	Q4N486	0	1580.81			5.98e-05	2.29
	FALSE	High	AVITVPAYFNDSQR	1xDeamidated [N10]	FALSE	Theileria	1.03575e-05	5.27106e-05	1	1	1	Q4N486	0	1581.79			6.349e-06	2.64
	FALSE	High	AVNPDEAVAMGAAIQAGVLK		FALSE	Theileria	2.69386e-09	5.27106e-05	1	1	1	Q4N486	0	1925.02			1.24e-09	3.84
	FALSE	High	AVNPDEAVAMGAAIQAGVLKGEIK		FALSE	Theileria	2.15699e-09	5.27106e-05	1	1	1	Q4N486	1	2352.26			9.861e-10	3.55
	FALSE	High	ATNGNTSLGGEDFDQR		FALSE	Theileria	4.78338e-09	5.27106e-05	1	1	1	Q4N486	0	1681.74			2.249e-09	3.43
	FALSE	High	ATNGNTSLGGEDFDQR	1xDeamidated [N5]	FALSE	Theileria	1.38369e-07	5.27106e-05	1	1	2	Q4N486	0	1682.73			7.306e-08	3.1
	FALSE	High	HKQLQELSWK		FALSE	Theileria	7.46705e-06	5.27106e-05	1	1	1	Q4N486	1	1296.71			4.529e-06	2.81
	FALSE	High	VSQAELDQLK		FALSE	Theileria	0.00010883	5.27106e-05	1	1	1	Q4N486	0	1130.61			7.239e-05	1.84
	FALSE	High	VSQAAYSK		FALSE	Theileria	0.00320466	5.27106e-05	1	1	1	Q4N486	0	853.441			0.002388	1.89
	FALSE	High	KSQIFSTAADNQTQVGIK		FALSE	Theileria	4.99043e-12	5.27106e-05	1	1	1	Q4N486	1	1936.01			1.856e-12	3.68
	FALSE	High	IAGLEVLR		FALSE	Theileria	0.00459796	5.27106e-05	1	1	1	Q4N486	0	870.541			0.003482	2.03
	FALSE	High	KEQQTLPYK		FALSE	Theileria	0.00443247	5.27106e-05	1	1	1	Q4N486	1	1134.62			0.003346	1.51
	FALSE	High	KFDDPETKK		FALSE	Theileria	7.06466e-05	5.27106e-05	1	1	2	Q4N486	2	1107.57			4.629e-05	2.11
	FALSE	High	VQGDVVGIDLGTTNSCVAIMEGSTPK	1xCarbamidomethyl [C16]	FALSE	Theileria	6.43515e-08	5.27106e-05	1	1	2	Q4N486	0	2648.29			3.303e-08	2.91
	FALSE	High	GMAADNQLLGQFDLVGIPPAPR	1xOxidation [M2]	FALSE	Theileria	0.00131484	5.27106e-05	1	1	1	Q4N486	0	2296.18			0.0009484	1.51
	FALSE	High	GMAADNQLLGQFDLVGIPPAPR		FALSE	Theileria	0.00336566	5.27106e-05	1	1	3	Q4N486	0	2280.18			0.002516	1.15
	FALSE	High	ETAESYLGR		FALSE	Theileria	0.0121323	0.000714967	1	1	1	Q4N486	0	1025.49			0.00949	2.01
	FALSE	High	KFDDPETK		FALSE	Theileria	0.0108216	0.000714967	1	1	1	Q4N486	1	979.473			0.008434	1.5
	FALSE	High	GMAADNQLLGQFDLVGIPPAPR	1xDeamidated [Q7]	FALSE	Theileria	0.0213886	0.000882623	1	1	1	Q4N486	0	2281.16			0.01707	1.89
	FALSE	High	IINEPTAAALAFGMDK		FALSE	Theileria	0.0210119	0.000882623	1	1	1	Q4N486	0	1661.86			0.01674	1.27
	FALSE	High	TNGIDLKK		FALSE	Theileria	0.0239307	0.00115189	1	1	1	Q4N486	1	888.515			0.01922	2.01
	FALSE	High	EQQTLPYK		FALSE	Theileria	0.0368939	0.00190497	1	1	1	Q4N486	0	1006.52			0.03005	1.44
	FALSE	High	QLQELSWK	1xGln->pyro-Glu [N-Term]	FALSE	Theileria	0.0423791	0.00232306	1	1	1	Q4N486	0	1014.53			0.03469	1.88
	FALSE	High	QLQELSWK		FALSE	Theileria	0.0500361	0.00264082	1	1	1	Q4N486	0	1031.55			0.04139	1.57
	FALSE	High	QLTDFKDK		FALSE	Theileria	0.102798	0.00613989	1	1	1	Q4N486	1	994.52			0.08735	1.37
	FALSE	High	NIFGKEPSK		FALSE	Theileria	0.112525	0.00660443	1	1	1	Q4N486	1	1019.55			0.09618	1.12
FALSE	High	Master Protein	Q4N6I8	L-lactate dehydrogenase OS=Theileria parva OX=5875 GN=TP01_1182 PE=3 SV=1	321	34.9	7.71	FALSE	70	26	26	77	170.83	Theileria
	Checked	Confidence	Sequence	Modifications	Contaminant	Marked as	Qvality PEP	Qvality q-value	# Protein Groups	# Proteins	# PSMs	Master Protein Accessions	# Missed Cleavages	Theo. MH+ [Da]			Percolator PEP (by Search Engine): Sequest HT	XCorr (by Search Engine): Sequest HT
	FALSE	High	LTPQEQQKFNDSIKEIR		FALSE	Theileria	1.51838e-06	5.27106e-05	1	1	2	Q4N6I8	2	2074.09			8.694e-07	3.01
	FALSE	High	LYGSGSSYFAPATAAIEMASAYLNDK		FALSE	Theileria	7.32187e-10	5.27106e-05	1	1	2	Q4N6I8	0	2698.27			3.232e-10	2.28
	FALSE	High	LYGSGSSYFAPATAAIEMASAYLNDKK		FALSE	Theileria	2.39367e-12	5.27106e-05	1	1	3	Q4N6I8	1	2826.37			8.684e-13	4.18
	FALSE	High	LYGSGSSYFAPATAAIEMASAYLNDKK	1xOxidation [M18]	FALSE	Theileria	9.25787e-10	5.27106e-05	1	1	2	Q4N6I8	1	2842.36			4.109e-10	4.04
	FALSE	High	LYGSGSSYFAPATAAIEMASAYLNDKK	1xDeamidated [N24]; 1xOxidation [M18]	FALSE	Theileria	0.00456996	5.27106e-05	1	1	1	Q4N6I8	1	2843.34			0.003455	1.73
	FALSE	High	IITEVAENIK		FALSE	Theileria	8.71448e-05	5.27106e-05	1	1	1	Q4N6I8	0	1129.65			5.727e-05	2.03
	FALSE	High	IITEVAENIKK		FALSE	Theileria	5.38322e-06	5.27106e-05	1	1	4	Q4N6I8	1	1257.74			3.217e-06	2.88
	FALSE	High	SNEEWNRDDLVAFNAK		FALSE	Theileria	4.66538e-10	5.27106e-05	1	1	3	Q4N6I8	1	1907.89			2.026e-10	3.67
	FALSE	High	SLDIMHANSIQGK		FALSE	Theileria	0.000292145	5.27106e-05	1	1	1	Q4N6I8	0	1413.72			0.0002004	2.07
	FALSE	High	SLDIMHANSIQGK	1xOxidation [M5]	FALSE	Theileria	1.1154e-05	5.27106e-05	1	1	2	Q4N6I8	0	1429.71			6.841e-06	1.57
	FALSE	High	TITSAIEILK		FALSE	Theileria	0.00164089	5.27106e-05	1	1	3	Q4N6I8	0	1088.66			0.001195	2.23
	FALSE	High	SVFPCSCYLEGQYGHK	2xCarbamidomethyl [C5; C7]	FALSE	Theileria	3.30538e-06	5.27106e-05	1	1	3	Q4N6I8	0	1931.84			1.949e-06	2.87
	FALSE	High	SVFPCSCYLEGQYGHKEVYCGTPAVIGANGVEK	3xCarbamidomethyl [C5; C7; C20]	FALSE	Theileria	1.58232e-13	5.27106e-05	1	1	3	Q4N6I8	1	3676.69			5.217e-14	4.13
	FALSE	High	SVFPCSCYLEGQYGHKEVYCGTPAVIGANGVEK	3xCarbamidomethyl [C5; C7; C20]; 1xDeamidated [N29]	FALSE	Theileria	3.26481e-06	5.27106e-05	1	1	2	Q4N6I8	1	3677.67			1.916e-06	2.71
	FALSE	High	STVYGIPILDFVEK		FALSE	Theileria	6.72307e-06	5.27106e-05	1	1	8	Q4N6I8	0	1580.86			4.046e-06	2.69
	FALSE	High	NMVVGMGGLLDSSR	2xOxidation [M2; M6]	FALSE	Theileria	0.000274664	5.27106e-05	1	1	1	Q4N6I8	0	1467.69			0.000188	1.88
	FALSE	High	NMVVGMGGLLDSSR	1xOxidation [M2]	FALSE	Theileria	1.78322e-05	5.27106e-05	1	1	1	Q4N6I8	0	1451.7			1.11e-05	2.46
	FALSE	High	EVYCGTPAVIGANGVEK	1xCarbamidomethyl [C4]; 1xDeamidated [N13]	FALSE	Theileria	2.72809e-08	5.27106e-05	1	1	3	Q4N6I8	0	1764.85			1.365e-08	2.06
	FALSE	High	EVYCGTPAVIGANGVEK	1xCarbamidomethyl [C4]	FALSE	Theileria	2.41188e-07	5.27106e-05	1	1	2	Q4N6I8	0	1763.86			1.294e-07	2.96
	FALSE	High	APAKSNEEWNRDDLVAFNAK		FALSE	Theileria	1.95624e-05	5.27106e-05	1	1	1	Q4N6I8	2	2275.11			1.227e-05	2.35
	FALSE	High	YVHGSVIGAHGDSMIPLVSR	1xOxidation [M14]	FALSE	Theileria	2.32351e-08	5.27106e-05	1	1	2	Q4N6I8	0	2111.07			1.154e-08	3.12
	FALSE	High	YVHGSVIGAHGDSMIPLVSR		FALSE	Theileria	1.16893e-14	5.27106e-05	1	1	3	Q4N6I8	0	2095.08			3.526e-15	6.01
	FALSE	High	DIAGSDVCIVTAGLAK	1xCarbamidomethyl [C8]	FALSE	Theileria	7.65374e-06	5.27106e-05	1	1	1	Q4N6I8	0	1589.82			4.633e-06	2.85
	FALSE	High	CKGTNNYKDIAGSDVCIVTAGLAK	2xCarbamidomethyl [C1; C16]	FALSE	Theileria	2.26556e-10	5.27106e-05	1	1	3	Q4N6I8	2	2555.26			9.578e-11	3.43
	FALSE	High	CKGTNNYKDIAGSDVCIVTAGLAK	2xCarbamidomethyl [C1; C16]; 1xDeamidated [N5]	FALSE	Theileria	0.000349386	5.27106e-05	1	1	1	Q4N6I8	2	2556.24			0.0002416	3.16
	FALSE	High	GTNNYKDIAGSDVCIVTAGLAK	1xCarbamidomethyl [C14]	FALSE	Theileria	1.57303e-12	5.27106e-05	1	1	2	Q4N6I8	1	2267.13			5.607e-13	4.62
	FALSE	High	GYLTHEDIKEIEER		FALSE	Theileria	2.15638e-10	5.27106e-05	1	1	4	Q4N6I8	1	1731.85			9.109e-11	3.61
	FALSE	High	KSVFPCSCYLEGQYGHK	2xCarbamidomethyl [C6; C8]	FALSE	Theileria	1.49932e-07	5.27106e-05	1	1	2	Q4N6I8	1	2059.94			7.932e-08	2.81
	FALSE	High	KSVFPCSCYLEGQYGHKEVYCGTPAVIGANGVEK	3xCarbamidomethyl [C6; C8; C21]; 1xDeamidated [N/Q]	FALSE	Theileria	2.01757e-05	5.27106e-05	1	1	2	Q4N6I8	2	3805.77			1.265e-05	3.09
	FALSE	High	FNDSIKEIR	1xDeamidated [N2]	FALSE	Theileria	0.00258559	5.27106e-05	1	1	1	Q4N6I8	1	1122.58			0.001914	1.8
	FALSE	High	FNDSIKEIR		FALSE	Theileria	0.000146359	5.27106e-05	1	1	2	Q4N6I8	1	1121.59			9.795e-05	2.8
	FALSE	High	GYLTHEDIK		FALSE	Theileria	0.00708578	0.000151446	1	1	2	Q4N6I8	0	1075.54			0.005439	1.33
	FALSE	High	MNCYIAEK	1xCarbamidomethyl [C3]	FALSE	Theileria	0.0100058	0.000541267	1	1	1	Q4N6I8	0	1028.45			0.007764	1.79
	FALSE	High	DDLVAFNAK		FALSE	Theileria	0.0108216	0.000714967	1	1	1	Q4N6I8	0	992.505			0.008445	1.73
	FALSE	High	MNCYIAEK	1xCarbamidomethyl [C3]; 1xOxidation [M1]	FALSE	Theileria	0.036048	0.00190497	1	1	1	Q4N6I8	0	1044.45			0.02938	1.54
	FALSE	High	FNDSIK		FALSE	Theileria	0.116146	0.00666951	1	1	1	Q4N6I8	0	723.367			0.09896	1.33
FALSE	High	Master Protein	Q4N783	Cell division cycle protein 48, putative OS=Theileria parva OX=5875 GN=TP01_0937 PE=4 SV=1	811	90.3	5.25	FALSE	65	47	45	72	169.55	Theileria
	Checked	Confidence	Sequence	Modifications	Contaminant	Marked as	Qvality PEP	Qvality q-value	# Protein Groups	# Proteins	# PSMs	Master Protein Accessions	# Missed Cleavages	Theo. MH+ [Da]			Percolator PEP (by Search Engine): Sequest HT	XCorr (by Search Engine): Sequest HT
	FALSE	High	NIFFIGATNRPNLLDEALLRPGR		FALSE	Theileria	0.000211954	5.27106e-05	1	1	2	Q4N783	0	2597.43			0.0001438	2.85
	FALSE	High	NAPSIIFIDEIDSIAPK		FALSE	Theileria	2.07855e-09	5.27106e-05	1	1	3	Q4N783	0	1842.98			9.478e-10	3.11
	FALSE	High	NAPSIIFIDEIDSIAPKR		FALSE	Theileria	5.05527e-10	5.27106e-05	1	1	1	Q4N783	1	1999.09			2.203e-10	3.97
	FALSE	High	LDPQVKLEELAANSHGFVGADLAQLCTESALSCIR	2xCarbamidomethyl [C26; C33]; 1xDeamidated [Q24]	FALSE	Theileria	3.07007e-05	5.27106e-05	1	1	1	Q4N783	1	3813.88			1.946e-05	3.33
	FALSE	High	LDQLIYIPLPDLPAR		FALSE	Theileria	1.31772e-05	5.27106e-05	1	1	4	Q4N783	0	1736.99			8.149e-06	2.21
	FALSE	High	LEELAANSHGFVGADLAQLCTESALSCIR	2xCarbamidomethyl [C20; C27]	FALSE	Theileria	2.36363e-13	5.27106e-05	1	1	3	Q4N783	0	3132.51			7.925e-14	6.54
	FALSE	High	LLVEDALNDDNSVVALNPR		FALSE	Theileria	2.72503e-12	5.27106e-05	1	1	2	Q4N783	0	2067.07			9.93e-13	4.29
	FALSE	High	TSAPCVLFFDELDSIGTSR	1xCarbamidomethyl [C5]	FALSE	Theileria	6.55177e-10	5.27106e-05	1	1	3	Q4N783	0	2115.01			2.88e-10	3.29
	FALSE	High	TNGFSGADLAEMCQIAAR	1xCarbamidomethyl [C13]	FALSE	Theileria	9.54811e-10	5.27106e-05	1	1	1	Q4N783	0	1911.87			4.253e-10	3.4
	FALSE	High	STVCIVLADNDLDETKAR	1xCarbamidomethyl [C4]	FALSE	Theileria	1.83659e-10	5.27106e-05	1	1	2	Q4N783	1	2020			7.723e-11	3.88
	FALSE	High	STVCIVLADNDLDETK	1xCarbamidomethyl [C4]	FALSE	Theileria	3.42917e-07	5.27106e-05	1	1	1	Q4N783	0	1792.86			1.871e-07	2.12
	FALSE	High	NNKNETNQNSVPEEDLEQK		FALSE	Theileria	5.31715e-06	5.27106e-05	1	1	2	Q4N783	1	2230.02			3.172e-06	2.03
	FALSE	High	NNKNETNQNSVPEEDLEQKER		FALSE	Theileria	5.94051e-07	5.27106e-05	1	1	2	Q4N783	2	2515.17			3.287e-07	2.81
	FALSE	High	NNKNETNQNSVPEEDLEQKER	1xDeamidated [N9]	FALSE	Theileria	0.00451446	5.27106e-05	1	1	1	Q4N783	2	2516.15			0.003411	1.47
	FALSE	High	RIEELGLFR		FALSE	Theileria	0.00427288	5.27106e-05	1	1	2	Q4N783	1	1132.65			0.003214	2.64
	FALSE	High	RIEELGLFRGDTILLR		FALSE	Theileria	0.000152821	5.27106e-05	1	1	1	Q4N783	2	1901.1			0.0001029	3.61
	FALSE	High	EDEEKLDDVGYDDIGGCR	1xCarbamidomethyl [C17]	FALSE	Theileria	0.000156641	5.27106e-05	1	1	1	Q4N783	1	2084.87			0.0001054	2.13
	FALSE	High	EDEEKLDDVGYDDIGGCRR	1xCarbamidomethyl [C17]	FALSE	Theileria	1.10793e-07	5.27106e-05	1	1	2	Q4N783	2	2240.97			5.822e-08	3.55
	FALSE	High	ETVVEIPNVK		FALSE	Theileria	0.000990478	5.27106e-05	1	1	1	Q4N783	0	1127.63			0.0007088	1.93
	FALSE	High	ETVVEIPNVKWDDIGGLEQVK		FALSE	Theileria	4.46931e-09	5.27106e-05	1	1	1	Q4N783	1	2368.24			2.097e-09	3.39
	FALSE	High	FDKEIDIGVPDDQGRLEILK	1xDeamidated [Q13]	FALSE	Theileria	0.00167145	5.27106e-05	1	1	1	Q4N783	2	2301.2			0.001217	2.77
	FALSE	High	FDKEIDIGVPDDQGRLEILK		FALSE	Theileria	8.76485e-07	5.27106e-05	1	1	1	Q4N783	2	2300.21			4.929e-07	2.9
	FALSE	High	ESLFNVYLKPYFLESYRPVKK		FALSE	Theileria	2.79853e-05	5.27106e-05	1	1	2	Q4N783	1	2620.42			1.771e-05	2.78
	FALSE	High	ESLFNVYLKPYFLESYRPVK		FALSE	Theileria	4.99463e-09	5.27106e-05	1	1	1	Q4N783	0	2492.32			2.352e-09	4.38
	FALSE	High	AVASECSANFISVK	1xCarbamidomethyl [C6]	FALSE	Theileria	1.96676e-08	5.27106e-05	1	1	2	Q4N783	0	1482.73			9.683e-09	2.9
	FALSE	High	AVANETGAFFFLINGPEVMSK	1xDeamidated [N]	FALSE	Theileria	9.50109e-05	5.27106e-05	1	1	2	Q4N783	0	2243.11			6.266e-05	2.1
	FALSE	High	HFQEGLANAR		FALSE	Theileria	0.000102949	5.27106e-05	1	1	1	Q4N783	0	1142.57			6.81e-05	2.07
	FALSE	High	VSPCPDVPYGK	1xCarbamidomethyl [C4]	FALSE	Theileria	4.2322e-05	5.27106e-05	1	1	1	Q4N783	0	1218.58			2.718e-05	1.66
	FALSE	High	VSILNAILK		FALSE	Theileria	0.00208551	5.27106e-05	1	1	1	Q4N783	0	970.63			0.001535	2.16
	FALSE	High	GPELLTMWFGESEANVR		FALSE	Bovine;Theileria	2.53257e-09	5.27106e-05	3	5	1	A0A3Q1M0U9; Q4MZM6; Q4N783	0	1935.93			1.168e-09	3.5
	FALSE	High	GQVVVIAATNR		FALSE	Theileria	3.34722e-05	5.27106e-05	1	1	1	Q4N783	0	1127.65			2.135e-05	2.83
	FALSE	High	GVLFYGPPGCGK	1xCarbamidomethyl [C10]	FALSE	Bovine;Theileria	0.000380903	5.27106e-05	3	5	1	A0A3Q1M0U9; Q4MZM6; Q4N783	0	1251.62			0.0002633	1.59
	FALSE	High	GVLLYGPPGSGK		FALSE	Theileria	3.76379e-05	5.27106e-05	1	1	1	Q4N783	0	1144.64			2.412e-05	2.45
	FALSE	High	KSPVADNVPISYLAQK		FALSE	Theileria	4.36151e-08	5.27106e-05	1	1	2	Q4N783	1	1729.95			2.217e-08	3.49
	FALSE	High	KHFQEGLANAR		FALSE	Theileria	6.28165e-06	5.27106e-05	1	1	2	Q4N783	1	1270.67			3.77e-06	2.37
	FALSE	High	KNIFFIGATNRPNLLDEALLRPGR		FALSE	Theileria	3.03239e-05	5.27106e-05	1	1	1	Q4N783	1	2725.53			1.921e-05	3.31
	FALSE	High	KIQVLPIDDTVEGLSK		FALSE	Theileria	2.0646e-11	5.27106e-05	1	1	1	Q4N783	1	1754.99			8.035e-12	3.88
	FALSE	High	VVSQLLTLMDGLK		FALSE	Theileria	0.00129875	5.27106e-05	1	1	1	Q4N783	0	1416.81			0.0009411	1.79
	FALSE	High	WDDIGGLEQVK		FALSE	Theileria	0.000251932	5.27106e-05	1	1	1	Q4N783	0	1259.63			0.0001718	2.35
	FALSE	High	VVEVDPGEYCIVAPDTIIFHEGDPIKR	1xCarbamidomethyl [C10]	FALSE	Theileria	9.72387e-11	5.27106e-05	1	1	2	Q4N783	1	3068.54			3.998e-11	4.37
	FALSE	High	VSPCPDVPYGKK	1xCarbamidomethyl [C4]	FALSE	Theileria	0.00562337	0.000151446	1	1	2	Q4N783	1	1346.68			0.004277	1.9
	FALSE	High	AFAEAEKNAPSIIFIDEIDSIAPK		FALSE	Theileria	0.00919462	0.000445643	1	1	1	Q4N783	1	2589.34			0.007113	1.87
	FALSE	High	VSILNAILKK		FALSE	Theileria	0.0117731	0.000714967	1	1	1	Q4N783	1	1098.72			0.0092	1.81
	FALSE	High	VMNQLLTEIDGVGAKK		FALSE	Theileria	0.014524	0.000714967	1	1	1	Q4N783	1	1715.94			0.01145	1.65
	FALSE	High	AFAEAEK		FALSE	Theileria	0.0246467	0.00124048	1	1	1	Q4N783	0	765.378			0.01985	1.5
	FALSE	High	QNSIDPALR		FALSE	Theileria	0.052665	0.00289479	1	1	1	Q4N783	0	1013.54			0.04361	1.65
	FALSE	High	GNNVGDAGGAGDR		FALSE	Theileria	0.0583141	0.00321625	1	1	1	Q4N783	0	1159.51			0.04844	1.54
	FALSE	High	VMLGDFVR		FALSE	Theileria	0.098482	0.00575343	1	1	1	Q4N783	0	936.497			0.08331	1.8
	FALSE	High	LDPQVK		FALSE	Theileria	0.108426	0.00629072	1	1	1	Q4N783	0	699.404			0.09219	1.37
FALSE	High	Master Protein	Q3SZ20	Serine hydroxymethyltransferase, mitochondrial OS=Bos taurus OX=9913 GN=SHMT2 PE=2 SV=1	504	55.6	7.71	FALSE	74	34	34	67	165.8	Bovine
	Checked	Confidence	Sequence	Modifications	Contaminant	Marked as	Qvality PEP	Qvality q-value	# Protein Groups	# Proteins	# PSMs	Master Protein Accessions	# Missed Cleavages	Theo. MH+ [Da]			Percolator PEP (by Search Engine): Sequest HT	XCorr (by Search Engine): Sequest HT
	FALSE	High	ISATSIFFESMPYK		FALSE	Bovine	5.90229e-08	5.27106e-05	1	3	1	Q3SZ20	0	1620.8			3.033e-08	3.21
	FALSE	High	NAQAMANALLER		FALSE	Bovine	0.000364805	5.27106e-05	1	1	1	Q3SZ20	0	1301.66			0.0002521	2.75
	FALSE	High	NAQAMANALLER	1xOxidation [M5]	FALSE	Bovine	5.90667e-05	5.27106e-05	1	1	2	Q3SZ20	0	1317.66			3.836e-05	2.47
	FALSE	High	LGAPALTSR		FALSE	Bovine	0.000185045	5.27106e-05	1	1	1	Q3SZ20	0	885.515			0.0001251	1.75
	FALSE	High	VLELVSITANK		FALSE	Bovine	2.3537e-06	5.27106e-05	1	1	2	Q3SZ20	0	1186.7			1.368e-06	2.54
	FALSE	High	VLELVSITANKNTCPGDR	1xCarbamidomethyl [C14]	FALSE	Bovine	3.14257e-10	5.27106e-05	1	1	2	Q3SZ20	1	1987.03			1.343e-10	3.64
	FALSE	High	INFAVFPSLQGGPHNHAIAAVAVALK		FALSE	Bovine	1.5459e-08	5.27106e-05	1	1	3	Q3SZ20	0	2642.46			7.58e-09	3.72
	FALSE	High	LNPQTGLIDYDQLALTAR		FALSE	Bovine	1.56422e-10	5.27106e-05	1	1	2	Q3SZ20	0	2002.06			6.524e-11	4.62
	FALSE	High	LIIAGTSAYAR		FALSE	Bovine	0.00010883	5.27106e-05	1	1	1	Q3SZ20	0	1135.65			7.216e-05	2.8
	FALSE	High	SFLLKDPETSHQLADLR		FALSE	Bovine	1.31627e-09	5.27106e-05	1	1	3	Q3SZ20	1	1970.03			5.926e-10	2.65
	FALSE	High	RYYGGAEVVDEIELLCQR	1xCarbamidomethyl [C16]	FALSE	Bovine	1.48009e-09	5.27106e-05	1	1	1	Q3SZ20	1	2170.06			6.664e-10	4.84
	FALSE	High	QRVEQFAR	1xGln->pyro-Glu [N-Term]	FALSE	Bovine	0.00314628	5.27106e-05	1	1	1	Q3SZ20	1	1016.53			0.002342	2.25
	FALSE	High	RALEAFDLDPAQWGVNVQPYSGSPANLAAYTALLQPHDR		FALSE	Bovine	0.000286787	5.27106e-05	1	1	1	Q3SZ20	1	4252.12			0.0001967	1.51
	FALSE	High	RALEAFDLDPAQWGVNVQPYSGSPANLAAYTALLQPHDR	2xDeamidated [N16; N26]	FALSE	Bovine	2.44252e-06	5.27106e-05	1	1	1	Q3SZ20	1	4254.09			1.425e-06	2.27
	FALSE	High	DPETSHQLADLR		FALSE	Bovine	0.00047269	5.27106e-05	1	1	1	Q3SZ20	0	1381.67			0.0003309	2.07
	FALSE	High	ALEAFDLDPAQWGVNVQPYSGSPANLAAYTALLQPHDR		FALSE	Bovine	1.03315e-14	5.27106e-05	1	1	3	Q3SZ20	0	4096.02			3.096e-15	5.77
	FALSE	High	AALEALGSCLNNK	1xCarbamidomethyl [C9]	FALSE	Bovine	1.01619e-07	5.27106e-05	1	1	3	Q3SZ20	0	1360.69			5.321e-08	2.92
	FALSE	High	AALEALGSCLNNKYSEGYPGKR	1xCarbamidomethyl [C9]	FALSE	Bovine	2.13112e-08	5.27106e-05	1	1	2	Q3SZ20	2	2398.18			1.057e-08	3.81
	FALSE	High	YYGGAEVVDEIELLCQRR	1xCarbamidomethyl [C15]	FALSE	Bovine	0.00017613	5.27106e-05	1	1	1	Q3SZ20	1	2170.06			0.000119	2.41
	FALSE	High	YYGGAEVVDEIELLCQR	1xCarbamidomethyl [C15]	FALSE	Bovine	3.08577e-09	5.27106e-05	1	1	4	Q3SZ20	0	2013.96			1.428e-09	3.95
	FALSE	High	AHLLADMAHISGLVAAK		FALSE	Bovine	1.43389e-12	5.27106e-05	1	1	3	Q3SZ20	0	1717.94			5.114e-13	4.39
	FALSE	High	AFPMPGFDDH		FALSE	Bovine	0.000655414	5.27106e-05	1	1	1	Q3SZ20	0	1133.47			0.0004623	1.93
	FALSE	High	GWSGQESLSDSDPEMWELLRR		FALSE	Bovine	1.15749e-05	5.27106e-05	1	1	1	Q3SZ20	1	2478.14			7.113e-06	3.51
	FALSE	High	GWSGQESLSDSDPEMWELLR		FALSE	Bovine	1.51795e-07	5.27106e-05	1	1	1	Q3SZ20	0	2322.03			8.027e-08	2.91
	FALSE	High	HADIVTTTTHK		FALSE	Bovine	1.3089e-07	5.27106e-05	1	1	2	Q3SZ20	0	1223.64			6.901e-08	2.23
	FALSE	High	GYSLVSGGTDNHLVLVDLRPK		FALSE	Bovine	3.48739e-13	5.27106e-05	1	1	3	Q3SZ20	0	2240.2			1.186e-13	4.64
	FALSE	High	GFLEDDFRK		FALSE	Bovine	0.00129078	5.27106e-05	1	1	3	Q3SZ20	1	1126.55			0.0009322	1.89
	FALSE	High	VVGFIDEGVNIGLEVK		FALSE	Bovine	7.83859e-09	5.27106e-05	1	1	4	Q3SZ20	0	1687.93			3.749e-09	2.72
	FALSE	High	GLELIASENFCSR	1xCarbamidomethyl [C11]	FALSE	Bovine	8.34247e-07	5.27106e-05	1	1	2	Q3SZ20	0	1495.72			4.68e-07	2.55
	FALSE	High	EIPYTFEDR		FALSE	Bovine	0.00465446	0.000151446	1	1	2	Q3SZ20	0	1169.55			0.003525	1.79
	FALSE	High	RALEAFDLDPAQWGVNVQPYSGSPANLAAYTALLQPHDR	1xDeamidated [N16]	FALSE	Bovine	0.00476955	0.000151446	1	1	1	Q3SZ20	1	4253.11			0.003621	1.62
	FALSE	High	YSEGYPGKR		FALSE	Bovine	0.00947665	0.000445643	1	1	1	Q3SZ20	1	1056.51			0.007361	1.34
	FALSE	High	GFLEDDFR		FALSE	Bovine	0.00994563	0.000541267	1	1	1	Q3SZ20	0	998.458			0.007748	1.81
	FALSE	High	SAITPGGLR		FALSE	Bovine	0.0160775	0.000882623	1	1	2	Q3SZ20	0	871.5			0.01271	1.98
	FALSE	High	GVQAVDPK		FALSE	Bovine	0.0162706	0.000882623	1	1	1	Q3SZ20	0	813.446			0.01291	1.84
	FALSE	High	AFPMPGFDDH	1xOxidation [M4]	FALSE	Bovine	0.0262954	0.00132578	1	1	1	Q3SZ20	0	1149.47			0.02118	1.31
	FALSE	High	SGLIFYRK		FALSE	Bovine	0.0407041	0.00224326	1	1	1	Q3SZ20	1	983.567			0.03336	1.26
	FALSE	High	EYSLQILK		FALSE	Bovine	0.0645214	0.00344517	1	1	1	Q3SZ20	0	993.562			0.05384	1.72
FALSE	High	Master Protein	E1BPX9	Leucine rich pentatricopeptide repeat containing OS=Bos taurus OX=9913 GN=LRPPRC PE=4 SV=3	1391	157.6	6.38	FALSE	47	58	58	79	158.99	Bovine
	Checked	Confidence	Sequence	Modifications	Contaminant	Marked as	Qvality PEP	Qvality q-value	# Protein Groups	# Proteins	# PSMs	Master Protein Accessions	# Missed Cleavages	Theo. MH+ [Da]			Percolator PEP (by Search Engine): Sequest HT	XCorr (by Search Engine): Sequest HT
	FALSE	High	LVNGLEDSIGLSR		FALSE	Bovine	2.58064e-08	5.27106e-05	1	1	1	E1BPX9	0	1372.74			1.289e-08	2.88
	FALSE	High	NLLDSYHVPELIK		FALSE	Bovine	2.29628e-06	5.27106e-05	1	1	1	E1BPX9	0	1540.84			1.334e-06	2.64
	FALSE	High	NLLDSYHVPELIKDVNILVER		FALSE	Bovine	4.78069e-11	5.27106e-05	1	1	2	E1BPX9	1	2479.36			1.915e-11	3.2
	FALSE	High	VFDNTCHSGSPGGNQALLLLR	1xCarbamidomethyl [C6]	FALSE	Bovine	5.64471e-13	5.27106e-05	1	1	2	E1BPX9	0	2256.12			1.944e-13	4.74
	FALSE	High	NAGESVPFTEPPESFEFYAK		FALSE	Bovine	0.00191357	5.27106e-05	1	1	1	E1BPX9	0	2246.03			0.001406	1.49
	FALSE	High	LKAENQPIGDILK		FALSE	Bovine	8.54866e-08	5.27106e-05	1	1	1	E1BPX9	1	1438.83			4.436e-08	3.51
	FALSE	High	LDSSAVLDTGK		FALSE	Bovine	2.2547e-05	5.27106e-05	1	1	1	E1BPX9	0	1105.57			1.415e-05	2.38
	FALSE	High	LEDTALQILLACPISR	1xCarbamidomethyl [C12]	FALSE	Bovine	2.74652e-06	5.27106e-05	1	1	2	E1BPX9	0	1812.99			1.603e-06	3.43
	FALSE	High	LFECDRDQLYYSLLK	1xCarbamidomethyl [C4]	FALSE	Bovine	0.000813228	5.27106e-05	1	1	1	E1BPX9	1	1962.96			0.0005803	1.6
	FALSE	High	VIEGQLEPALEK		FALSE	Bovine	0.000112242	5.27106e-05	1	1	1	E1BPX9	0	1325.73			7.464e-05	2.31
	FALSE	High	LIEKGETELIQK		FALSE	Bovine	3.36717e-06	5.27106e-05	1	1	2	E1BPX9	1	1400.8			1.99e-06	1.94
	FALSE	High	LINLLLMK		FALSE	Bovine	0.000774103	5.27106e-05	1	1	1	E1BPX9	0	957.617			0.0005509	1.98
	FALSE	High	LIQACALKGDTESVQDIQK	1xCarbamidomethyl [C5]	FALSE	Bovine	7.98064e-11	5.27106e-05	1	1	3	E1BPX9	1	2117.09			3.268e-11	3.95
	FALSE	High	THYFWPLLVGHQK		FALSE	Bovine	2.00515e-05	5.27106e-05	1	1	3	E1BPX9	0	1625.86			1.26e-05	2.42
	FALSE	High	TKDLPVTEAVFSALVTGHAR		FALSE	Bovine	2.01367e-12	5.27106e-05	1	1	2	E1BPX9	1	2112.14			7.237e-13	5.26
	FALSE	High	TALDLDQIPSR		FALSE	Bovine	0.000250382	5.27106e-05	1	1	1	E1BPX9	0	1228.65			0.0001715	2.77
	FALSE	High	SYVFDSDVASAK		FALSE	Bovine	0.000248842	5.27106e-05	1	1	1	E1BPX9	0	1288.61			0.0001703	2.04
	FALSE	High	NNNQDVPFDVPELWYEEEKDSPTSLPSPVEVNLQK		FALSE	Bovine	0.000121619	5.27106e-05	1	1	1	E1BPX9	1	4056.93			8.104e-05	1.92
	FALSE	High	DYLKDALTTLK		FALSE	Bovine	0.000813228	5.27106e-05	1	1	2	E1BPX9	1	1280.71			0.0005768	2.6
	FALSE	High	EAGIEPGPDTYLALLNAYAEKGDIDHVK	1xDeamidated [N16]	FALSE	Bovine	5.3757e-11	5.27106e-05	1	1	1	E1BPX9	1	3000.48			2.162e-11	4.37
	FALSE	High	DLPVTEAVFSALVTGHAR		FALSE	Bovine	2.33659e-10	5.27106e-05	1	1	1	E1BPX9	0	1883			9.89e-11	2.98
	FALSE	High	DLLQIILSFSK		FALSE	Bovine	2.42749e-06	5.27106e-05	1	1	1	E1BPX9	0	1276.75			1.413e-06	1.92
	FALSE	High	ESSLNDFGSFFLR		FALSE	Bovine	3.85597e-07	5.27106e-05	1	1	2	E1BPX9	0	1518.72			2.106e-07	2.62
	FALSE	High	ALKEEGFPIR		FALSE	Bovine	0.000604931	5.27106e-05	1	1	1	E1BPX9	1	1159.65			0.0004273	1.83
	FALSE	High	DAFNIFLTAK		FALSE	Bovine	0.00016457	5.27106e-05	1	1	1	E1BPX9	0	1139.61			0.0001105	2.14
	FALSE	High	DATVLSFFHILNGAALR		FALSE	Bovine	5.09086e-07	5.27106e-05	1	1	2	E1BPX9	0	1845			2.803e-07	2.47
	FALSE	High	DATVLSFFHILNGAALR	1xDeamidated [N12]	FALSE	Bovine	2.74652e-06	5.27106e-05	1	1	2	E1BPX9	0	1845.99			1.61e-06	2.2
	FALSE	High	DATVLSFFHILNGAALRGETETVK		FALSE	Bovine	3.32493e-07	5.27106e-05	1	1	1	E1BPX9	1	2589.37			1.811e-07	3.06
	FALSE	High	DDLPAALESTIDCYEK	1xCarbamidomethyl [C13]	FALSE	Bovine	8.71448e-05	5.27106e-05	1	1	1	E1BPX9	0	1839.83			5.735e-05	2.44
	FALSE	High	AVLQENGCPHDDNVFSQAELR	1xCarbamidomethyl [C8]	FALSE	Bovine	9.37552e-09	5.27106e-05	1	1	1	E1BPX9	0	2399.1			4.512e-09	3.72
	FALSE	High	AVLQENGCPHDDNVFSQAELR	1xCarbamidomethyl [C8]; 1xDeamidated [N6]	FALSE	Bovine	7.74022e-10	5.27106e-05	1	1	2	E1BPX9	0	2400.09			3.427e-10	3.93
	FALSE	High	CIANNQVETLEK	1xCarbamidomethyl [C1]	FALSE	Bovine	2.01706e-06	5.27106e-05	1	1	1	E1BPX9	0	1418.69			1.167e-06	2.65
	FALSE	High	CGAIAEQIPILLVFCIR	2xCarbamidomethyl [C1; C15]	FALSE	Bovine	9.15195e-07	5.27106e-05	1	1	1	E1BPX9	0	1973.07			5.159e-07	3.11
	FALSE	High	HDNAEDALNLKR		FALSE	Bovine	2.0165e-07	5.27106e-05	1	1	2	E1BPX9	1	1395.7			1.081e-07	2.24
	FALSE	High	KVIEGQLEPALEK		FALSE	Bovine	2.22461e-09	5.27106e-05	1	1	2	E1BPX9	1	1453.83			1.017e-09	4.14
	FALSE	High	KQNIVFDNEAYAR		FALSE	Bovine	1.26911e-07	5.27106e-05	1	1	2	E1BPX9	1	1567.79			6.69e-08	3.73
	FALSE	High	LANQFAVYKPVTDLFLQLVDSGKVDDAR		FALSE	Bovine	3.26116e-10	5.27106e-05	1	1	1	E1BPX9	1	3122.65			1.396e-10	4.26
	FALSE	High	KPSSSDLESK		FALSE	Bovine	0.000505871	5.27106e-05	1	1	1	E1BPX9	0	1077.54			0.0003552	2.19
	FALSE	High	GFTLNDAANSLLIITQVR		FALSE	Bovine	1.73972e-05	5.27106e-05	1	1	2	E1BPX9	0	1946.07			1.082e-05	3.26
	FALSE	High	GFTLNDAANSLLIITQVRR		FALSE	Bovine	0.00362232	5.27106e-05	1	1	1	E1BPX9	1	2102.17			0.002717	2.46
	FALSE	High	LNDLFLKR		FALSE	Bovine	0.00555526	0.000151446	1	1	1	E1BPX9	1	1018.6			0.004239	2.34
	FALSE	High	KPSSSDLESKLEK		FALSE	Bovine	0.00721603	0.000151446	1	1	1	E1BPX9	1	1447.76			0.005549	1.09
	FALSE	High	KIIETPGIR		FALSE	Bovine	0.00913921	0.000445643	1	1	1	E1BPX9	1	1026.63			0.007066	1.87
	FALSE	High	LIQACALK	1xCarbamidomethyl [C5]	FALSE	Bovine	0.00988579	0.000541267	1	1	1	E1BPX9	0	916.528			0.00769	1.51
	FALSE	High	EAGIEPGPDTYLALLNAYAEK		FALSE	Bovine	0.0139278	0.000714967	1	1	1	E1BPX9	0	2235.12			0.01097	1.31
	FALSE	High	FSPTDFLAK		FALSE	Bovine	0.0105004	0.000714967	1	1	1	E1BPX9	0	1025.53			0.0082	1.42
	FALSE	High	SCGSLLPELK	1xCarbamidomethyl [C2]	FALSE	Bovine	0.0127295	0.000714967	1	1	1	E1BPX9	0	1103.58			0.009984	2.29
	FALSE	High	DVNILVER		FALSE	Bovine	0.019802	0.000882623	1	1	1	E1BPX9	0	957.536			0.01575	1.71
	FALSE	High	GSLILGFR		FALSE	Bovine	0.0287154	0.00175073	1	1	1	E1BPX9	0	862.515			0.02315	1.91
	FALSE	High	ALYESLTAK		FALSE	Bovine	0.0285476	0.00175073	1	1	1	E1BPX9	0	995.541			0.02311	1.59
	FALSE	High	LQWFCDR	1xCarbamidomethyl [C5]	FALSE	Bovine	0.0338161	0.00182771	1	1	1	E1BPX9	0	1024.47			0.02751	2.1
	FALSE	High	NKDAFNIFLTAK		FALSE	Bovine	0.0340134	0.00182771	1	1	1	E1BPX9	1	1381.75			0.0277	2.37
	FALSE	High	EFDRLDSSAVLDTGK		FALSE	Bovine	0.0358395	0.00190497	1	1	1	E1BPX9	1	1652.81			0.02916	1.87
	FALSE	High	IHDVLCK	1xCarbamidomethyl [C6]	FALSE	Bovine	0.041894	0.00224326	1	1	1	E1BPX9	0	884.466			0.03423	1.52
	FALSE	High	DFAETHIK		FALSE	Bovine	0.0436151	0.00232306	1	1	1	E1BPX9	0	960.479			0.03576	1.36
	FALSE	High	LHSIAAEK		FALSE	Bovine	0.0472596	0.00264082	1	1	1	E1BPX9	0	868.489			0.03884	1.24
	FALSE	High	HCVTVNTPPEQLR	1xCarbamidomethyl [C2]	FALSE	Bovine	0.0729325	0.0039255	1	1	1	E1BPX9	0	1550.77			0.06113	2.16
	FALSE	High	ADAVWNK		FALSE	Bovine	0.0818822	0.00431914	1	1	1	E1BPX9	0	803.405			0.06885	1.52
	FALSE	High	LVELTQK		FALSE	Bovine	0.0792287	0.00431914	1	1	1	E1BPX9	0	830.498			0.06673	1.38
	FALSE	High	QYFHQLK		FALSE	Bovine	0.11924	0.00681366	1	1	1	E1BPX9	0	963.505			0.1017	1.43
	FALSE	High	LANQFAVYKPVTDLFLQLVDSGKVDDAR	1xDeamidated [Q4]	FALSE	Bovine	0.1655	0.009604	1	1	1	E1BPX9	1	3123.64			0.1432	1.03
FALSE	High	Master Protein	Q4N3T5	Actin, putative OS=Theileria parva OX=5875 GN=TP02_0903 PE=3 SV=1	376	42	5.19	FALSE	72	25	22	62	157.37	Theileria
	Checked	Confidence	Sequence	Modifications	Contaminant	Marked as	Qvality PEP	Qvality q-value	# Protein Groups	# Proteins	# PSMs	Master Protein Accessions	# Missed Cleavages	Theo. MH+ [Da]			Percolator PEP (by Search Engine): Sequest HT	XCorr (by Search Engine): Sequest HT
	FALSE	High	IWHHTFYNELR		FALSE	Bovine;Theileria	6.93503e-05	5.27106e-05	3	9	8	P60712; P68138; Q4N3T5	0	1515.75			4.519e-05	2.72
	FALSE	High	IKVVAPPERK		FALSE	Theileria	7.9438e-05	5.27106e-05	1	1	3	Q4N3T5	2	1136.71			5.206e-05	2.11
	FALSE	High	LCYIALDFDEEMTTSSSSSEVEK	1xCarbamidomethyl [C2]	FALSE	Theileria	1.04746e-09	5.27106e-05	1	1	2	Q4N3T5	0	2641.15			4.68e-10	2.12
	FALSE	High	TTGIVLDSGDGVTHTVPIYEGYALPHAIMR	1xOxidation [M29]	FALSE	Theileria	1.61417e-08	5.27106e-05	1	1	2	Q4N3T5	0	3199.61			7.923e-09	3.39
	FALSE	High	SYELPDGNIITVGNER	1xDeamidated [N14]	FALSE	Theileria	1.37517e-07	5.27106e-05	1	1	1	Q4N3T5	0	1777.86			7.252e-08	3.24
	FALSE	High	SYELPDGNIITVGNER		FALSE	Theileria	1.53724e-06	5.27106e-05	1	1	3	Q4N3T5	0	1776.88			8.817e-07	2.19
	FALSE	High	NPALMVGMDEKDTYVGDEAQSK	1xDeamidated [N1]; 2xOxidation [M5; M8]	FALSE	Theileria	7.79805e-05	5.27106e-05	1	1	1	Q4N3T5	1	2431.06			5.125e-05	2.52
	FALSE	High	NPALMVGMDEKDTYVGDEAQSKR		FALSE	Theileria	3.20042e-11	5.27106e-05	1	1	1	Q4N3T5	2	2554.19			1.269e-11	4.4
	FALSE	High	DTYVGDEAQSK		FALSE	Theileria	0.000145459	5.27106e-05	1	1	1	Q4N3T5	0	1212.54			9.73e-05	2.18
	FALSE	High	DTYVGDEAQSKR		FALSE	Theileria	4.96906e-05	5.27106e-05	1	1	2	Q4N3T5	1	1368.64			3.221e-05	2.15
	FALSE	High	EEFDESGPNIVHR		FALSE	Theileria	2.22586e-07	5.27106e-05	1	1	2	Q4N3T5	0	1528.7			1.198e-07	3.31
	FALSE	High	EEFDESGPNIVHRK		FALSE	Theileria	3.71574e-07	5.27106e-05	1	1	2	Q4N3T5	1	1656.8			2.035e-07	3.44
	FALSE	High	DLYANVVLSGGTTMFEGIGQR		FALSE	Theileria	0.000295773	5.27106e-05	1	1	1	Q4N3T5	0	2228.1			0.0002036	2.24
	FALSE	High	DLYANVVLSGGTTMFEGIGQR	1xOxidation [M14]	FALSE	Theileria	2.58136e-07	5.27106e-05	1	1	1	Q4N3T5	0	2244.1			1.396e-07	2.35
	FALSE	High	DLYANVVLSGGTTMFEGIGQR	1xDeamidated [N5]; 1xOxidation [M14]	FALSE	Theileria	3.97883e-05	5.27106e-05	1	1	1	Q4N3T5	0	2245.08			2.553e-05	3.15
	FALSE	High	ELNALVPSTMK		FALSE	Theileria	2.0937e-05	5.27106e-05	1	1	1	Q4N3T5	0	1202.64			1.312e-05	2.5
	FALSE	High	ELNALVPSTMK	1xOxidation [M10]	FALSE	Theileria	0.000655414	5.27106e-05	1	1	1	Q4N3T5	0	1218.64			0.0004642	1.72
	FALSE	High	AGFAGDDAPR		FALSE	Bovine;Theileria	0.00371211	5.27106e-05	3	13	2	P60712; P68138; Q4N3T5	0	976.448			0.00278	1.86
	FALSE	High	YPIEHGIVTNWEDMEK		FALSE	Theileria	1.00908e-10	5.27106e-05	1	1	2	Q4N3T5	0	1960.91			4.16e-11	5.18
	FALSE	High	YPIEHGIVTNWEDMEK	1xOxidation [M14]	FALSE	Theileria	4.54903e-12	5.27106e-05	1	1	1	Q4N3T5	0	1976.91			1.688e-12	3.38
	FALSE	High	CPEVLFQPTFIGMEAPGIHTTTYNSIVR	1xCarbamidomethyl [C1]	FALSE	Theileria	4.86733e-13	5.27106e-05	1	1	2	Q4N3T5	0	3178.57			1.67e-13	3.82
	FALSE	High	CPEVLFQPTFIGMEAPGIHTTTYNSIVR	1xCarbamidomethyl [C1]; 1xOxidation [M13]	FALSE	Theileria	8.34595e-05	5.27106e-05	1	1	1	Q4N3T5	0	3194.56			5.493e-05	2.46
	FALSE	High	CPEVLFQPTFIGMEAPGIHTTTYNSIVR	1xCarbamidomethyl [C1]; 1xDeamidated [Q7]; 1xOxidation [M13]	FALSE	Theileria	9.79234e-08	5.27106e-05	1	1	1	Q4N3T5	0	3195.55			5.107e-08	3.13
	FALSE	High	CVFPSIVGRPK	1xCarbamidomethyl [C1]	FALSE	Theileria	0.000680111	5.27106e-05	1	1	3	Q4N3T5	0	1259.69			0.0004801	2.25
	FALSE	High	YPIEHGIVTNWEDMEKIWHHTFYNELR		FALSE	Theileria	0.000112937	5.27106e-05	1	1	1	Q4N3T5	1	3457.64			7.517e-05	3.15
	FALSE	High	IAPEEHPVLLTEAPMNPK		FALSE	Theileria	5.47774e-10	5.27106e-05	1	1	2	Q4N3T5	0	1986.04			2.396e-10	3.49
	FALSE	High	IAPEEHPVLLTEAPMNPK	1xOxidation [M15]	FALSE	Theileria	4.84281e-09	5.27106e-05	1	1	2	Q4N3T5	0	2002.03			2.275e-09	3.1
	FALSE	High	FRCPEVLFQPTFIGMEAPGIHTTTYNSIVR	1xCarbamidomethyl [C3]; 2xDeamidated [Q9; N26]; 1xOxidation [M15]	FALSE	Theileria	0.00264984	5.27106e-05	1	1	1	Q4N3T5	1	3499.7			0.001963	2.56
	FALSE	High	FRCPEVLFQPTFIGMEAPGIHTTTYNSIVR	1xCarbamidomethyl [C3]; 1xOxidation [M15]	FALSE	Theileria	6.96902e-10	5.27106e-05	1	1	1	Q4N3T5	1	3497.73			3.064e-10	3.05
	FALSE	High	FRCPEVLFQPTFIGMEAPGIHTTTYNSIVR	1xCarbamidomethyl [C3]; 1xDeamidated [N26]	FALSE	Theileria	1.23781e-08	5.27106e-05	1	1	1	Q4N3T5	1	3482.72			6.029e-09	3.36
	FALSE	High	FRCPEVLFQPTFIGMEAPGIHTTTYNSIVR	1xCarbamidomethyl [C3]	FALSE	Theileria	6.8777e-13	5.27106e-05	1	1	3	Q4N3T5	1	3481.74			2.381e-13	4.46
	FALSE	High	GFSFTTTAEKEIVR		FALSE	Theileria	2.29436e-09	5.27106e-05	1	1	2	Q4N3T5	1	1585.82			1.054e-09	2.89
	FALSE	High	GFSFTTTAEK		FALSE	Theileria	0.000908625	5.27106e-05	1	1	1	Q4N3T5	0	1088.53			0.0006495	2.18
	FALSE	High	CDVDIR	1xCarbamidomethyl [C1]	FALSE	Bovine;Theileria	0.0613452	0.00328483	2	5	1	P60712; Q4N3T5	0	777.356			0.05102	1.49
	FALSE	High	DLTEFMQK		FALSE	Theileria	0.0682277	0.00360334	1	1	1	Q4N3T5	0	1011.48			0.05714	1.55
	FALSE	High	VVAPPER		FALSE	Theileria	0.116146	0.00666951	1	1	1	Q4N3T5	0	767.441			0.09898	1.62
FALSE	High	Master Protein	Q4N5N0	Falcilysin, putative OS=Theileria parva OX=5875 GN=TP02_0260 PE=4 SV=1	1181	135.7	6.83	FALSE	52	50	45	74	154.39	Theileria
	Checked	Confidence	Sequence	Modifications	Contaminant	Marked as	Qvality PEP	Qvality q-value	# Protein Groups	# Proteins	# PSMs	Master Protein Accessions	# Missed Cleavages	Theo. MH+ [Da]			Percolator PEP (by Search Engine): Sequest HT	XCorr (by Search Engine): Sequest HT
	FALSE	High	LSSTFKNDSK		FALSE	Theileria	0.000608672	5.27106e-05	2	2	1	Q4N5N3; Q4N5N0	1	1126.57			0.0004291	2.06
	FALSE	High	ISNLDKPLHVENK		FALSE	Theileria	0.00324418	5.27106e-05	1	1	2	Q4N5N0	0	1506.83			0.00242	1.41
	FALSE	High	ISNLDKPLHVENKTEVALR		FALSE	Theileria	1.47057e-10	5.27106e-05	1	1	2	Q4N5N0	1	2176.21			6.117e-11	4.84
	FALSE	High	ISNLDKPLHVENKTEVALRR		FALSE	Theileria	2.2547e-05	5.27106e-05	1	1	2	Q4N5N0	2	2332.31			1.419e-05	3.28
	FALSE	High	LSSDRLEESNALYNDGK		FALSE	Theileria	9.20088e-10	5.27106e-05	1	1	1	Q4N5N0	1	1910.91			4.079e-10	3.17
	FALSE	High	NLTVNLGGDSELLDSFLDDSTTFHSK		FALSE	Theileria	3.73875e-07	5.27106e-05	2	2	1	Q4N5N3; Q4N5N0	0	2825.35			2.043e-07	3.1
	FALSE	High	IGSVYLPDIAVVATNYK		FALSE	Theileria	4.99744e-07	5.27106e-05	1	1	2	Q4N5N0	0	1822.99			2.752e-07	3.3
	FALSE	High	IFSDNPSNYFINLMAK		FALSE	Theileria	1.15006e-06	5.27106e-05	1	1	2	Q4N5N0	0	1873.92			6.545e-07	2.43
	FALSE	High	VLVHGFLSGYK		FALSE	Theileria	7.79805e-05	5.27106e-05	1	1	1	Q4N5N0	0	1219.68			5.114e-05	2.38
	FALSE	High	LFDKSDEVLGSNSLAVHYLSR	1xDeamidated [N12]	FALSE	Theileria	0.00380411	5.27106e-05	1	1	1	Q4N5N0	1	2351.19			0.002863	1.88
	FALSE	High	SFYQTGDVYMDSFFRPNITK		FALSE	Theileria	5.68605e-09	5.27106e-05	1	1	1	Q4N5N0	0	2416.13			2.696e-09	3.8
	FALSE	High	TSYLFASTNEK		FALSE	Theileria	4.20615e-05	5.27106e-05	1	1	1	Q4N5N0	0	1260.61			2.698e-05	2.09
	FALSE	High	SIFDQECWHYK	1xCarbamidomethyl [C7]	FALSE	Theileria	4.44646e-05	5.27106e-05	1	1	1	Q4N5N0	0	1512.66			2.865e-05	1.97
	FALSE	High	TLELSDISREQETIPTK		FALSE	Theileria	0.000109504	5.27106e-05	1	1	2	Q4N5N0	1	1960.02			7.271e-05	2.42
	FALSE	High	STGLSVFSLK		FALSE	Theileria	0.000572275	5.27106e-05	1	1	1	Q4N5N0	0	1038.58			0.0004017	2.58
	FALSE	High	NRLDFVDNYLTTYNIGVQK		FALSE	Theileria	6.39908e-06	5.27106e-05	1	1	2	Q4N5N0	1	2273.16			3.854e-06	2.69
	FALSE	High	QSLFSFGLK	1xGln->pyro-Glu [N-Term]	FALSE	Theileria	0.00297739	5.27106e-05	1	1	1	Q4N5N0	0	1009.54			0.002215	1.34
	FALSE	High	QSLFSFGLK		FALSE	Theileria	0.0019612	5.27106e-05	1	1	1	Q4N5N0	0	1026.56			0.001438	1.68
	FALSE	High	TYDDPEDGLGYLIVR		FALSE	Theileria	1.51753e-08	5.27106e-05	1	1	1	Q4N5N0	0	1725.83			7.424e-09	2.79
	FALSE	High	YLNLFSAMLK		FALSE	Theileria	0.000192025	5.27106e-05	1	1	1	Q4N5N0	0	1199.65			0.00013	2.02
	FALSE	High	DPNNENLVHNANLFSSDSNLPYEQYK		FALSE	Theileria	3.60379e-06	5.27106e-05	1	1	1	Q4N5N0	0	3022.38			2.126e-06	2.2
	FALSE	High	DPNNENLVHNANLFSSDSNLPYEQYKDKPK		FALSE	Theileria	1.05424e-08	5.27106e-05	1	1	1	Q4N5N0	1	3490.65			5.096e-09	3.72
	FALSE	High	EWNNVSAVVNSNTSDEASGDYKR		FALSE	Theileria	8.53666e-13	5.27106e-05	1	1	2	Q4N5N0	1	2542.14			2.984e-13	5.48
	FALSE	High	EWNNVSAVVNSNTSDEASGDYKR	2xDeamidated [N3; N4]	FALSE	Theileria	4.36151e-08	5.27106e-05	1	1	1	Q4N5N0	1	2544.11			2.209e-08	2.19
	FALSE	High	ESMDINDGSESLK		FALSE	Theileria	3.97883e-05	5.27106e-05	1	1	1	Q4N5N0	0	1424.62			2.548e-05	2.61
	FALSE	High	ETLVPLAEKDWSK		FALSE	Theileria	9.6179e-06	5.27106e-05	2	2	2	Q4N5N3; Q4N5N0	1	1515.81			5.865e-06	2.74
	FALSE	High	ETLVPLAEKDWSKVESK		FALSE	Theileria	1.00344e-08	5.27106e-05	2	2	3	Q4N5N3; Q4N5N0	2	1959.04			4.842e-09	3.71
	FALSE	High	FEEVVFGILR		FALSE	Theileria	2.33979e-05	5.27106e-05	1	1	1	Q4N5N0	0	1208.67			1.476e-05	2.55
	FALSE	High	ESGTDKLTPEELTYK		FALSE	Theileria	4.4418e-09	5.27106e-05	1	1	2	Q4N5N0	1	1710.84			2.079e-09	4.13
	FALSE	High	EQVDEMEEYYKK		FALSE	Theileria	0.000131781	5.27106e-05	1	1	2	Q4N5N0	1	1590.7			8.831e-05	2.21
	FALSE	High	DAIDSGLNLVEFEMR		FALSE	Theileria	1.06077e-08	5.27106e-05	1	1	2	Q4N5N0	0	1708.82			5.122e-09	3.6
	FALSE	High	DKSIFDQECWHYK	1xCarbamidomethyl [C9]	FALSE	Theileria	3.08908e-05	5.27106e-05	1	1	1	Q4N5N0	1	1755.78			1.964e-05	2.67
	FALSE	High	VTDGTSDKSDADINLHGR		FALSE	Theileria	3.104e-10	5.27106e-05	1	1	2	Q4N5N0	1	1900.9			1.329e-10	2.84
	FALSE	High	GSPHVLEHSVLSGTPK		FALSE	Theileria	3.49424e-06	5.27106e-05	1	1	3	Q4N5N0	0	1644.87			2.066e-06	2.28
	FALSE	High	VTVHLHAVEASK		FALSE	Theileria	7.84633e-05	5.27106e-05	1	1	1	Q4N5N0	0	1290.72			5.153e-05	1.61
	FALSE	High	KFEEVVFGILR		FALSE	Theileria	7.55777e-07	5.27106e-05	1	1	2	Q4N5N0	1	1336.76			4.229e-07	3.49
	FALSE	High	KFEEVVFGILRK		FALSE	Theileria	1.2161e-05	5.27106e-05	1	1	1	Q4N5N0	2	1464.86			7.507e-06	3.42
	FALSE	High	FSVSDYADEVVNGYSQLNFLK	1xDeamidated [N12]	FALSE	Theileria	0.00058296	5.27106e-05	2	2	1	Q4N5N3; Q4N5N0	0	2396.13			0.0004088	1.35
	FALSE	High	FSVSDYADEVVNGYSQLNFLK		FALSE	Theileria	2.88316e-09	5.27106e-05	2	2	1	Q4N5N3; Q4N5N0	0	2395.15			1.331e-09	1.79
	FALSE	High	FREDVIDSTKECFNR	1xCarbamidomethyl [C12]	FALSE	Theileria	3.2049e-06	5.27106e-05	1	1	2	Q4N5N0	2	1915.9			1.888e-06	2.44
	FALSE	High	FREDVIDSTK		FALSE	Theileria	0.000188503	5.27106e-05	1	1	1	Q4N5N0	1	1209.61			0.0001271	2.4
	FALSE	High	FSDSSCLFYNLIYQNLFSNSYK	1xCarbamidomethyl [C6]	FALSE	Theileria	1.04101e-09	5.27106e-05	1	1	2	Q4N5N0	0	2710.25			4.655e-10	1.76
	FALSE	High	FNSKDEIVKK		FALSE	Theileria	0.000214586	5.27106e-05	1	1	1	Q4N5N0	2	1207.67			0.0001463	2.36
	FALSE	High	GLMLIDQIQSQLQYGRDPFALLR	1xOxidation [M3]	FALSE	Theileria	0.000269626	5.27106e-05	1	1	1	Q4N5N0	1	2691.43			0.0001844	1.92
	FALSE	High	EAYEKIEDSELLR		FALSE	Theileria	0.0098263	0.000541267	1	1	1	Q4N5N0	1	1594.8			0.007623	2.04
	FALSE	High	NFTHSAFEK		FALSE	Theileria	0.0153272	0.000714967	1	1	2	Q4N5N0	0	1080.51			0.01209	2.03
	FALSE	High	VLRNEKDEFR		FALSE	Theileria	0.018113	0.000882623	1	1	1	Q4N5N0	2	1305.69			0.01443	2.16
	FALSE	High	YVSGGDPSDIVDLTHQELVNFYK		FALSE	Theileria	0.031532	0.00175073	1	1	1	Q4N5N0	0	2596.26			0.02561	1.62
	FALSE	High	HILNNATR		FALSE	Theileria	0.0491874	0.00264082	1	1	1	Q4N5N0	0	938.517			0.0405	1.11
	FALSE	High	KGVEILKR		FALSE	Theileria	0.047803	0.00264082	1	1	1	Q4N5N0	2	942.609			0.03937	1.29
	FALSE	High	DPFALLR		FALSE	Theileria	0.0913142	0.00512	1	1	1	Q4N5N0	0	831.472			0.07731	1.96
	FALSE	High	LYYGPK		FALSE	Theileria	0.103902	0.00613989	1	1	1	Q4N5N0	0	740.398			0.08851	1.32
	FALSE	High	TLEVYR		FALSE	Theileria	0.138623	0.00820611	1	1	1	Q4N5N0	0	780.425			0.1193	1.13
FALSE	High	Master Protein	Q4N8R7	Alpha-aminoacylpeptide hydrolase, putative OS=Theileria parva OX=5875 GN=TP01_0397 PE=3 SV=1	1020	116.4	7.2	FALSE	50	43	43	64	150.36	Theileria
	Checked	Confidence	Sequence	Modifications	Contaminant	Marked as	Qvality PEP	Qvality q-value	# Protein Groups	# Proteins	# PSMs	Master Protein Accessions	# Missed Cleavages	Theo. MH+ [Da]			Percolator PEP (by Search Engine): Sequest HT	XCorr (by Search Engine): Sequest HT
	FALSE	High	ITYYLDRPDVLSSFR		FALSE	Theileria	4.87687e-06	5.27106e-05	1	1	2	Q4N8R7	0	1844.95			2.91e-06	2.07
	FALSE	High	VKYEQSPEELLFLMLYDTDGLNR	1xDeamidated [Q5]	FALSE	Theileria	5.31821e-05	5.27106e-05	1	1	1	Q4N8R7	1	2774.36			3.454e-05	2.2
	FALSE	High	LYPVLLSNGNRVDSGDLGTR		FALSE	Theileria	0.000209354	5.27106e-05	1	1	1	Q4N8R7	1	2146.13			0.000142	2.05
	FALSE	High	LYPVLLSNGNR	1xDeamidated [N8]	FALSE	Theileria	0.0029957	5.27106e-05	1	1	2	Q4N8R7	0	1246.68			0.002233	1.67
	FALSE	High	IFSTPNISPDLYEIAKK		FALSE	Theileria	2.64591e-07	5.27106e-05	1	1	1	Q4N8R7	1	1936.04			1.43e-07	2.74
	FALSE	High	IFSTPNISPDLYEIAK		FALSE	Theileria	5.12095e-08	5.27106e-05	1	1	2	Q4N8R7	0	1807.95			2.62e-08	2.92
	FALSE	High	ILSVVGHEYFHNWTGNR	1xDeamidated [N16]	FALSE	Theileria	6.05434e-05	5.27106e-05	1	1	1	Q4N8R7	0	2029.99			3.927e-05	2.15
	FALSE	High	ILSVVGHEYFHNWTGNR		FALSE	Theileria	2.22586e-07	5.27106e-05	1	1	1	Q4N8R7	0	2029			1.193e-07	3.28
	FALSE	High	LLNSDMDHNEK		FALSE	Theileria	0.000367062	5.27106e-05	1	1	1	Q4N8R7	0	1315.59			0.0002544	1.87
	FALSE	High	SSAAFCTQCEPHGFR	2xCarbamidomethyl [C6; C9]	FALSE	Theileria	6.08562e-09	5.27106e-05	1	1	2	Q4N8R7	0	1754.74			2.877e-09	4.36
	FALSE	High	SSAAFCTQCEPHGFRR	2xCarbamidomethyl [C6; C9]	FALSE	Theileria	0.00129078	5.27106e-05	1	1	1	Q4N8R7	1	1910.84			0.0009353	2.39
	FALSE	High	TFTVETHVTINPK		FALSE	Theileria	0.00023395	5.27106e-05	1	1	1	Q4N8R7	0	1486.79			0.0001595	2.63
	FALSE	High	STGGDLLGNVLVELKEEQQEFEFGPVTEDCVLSLNR	1xCarbamidomethyl [C30]	FALSE	Theileria	2.69612e-06	5.27106e-05	1	1	1	Q4N8R7	1	4021.97			1.572e-06	2.71
	FALSE	High	QKVVDDFYNFANGDAALVDKWFK	1xDeamidated [N9]	FALSE	Theileria	0.000127776	5.27106e-05	1	1	1	Q4N8R7	2	2691.31			8.526e-05	2.77
	FALSE	High	NVPVSGYTLDVDGNMTVPSAFLPK		FALSE	Theileria	0.00128285	5.27106e-05	1	1	2	Q4N8R7	0	2521.26			0.0009277	2.09
	FALSE	High	RRPNTLPGNLTLNGDDLTCNFVAVDGVELK	1xCarbamidomethyl [C19]	FALSE	Theileria	1.32479e-08	5.27106e-05	1	1	2	Q4N8R7	1	3298.68			6.462e-09	3.41
	FALSE	High	RRPNTLPGNLTLNGDDLTCNFVAVDGVELK	1xCarbamidomethyl [C19]; 1xDeamidated [N]	FALSE	Theileria	1.07395e-08	5.27106e-05	1	1	2	Q4N8R7	1	3299.67			5.19e-09	4.48
	FALSE	High	RHDLSAVTCDDFR	1xCarbamidomethyl [C9]	FALSE	Theileria	5.41655e-06	5.27106e-05	1	1	1	Q4N8R7	1	1591.73			3.234e-06	2.83
	FALSE	High	RPNTLPGNLTLNGDDLTCNFVAVDGVELK	1xCarbamidomethyl [C18]; 1xDeamidated [N12]	FALSE	Theileria	3.59976e-10	5.27106e-05	1	1	1	Q4N8R7	0	3143.57			1.552e-10	4.19
	FALSE	High	RITYYLDRPDVLSSFR		FALSE	Theileria	3.83223e-07	5.27106e-05	1	1	1	Q4N8R7	1	2001.06			2.095e-07	4.42
	FALSE	High	QPVKQPFHIPLR	1xGln->pyro-Glu [N-Term]	FALSE	Theileria	9.44262e-05	5.27106e-05	1	1	1	Q4N8R7	1	1442.83			6.234e-05	2.77
	FALSE	High	QPVKQPFHIPLR		FALSE	Theileria	0.00107969	5.27106e-05	1	1	3	Q4N8R7	1	1459.85			0.0007754	2.37
	FALSE	High	DYKPPEFDVENVYLEFDLEDTETK		FALSE	Theileria	3.76191e-07	5.27106e-05	1	1	2	Q4N8R7	0	2935.34			2.059e-07	2.24
	FALSE	High	DYKPPEFDVENVYLEFDLEDTETKVR		FALSE	Theileria	3.7176e-05	5.27106e-05	1	1	1	Q4N8R7	1	3190.51			2.381e-05	1.76
	FALSE	High	DNGEGYKFLTDSILTVDPVNPHVSAR		FALSE	Theileria	0.000345101	5.27106e-05	1	1	1	Q4N8R7	1	2844.42			0.0002379	1.61
	FALSE	High	DNGEGYKFLTDSILTVDPVNPHVSAR	1xDeamidated [N2]	FALSE	Theileria	0.000188503	5.27106e-05	1	1	1	Q4N8R7	1	2845.4			0.0001279	3.2
	FALSE	High	EYDLDEFHVFAVR		FALSE	Theileria	2.72961e-06	5.27106e-05	1	1	1	Q4N8R7	0	1639.78			1.597e-06	2.77
	FALSE	High	WYYQSGTPVVEVVR		FALSE	Theileria	3.03168e-06	5.27106e-05	1	1	1	Q4N8R7	0	1682.85			1.777e-06	2.58
	FALSE	High	EHQFCGDMSSTLSNR	1xCarbamidomethyl [C5]	FALSE	Theileria	4.93334e-09	5.27106e-05	1	1	1	Q4N8R7	0	1768.74			2.315e-09	3.34
	FALSE	High	AQAVSELESSLDTVKDLMSHK		FALSE	Theileria	7.94043e-07	5.27106e-05	1	1	1	Q4N8R7	1	2288.14			4.449e-07	5.53
	FALSE	High	LAMADANNKDLTQFER		FALSE	Theileria	5.21669e-08	5.27106e-05	1	1	1	Q4N8R7	1	1836.89			2.657e-08	3.7
	FALSE	High	GAFVIGMYESLLGVDGFRR		FALSE	Theileria	2.18617e-05	5.27106e-05	1	1	1	Q4N8R7	1	2087.07			1.373e-05	2.35
	FALSE	High	FLTDSILTVDPVNPHVSAR		FALSE	Theileria	2.66005e-10	5.27106e-05	1	1	2	Q4N8R7	0	2081.1			1.132e-10	3.71
	FALSE	High	FNSLVTVFTYGENFHKDNGEGYK		FALSE	Theileria	5.82986e-08	5.27106e-05	1	1	1	Q4N8R7	1	2666.25			2.993e-08	4.12
	FALSE	High	FNSLVTVFTYGENFHK		FALSE	Theileria	1.60513e-06	5.27106e-05	1	1	1	Q4N8R7	0	1902.94			9.214e-07	2.47
	FALSE	High	GLNIFNTALLLADVNTTTDAEFVR		FALSE	Theileria	8.8043e-13	5.27106e-05	1	1	2	Q4N8R7	0	2608.36			3.087e-13	3.61
	FALSE	High	VVDDFYNFANGDAALVDKWFK		FALSE	Theileria	4.96389e-09	5.27106e-05	1	1	1	Q4N8R7	1	2434.17			2.339e-09	3.55
	FALSE	High	VVDDFYNFANGDAALVDKWFK	1xDeamidated [N10]	FALSE	Theileria	7.88049e-12	5.27106e-05	1	1	1	Q4N8R7	1	2435.16			2.97e-12	3.81
	FALSE	High	VVDDFYNFANGDAALVDK		FALSE	Theileria	1.17816e-08	5.27106e-05	1	1	1	Q4N8R7	0	1972.93			5.708e-09	3.67
	FALSE	High	VVLDLTKDPTAEVPK		FALSE	Theileria	7.94043e-07	5.27106e-05	1	1	2	Q4N8R7	1	1624.92			4.447e-07	2.3
	FALSE	High	LYPVLLSNGNRVDSGDLGTR	1xDeamidated [N10]	FALSE	Theileria	0.0050697	0.000151446	1	1	1	Q4N8R7	1	2147.11			0.003847	2.14
	FALSE	High	QKVVDDFYNFANGDAALVDKWFK	1xGln->pyro-Glu [N-Term]	FALSE	Theileria	0.00865503	0.000445643	1	1	1	Q4N8R7	2	2673.3			0.006678	1.32
	FALSE	High	VDSGDLGTR		FALSE	Theileria	0.0116323	0.000714967	1	1	1	Q4N8R7	0	919.448			0.009069	2.08
	FALSE	High	DFVLSNPNRFNSLVTVFTYGENFHK		FALSE	Theileria	0.0175818	0.000882623	1	1	1	Q4N8R7	1	2945.46			0.01391	1.22
	FALSE	High	DWFQLTLK		FALSE	Theileria	0.0354258	0.00182771	1	1	1	Q4N8R7	0	1050.56			0.0289	1.52
	FALSE	High	AQAVSELESSLDTVKDLMSHK	1xDeamidated [Q2]	FALSE	Theileria	0.0334247	0.00182771	1	1	1	Q4N8R7	1	2289.13			0.02712	1.42
	FALSE	High	VTCRDWFQLTLK	1xCarbamidomethyl [C3]	FALSE	Theileria	0.0397754	0.00224326	1	1	1	Q4N8R7	1	1566.81			0.03258	1.54
	FALSE	High	HDLSAVTCDDFR	1xCarbamidomethyl [C8]	FALSE	Theileria	0.0554226	0.00296812	1	1	1	Q4N8R7	0	1435.63			0.04589	1.97
	FALSE	High	DLTQFER		FALSE	Theileria	0.0623875	0.00328483	1	1	1	Q4N8R7	0	908.447			0.05182	1.64
	FALSE	High	LQWALESVVK		FALSE	Theileria	0.0678485	0.00360334	1	1	1	Q4N8R7	0	1172.67			0.05652	1.6
	FALSE	High	LKQELGR		FALSE	Theileria	0.111341	0.00660443	1	1	1	Q4N8R7	1	843.505			0.09497	1.55
FALSE	High	Master Protein	P12344	Aspartate aminotransferase, mitochondrial OS=Bos taurus OX=9913 GN=GOT2 PE=1 SV=2	430	47.5	9.07	FALSE	76	28	28	52	144.67	Bovine
	Checked	Confidence	Sequence	Modifications	Contaminant	Marked as	Qvality PEP	Qvality q-value	# Protein Groups	# Proteins	# PSMs	Master Protein Accessions	# Missed Cleavages	Theo. MH+ [Da]			Percolator PEP (by Search Engine): Sequest HT	XCorr (by Search Engine): Sequest HT
	FALSE	High	ISVAGVTSGNVAYLAHAIHQVTK		FALSE	Bovine	1.17783e-09	5.27106e-05	1	1	3	P12344	0	2336.27			5.275e-10	2.79
	FALSE	High	NLDKEYLPIAGLAEFCK	1xCarbamidomethyl [C16]	FALSE	Bovine	1.44318e-11	5.27106e-05	1	3	3	P12344	1	1981.01			5.574e-12	4.18
	FALSE	High	NLDKEYLPIAGLAEFCK	1xCarbamidomethyl [C16]; 1xDeamidated [N1]	FALSE	Bovine	2.45825e-05	5.27106e-05	1	3	1	P12344	1	1981.99			1.547e-05	2.79
	FALSE	High	VGAFTVVCK	1xCarbamidomethyl [C8]	FALSE	Bovine	0.000538051	5.27106e-05	1	1	1	P12344	0	980.523			0.0003784	2.26
	FALSE	High	VGAFTVVCKDAEEAK	1xCarbamidomethyl [C8]	FALSE	Bovine	9.31782e-09	5.27106e-05	1	1	2	P12344	1	1623.8			4.49e-09	2.56
	FALSE	High	VGAFTVVCKDAEEAKR	1xCarbamidomethyl [C8]	FALSE	Bovine	3.83116e-08	5.27106e-05	1	1	1	P12344	2	1779.91			1.932e-08	3.71
	FALSE	High	MNLGVGAYRDDNGKPYVLPSVR		FALSE	Bovine	5.5163e-07	5.27106e-05	1	3	2	P12344	1	2421.23			3.045e-07	3.21
	FALSE	High	IGASFLQR		FALSE	Bovine	0.000833524	5.27106e-05	1	2	1	P12344	0	891.505			0.0005947	2.23
	FALSE	High	IPAQSVILLHACAHNPTGVDPRPEQWK	1xCarbamidomethyl [C12]; 1xDeamidated [N15]	FALSE	Bovine	2.61197e-09	5.27106e-05	1	1	2	P12344	0	3035.55			1.203e-09	3.49
	FALSE	High	ILIRPMYSNPPINGAR		FALSE	Bovine	0.000182775	5.27106e-05	1	1	1	P12344	0	1811.99			0.0001234	2.57
	FALSE	High	ILIRPMYSNPPINGAR	1xDeamidated [N13]	FALSE	Bovine	0.000705739	5.27106e-05	1	1	1	P12344	0	1812.98			0.0004983	3.41
	FALSE	High	ILIRPMYSNPPINGAR	1xDeamidated [N13]; 1xOxidation [M6]	FALSE	Bovine	7.15122e-06	5.27106e-05	1	1	1	P12344	0	1828.97			4.329e-06	2.57
	FALSE	High	ILIRPMYSNPPINGAR	1xOxidation [M6]	FALSE	Bovine	5.2519e-06	5.27106e-05	1	1	1	P12344	0	1827.99			3.145e-06	2.8
	FALSE	High	TCGFDFTGAIEDISK	1xCarbamidomethyl [C2]	FALSE	Bovine	5.31122e-10	5.27106e-05	1	1	2	P12344	0	1660.75			2.309e-10	3.48
	FALSE	High	TCGFDFTGAIEDISKIPAQSVILLHACAHNPTGVDPRPEQWK	2xCarbamidomethyl [C2; C27]; 2xDeamidated [Q19; N30]	FALSE	Bovine	1.51838e-06	5.27106e-05	1	1	1	P12344	1	4678.27			8.696e-07	3.62
	FALSE	High	NNLFAFFDMAYQGFASGDGNKDAWAVR		FALSE	Bovine	4.43681e-13	5.27106e-05	1	1	1	P12344	1	3012.37			1.513e-13	4.37
	FALSE	High	DVFLPKPTWGNHTPIFR		FALSE	Bovine	7.27884e-09	5.27106e-05	1	1	2	P12344	0	2025.07			3.471e-09	2.89
	FALSE	High	EGSSHNWQHIIDQIGMFCYTGLKPEQVER	1xCarbamidomethyl [C18]	FALSE	Bovine	1.22363e-05	5.27106e-05	1	1	2	P12344	0	3459.62			7.541e-06	2.42
	FALSE	High	EGSSHNWQHIIDQIGMFCYTGLKPEQVER	1xCarbamidomethyl [C18]; 1xDeamidated [Q8]	FALSE	Bovine	2.74422e-09	5.27106e-05	1	1	1	P12344	0	3460.6			1.265e-09	2.76
	FALSE	High	EYLPIAGLAEFCK	1xCarbamidomethyl [C12]	FALSE	Bovine	0.000239797	5.27106e-05	1	3	1	P12344	0	1510.76			0.0001636	1.85
	FALSE	High	ASAELALGENNEVLK		FALSE	Bovine	1.63514e-06	5.27106e-05	1	3	2	P12344	0	1557.81			9.373e-07	3.55
	FALSE	High	YVTVQTISGTGALR		FALSE	Bovine	4.39096e-06	5.27106e-05	1	2	2	P12344	0	1465.8			2.608e-06	3.74
	FALSE	High	DAGMQLQSYR		FALSE	Bovine	0.000461171	5.27106e-05	1	1	1	P12344	0	1168.54			0.0003213	2.78
	FALSE	High	DAGMQLQSYR	1xOxidation [M4]	FALSE	Bovine	0.00305131	5.27106e-05	1	1	1	P12344	0	1184.54			0.00227	2.39
	FALSE	High	DDNGKPYVLPSVR		FALSE	Bovine	0.000727829	5.27106e-05	1	3	2	P12344	0	1459.75			0.0005149	2.22
	FALSE	High	HFIEQGINVCLCQSYAK	2xCarbamidomethyl [C10; C12]	FALSE	Bovine	5.8907e-15	5.27106e-05	1	1	2	P12344	0	2066.98			1.735e-15	6.06
	FALSE	High	KAEAQIAAK		FALSE	Bovine	0.000515318	5.27106e-05	1	3	1	P12344	1	929.541			0.0003599	2.06
	FALSE	High	KQWLHEVK		FALSE	Bovine	9.50109e-05	5.27106e-05	1	1	2	P12344	1	1067.6			6.292e-05	2.47
	FALSE	High	IASTILTSPDLR		FALSE	Bovine	2.93952e-06	5.27106e-05	1	1	1	P12344	0	1286.73			1.725e-06	2.78
	FALSE	High	IASTILTSPDLRK		FALSE	Bovine	5.28548e-05	5.27106e-05	1	1	2	P12344	1	1414.83			3.412e-05	2.36
	FALSE	High	KMNLGVGAYRDDNGKPYVLPSVR		FALSE	Bovine	2.38027e-10	5.27106e-05	1	3	2	P12344	2	2549.33			1.01e-10	5.06
	FALSE	High	EFSIYMTK		FALSE	Bovine	0.0566908	0.00304917	1	1	1	P12344	0	1018.49			0.04689	1.77
	FALSE	High	NMGLYGER		FALSE	Bovine	0.0860126	0.0048054	1	1	1	P12344	0	939.435			0.07254	1.58
	FALSE	High	EMATVVKK	1xOxidation [M2]	FALSE	Bovine	0.102798	0.00613989	1	1	1	P12344	1	921.507			0.08735	1.34
	FALSE	High	TCGFDFTGAIEDISKIPAQSVILLHACAHNPTGVDPRPEQWK	2xCarbamidomethyl [C2; C27]	FALSE	Bovine	0.15272	0.00870728	1	1	1	P12344	1	4676.3			0.1315	1.76
FALSE	High	Master Protein	Q4N755	Phosphoglycerate kinase OS=Theileria parva OX=5875 GN=TP01_0965 PE=3 SV=1	415	44.7	8.12	FALSE	74	25	24	53	140.24	Theileria
	Checked	Confidence	Sequence	Modifications	Contaminant	Marked as	Qvality PEP	Qvality q-value	# Protein Groups	# Proteins	# PSMs	Master Protein Accessions	# Missed Cleavages	Theo. MH+ [Da]			Percolator PEP (by Search Engine): Sequest HT	XCorr (by Search Engine): Sequest HT
	FALSE	High	LSHVSTGGGASLELLEGK		FALSE	Theileria	1.45252e-10	5.27106e-05	1	1	2	Q4N755	0	1754.93			6.043e-11	3.73
	FALSE	High	LGLNDVADK		FALSE	Theileria	0.00135593	5.27106e-05	1	1	1	Q4N755	0	944.505			0.0009849	2.04
	FALSE	High	LGLNDVADKLPGKR		FALSE	Theileria	3.99924e-09	5.27106e-05	1	1	3	Q4N755	2	1495.86			1.867e-09	3.69
	FALSE	High	LGLNDVADKLPGKR	1xDeamidated [N4]	FALSE	Theileria	1.84952e-07	5.27106e-05	1	1	2	Q4N755	2	1496.84			9.891e-08	2.36
	FALSE	High	LGDVYVNDAFGTAHR		FALSE	Bovine;Theileria	2.95608e-08	5.27106e-05	2	6	2	Q4N755; Q3T0P6	0	1634.79			1.48e-08	2.72
	FALSE	High	VLDNMPIGTSLFDSDSVHLVK		FALSE	Theileria	1.40164e-05	5.27106e-05	1	1	2	Q4N755	0	2287.16			8.698e-06	2.92
	FALSE	High	LLLPCDFVVTTTFSNDGPIK	1xCarbamidomethyl [C5]	FALSE	Theileria	1.15654e-08	5.27106e-05	1	1	5	Q4N755	0	2237.15			5.619e-09	3.28
	FALSE	High	LLLPCDFVVTTTFSNDGPIK	1xCarbamidomethyl [C5]; 1xDeamidated [N15]	FALSE	Theileria	1.10853e-05	5.27106e-05	1	1	1	Q4N755	0	2238.14			6.813e-06	1.04
	FALSE	High	TIVWNGPLGVFELPNFSK		FALSE	Theileria	2.81204e-10	5.27106e-05	1	1	2	Q4N755	0	2018.07			1.199e-10	3.32
	FALSE	High	TIVWNGPLGVFELPNFSK	1xDeamidated [N]	FALSE	Theileria	1.24547e-08	5.27106e-05	1	1	3	Q4N755	0	2019.06			6.063e-09	2.92
	FALSE	High	VDYNVPMRDGVIK		FALSE	Theileria	0.000137599	5.27106e-05	1	1	1	Q4N755	1	1505.78			9.185e-05	1.94
	FALSE	High	QLPGVVYLTNR		FALSE	Theileria	0.000217251	5.27106e-05	1	1	2	Q4N755	0	1259.71			0.0001479	2.41
	FALSE	High	QLPGVVYLTNR	1xGln->pyro-Glu [N-Term]	FALSE	Theileria	3.26481e-06	5.27106e-05	1	1	1	Q4N755	0	1242.68			1.92e-06	2.63
	FALSE	High	ALENPQKPFLAILGGAK		FALSE	Theileria	2.05362e-08	5.27106e-05	1	1	3	Q4N755	0	1767.02			1.015e-08	3.4
	FALSE	High	AHSSMVGVNLPLR		FALSE	Theileria	3.6261e-06	5.27106e-05	1	1	1	Q4N755	0	1380.74			2.139e-06	3.05
	FALSE	High	AHSSMVGVNLPLR	1xOxidation [M5]	FALSE	Theileria	1.95624e-05	5.27106e-05	1	1	1	Q4N755	0	1396.74			1.227e-05	2.95
	FALSE	High	HSLCPVVGPLSSLLGMQVK	1xCarbamidomethyl [C4]	FALSE	Theileria	6.46955e-11	5.27106e-05	1	1	3	Q4N755	0	2022.09			2.618e-11	4.03
	FALSE	High	GSNEVLDLVVK		FALSE	Theileria	0.000301299	5.27106e-05	1	1	1	Q4N755	0	1172.65			0.0002068	2.14
	FALSE	High	GSVILLENLR		FALSE	Theileria	0.000232511	5.27106e-05	1	1	1	Q4N755	0	1113.66			0.0001587	2.53
	FALSE	High	LASETQGVPDGWMGLDCGPK	1xCarbamidomethyl [C17]	FALSE	Theileria	5.61627e-09	5.27106e-05	1	1	1	Q4N755	0	2117.96			2.66e-09	2.31
	FALSE	High	GATSIIGGGDTASLAESTGK		FALSE	Theileria	1.94207e-09	5.27106e-05	1	1	1	Q4N755	0	1792.89			8.876e-10	3.29
	FALSE	High	GATSIIGGGDTASLAESTGKAPK		FALSE	Theileria	3.78096e-11	5.27106e-05	1	1	1	Q4N755	1	2089.08			1.505e-11	3.7
	FALSE	High	FLNDCVGPEVEKECSNPTK	2xCarbamidomethyl [C5; C14]	FALSE	Theileria	1.25354e-07	5.27106e-05	1	1	2	Q4N755	1	2223.01			6.601e-08	2.97
	FALSE	High	FLNDCVGPEVEKECSNPTK	2xCarbamidomethyl [C5; C14]; 1xDeamidated [N3]	FALSE	Theileria	3.57861e-09	5.27106e-05	1	1	3	Q4N755	1	2223.99			1.662e-09	3.77
	FALSE	High	FLNDCVGPEVEKECSNPTKGSVILLENLR	2xCarbamidomethyl [C5; C14]	FALSE	Theileria	3.104e-10	5.27106e-05	1	1	1	Q4N755	2	3317.65			1.326e-10	4.83
	FALSE	High	FHPEEEGELDGAK		FALSE	Theileria	0.000183906	5.27106e-05	1	1	1	Q4N755	0	1457.65			0.0001245	2.35
	FALSE	High	FHPEEEGELDGAKVDDVR		FALSE	Theileria	3.38138e-13	5.27106e-05	1	1	2	Q4N755	1	2041.95			1.146e-13	3.09
	FALSE	High	LILALLEK		FALSE	Theileria	0.00555526	0.000151446	1	1	1	Q4N755	0	912.613			0.004218	1.8
	FALSE	High	KELDYFAK		FALSE	Theileria	0.0127295	0.000714967	1	1	1	Q4N755	1	1013.53			0.01001	1.81
	FALSE	High	DGVIKDLTR		FALSE	Theileria	0.0775032	0.00424596	1	1	1	Q4N755	1	1016.57			0.0649	1.57
	FALSE	High	VKATIPTIK		FALSE	Theileria	0.148144	0.00856741	1	1	1	Q4N755	1	970.63			0.1275	1.44
FALSE	High	Master Protein	Q4N8E2	Elongation factor 2, putative OS=Theileria parva OX=5875 GN=TP01_0529 PE=3 SV=1	825	92	6.21	FALSE	59	41	39	63	133.91	Theileria
	Checked	Confidence	Sequence	Modifications	Contaminant	Marked as	Qvality PEP	Qvality q-value	# Protein Groups	# Proteins	# PSMs	Master Protein Accessions	# Missed Cleavages	Theo. MH+ [Da]			Percolator PEP (by Search Engine): Sequest HT	XCorr (by Search Engine): Sequest HT
	FALSE	High	ITSRDEVKER		FALSE	Theileria	0.000875646	5.27106e-05	1	1	1	Q4N8E2	2	1232.66			0.0006249	1.7
	FALSE	High	LQEPIFLVDINCPQDAVGGVYSTLNQR	1xCarbamidomethyl [C12]	FALSE	Theileria	6.5979e-07	5.27106e-05	1	1	3	Q4N8E2	0	3046.53			3.678e-07	2.09
	FALSE	High	LQEPIFLVDINCPQDAVGGVYSTLNQRR	1xCarbamidomethyl [C12]	FALSE	Theileria	0.000110182	5.27106e-05	1	1	1	Q4N8E2	1	3202.63			7.326e-05	1.97
	FALSE	High	IRPVLHVNKVDR		FALSE	Theileria	0.000147266	5.27106e-05	1	1	2	Q4N8E2	1	1445.87			9.878e-05	2.23
	FALSE	High	VENLYLGPMDDEAANAIR		FALSE	Theileria	2.94022e-05	5.27106e-05	1	1	1	Q4N8E2	0	1990.95			1.861e-05	1.9
	FALSE	High	VFSGTVATGQK		FALSE	Theileria	0.000187343	5.27106e-05	1	1	1	Q4N8E2	0	1094.58			0.0001263	1.64
	FALSE	High	LNEIITQIR		FALSE	Theileria	0.000247311	5.27106e-05	1	1	2	Q4N8E2	0	1099.65			0.0001687	2.44
	FALSE	High	SGTITTFENAYNIADMK		FALSE	Theileria	2.53328e-08	5.27106e-05	1	1	1	Q4N8E2	0	1875.88			1.259e-08	3.1
	FALSE	High	SGTITTFENAYNIADMK	1xOxidation [M16]	FALSE	Theileria	2.21333e-05	5.27106e-05	1	1	1	Q4N8E2	0	1891.87			1.393e-05	2.19
	FALSE	High	SIGVELKGEDKELTGK		FALSE	Theileria	2.484e-12	5.27106e-05	1	1	2	Q4N8E2	2	1702.92			9.025e-13	3.54
	FALSE	High	STLTDSLVSK		FALSE	Theileria	0.000663545	5.27106e-05	1	1	1	Q4N8E2	0	1050.57			0.0004699	2.33
	FALSE	High	NMSVIAHVDHGK	1xOxidation [M2]	FALSE	Bovine;Theileria	7.1072e-06	5.27106e-05	2	2	1	Q4N8E2; Q3SYU2	0	1323.65			4.293e-06	2.43
	FALSE	High	RGHVFHEENR		FALSE	Theileria	0.000484497	5.27106e-05	1	1	1	Q4N8E2	1	1280.62			0.0003376	2.86
	FALSE	High	RCLYACQLTAQPK	2xCarbamidomethyl [C2; C6]	FALSE	Theileria	0.000232511	5.27106e-05	1	1	2	Q4N8E2	1	1608.8			0.0001585	2.78
	FALSE	High	DLRDEYAQIDFTVSDPVVSYR	1xDeamidated [Q8]	FALSE	Theileria	2.04155e-07	5.27106e-05	1	1	1	Q4N8E2	1	2489.18			1.092e-07	2.78
	FALSE	High	DLRDEYAQIDFTVSDPVVSYR		FALSE	Theileria	1.77179e-06	5.27106e-05	1	1	1	Q4N8E2	1	2488.2			1.024e-06	2.97
	FALSE	High	ETVSAESYMTCLSK	1xCarbamidomethyl [C11]	FALSE	Theileria	5.12239e-07	5.27106e-05	1	1	1	Q4N8E2	0	1605.71			2.821e-07	2.19
	FALSE	High	YTEQIQDVPCGNTCCLVGVDQYILK	3xCarbamidomethyl [C10; C14; C15]	FALSE	Theileria	1.55634e-06	5.27106e-05	1	1	2	Q4N8E2	0	2973.38			8.905e-07	2.99
	FALSE	High	AEPFAEGLSEAIEDGR		FALSE	Theileria	3.16557e-06	5.27106e-05	1	1	1	Q4N8E2	0	1690.79			1.862e-06	2.76
	FALSE	High	AEPFAEGLSEAIEDGRITSR		FALSE	Theileria	2.11918e-06	5.27106e-05	1	1	1	Q4N8E2	1	2148.06			1.232e-06	2.39
	FALSE	High	YVPGDKTDLLVK		FALSE	Theileria	0.00105992	5.27106e-05	1	1	2	Q4N8E2	1	1347.75			0.0007623	1.67
	FALSE	High	CLYACQLTAQPK	2xCarbamidomethyl [C1; C5]	FALSE	Theileria	9.61911e-05	5.27106e-05	1	1	1	Q4N8E2	0	1452.7			6.358e-05	1.86
	FALSE	High	DEYAQIDFTVSDPVVSYR		FALSE	Theileria	2.04098e-08	5.27106e-05	1	1	1	Q4N8E2	0	2103.99			1.009e-08	3.31
	FALSE	High	YRVENLYLGPMDDEAANAIR		FALSE	Theileria	2.93788e-08	5.27106e-05	1	1	1	Q4N8E2	1	2310.12			1.47e-08	4.75
	FALSE	High	ASTSGQAFPQCVFDHWQLVSGDALEK	1xCarbamidomethyl [C11]	FALSE	Theileria	1.62325e-10	5.27106e-05	1	1	3	Q4N8E2	0	2878.35			6.794e-11	4.36
	FALSE	High	AWLSEASPDAPER		FALSE	Theileria	1.37592e-05	5.27106e-05	1	1	1	Q4N8E2	0	1428.68			8.51e-06	3.02
	FALSE	High	AYLPVSESFGFTTALR		FALSE	Theileria	2.6608e-09	5.27106e-05	1	1	3	Q4N8E2	0	1758.91			1.226e-09	3.55
	FALSE	High	VTDGALVVVDTIEGVCVQTETVLR	1xCarbamidomethyl [C16]	FALSE	Theileria	2.77909e-08	5.27106e-05	1	1	5	Q4N8E2	0	2573.35			1.392e-08	4.45
	FALSE	High	KAWLSEASPDAPER		FALSE	Theileria	2.91816e-10	5.27106e-05	1	1	2	Q4N8E2	1	1556.77			1.249e-10	4.53
	FALSE	High	GTVSFGSGLHGWAFTIETFAK		FALSE	Theileria	6.6369e-08	5.27106e-05	1	1	2	Q4N8E2	0	2213.1			3.409e-08	3.71
	FALSE	High	GVQPFLINLIDSPGHVDFSSEVTAALR		FALSE	Theileria	2.25099e-11	5.27106e-05	1	1	1	Q4N8E2	0	2882.5			8.822e-12	2.58
	FALSE	High	LADEFGWDK		FALSE	Theileria	0.00176658	5.27106e-05	1	1	1	Q4N8E2	0	1080.5			0.001294	2.32
	FALSE	High	LADEFGWDKNAAQK		FALSE	Theileria	1.40164e-05	5.27106e-05	1	1	1	Q4N8E2	1	1592.77			8.689e-06	1.69
	FALSE	High	GHVFHEENR		FALSE	Theileria	0.00252288	5.27106e-05	1	1	1	Q4N8E2	0	1124.52			0.001862	2.41
	FALSE	High	GLKEDVPPLDNYYDKL		FALSE	Theileria	0.0061612	0.000151446	1	1	1	Q4N8E2	2	1878.95			0.004704	2.46
	FALSE	High	AFCNFIMKPICSLFTNIINEDKEK	2xCarbamidomethyl [C3; C11]	FALSE	Theileria	0.0065476	0.000151446	1	1	2	Q4N8E2	1	2932.44			0.005007	1.31
	FALSE	High	GSGQILPTCR	1xCarbamidomethyl [C9]	FALSE	Theileria	0.0300921	0.00175073	1	1	1	Q4N8E2	0	1088.55			0.02435	2
	FALSE	High	GSGQILPTCRR	1xCarbamidomethyl [C9]	FALSE	Theileria	0.036048	0.00190497	1	1	1	Q4N8E2	1	1244.65			0.02938	1.49
	FALSE	High	FYAFGR		FALSE	Bovine;Theileria	0.0613452	0.00328483	2	2	2	Q4N8E2; Q3SYU2	0	760.378			0.05098	1.74
	FALSE	High	SGTPLVEIK		FALSE	Theileria	0.0648835	0.00344517	1	1	1	Q4N8E2	0	943.546			0.05422	1.81
	FALSE	High	GSKLNEIITQIR		FALSE	Theileria	0.0974284	0.00567629	1	1	1	Q4N8E2	1	1371.8			0.08266	2.57
	FALSE	High	FTDTRADEQER		FALSE	Theileria	0.112525	0.00660443	1	1	1	Q4N8E2	1	1367.62			0.096	1.14
	FALSE	High	YSVSPVVR		FALSE	Theileria	0.167991	0.00991096	1	1	1	Q4N8E2	0	906.504			0.1454	1.74
FALSE	High	Master Protein	Q95M18	Endoplasmin OS=Bos taurus OX=9913 GN=HSP90B1 PE=2 SV=1	804	92.4	4.84	FALSE	53	45	44	64	128.34	Bovine
	Checked	Confidence	Sequence	Modifications	Contaminant	Marked as	Qvality PEP	Qvality q-value	# Protein Groups	# Proteins	# PSMs	Master Protein Accessions	# Missed Cleavages	Theo. MH+ [Da]			Percolator PEP (by Search Engine): Sequest HT	XCorr (by Search Engine): Sequest HT
	FALSE	High	LTESPCALVASQYGWSGNMER	1xCarbamidomethyl [C6]	FALSE	Bovine	7.5145e-05	5.27106e-05	1	1	1	Q95M18	0	2356.07			4.923e-05	3.26
	FALSE	High	VKEDEDDKTVSDLAVVLFETATLR		FALSE	Bovine	1.38369e-07	5.27106e-05	1	1	6	Q95M18	2	2693.39			7.322e-08	3.95
	FALSE	High	NLLHVTDTGVGMTREELVK		FALSE	Bovine	3.36624e-07	5.27106e-05	1	1	1	Q95M18	1	2112.11			1.828e-07	3.44
	FALSE	High	LGVIEDHSNR		FALSE	Bovine	0.000198043	5.27106e-05	1	1	2	Q95M18	0	1139.58			0.0001341	2.58
	FALSE	High	LISLTDENALAGNEELTVK		FALSE	Bovine	1.45212e-11	5.27106e-05	1	1	4	Q95M18	0	2030.07			5.591e-12	4.12
	FALSE	High	SGTSEFLNK		FALSE	Bovine	0.00406891	5.27106e-05	1	1	1	Q95M18	0	982.484			0.003061	1.95
	FALSE	High	TDDEVVQREEEAIQLDGLNASQIR		FALSE	Bovine	9.66131e-12	5.27106e-05	1	1	1	Q95M18	1	2728.34			3.663e-12	4.81
	FALSE	High	TVSDLAVVLFETATLR		FALSE	Bovine	0.00108636	5.27106e-05	1	1	1	Q95M18	0	1734.96			0.0007795	1.6
	FALSE	High	TVWDWELMNDIKPIWQRPSK		FALSE	Bovine	1.0291e-06	5.27106e-05	1	1	2	Q95M18	0	2542.29			5.803e-07	2.73
	FALSE	High	EAESSPFVER		FALSE	Bovine	0.000362561	5.27106e-05	1	1	1	Q95M18	0	1150.54			0.0002508	2.52
	FALSE	High	EDEDDKTVSDLAVVLFETATLR		FALSE	Bovine	7.24007e-06	5.27106e-05	1	1	1	Q95M18	1	2466.22			4.393e-06	2.29
	FALSE	High	EEASDYLELDTIK		FALSE	Bovine	5.12379e-06	5.27106e-05	1	1	1	Q95M18	0	1525.73			3.06e-06	2.99
	FALSE	High	EGSRTDDEVVQREEEAIQLDGLNASQIR		FALSE	Bovine	3.38708e-07	5.27106e-05	1	1	1	Q95M18	2	3157.54			1.845e-07	2.84
	FALSE	High	DISTNYYASQK		FALSE	Bovine	3.6046e-05	5.27106e-05	1	1	1	Q95M18	0	1289.6			2.301e-05	1.98
	FALSE	High	DISTNYYASQKK		FALSE	Bovine	0.00173428	5.27106e-05	1	1	1	Q95M18	1	1417.7			0.001263	1.98
	FALSE	High	EVEEDEYKAFYK		FALSE	Bovine	0.000214586	5.27106e-05	1	1	1	Q95M18	1	1549.71			0.0001457	2.18
	FALSE	High	FAFQAEVNR		FALSE	Bovine	0.00012466	5.27106e-05	1	1	1	Q95M18	0	1081.54			8.335e-05	1.69
	FALSE	High	ELISNASDALDKIR		FALSE	Bovine	6.43334e-09	5.27106e-05	2	5	2	G5E507; Q95M18	1	1544.83			3.055e-09	3.3
	FALSE	High	EGVKFDESEKSK		FALSE	Bovine	5.98005e-05	5.27106e-05	1	1	2	Q95M18	2	1382.68			3.896e-05	2.22
	FALSE	High	AQAYQTGKDISTNYYASQK		FALSE	Bovine	4.50075e-06	5.27106e-05	1	1	1	Q95M18	1	2137.02			2.673e-06	2.48
	FALSE	High	AQAYQTGKDISTNYYASQKK	1xDeamidated [Q5]	FALSE	Bovine	0.000385632	5.27106e-05	1	1	1	Q95M18	2	2266.1			0.0002677	2.43
	FALSE	High	YSQFINFPIYVWSSK		FALSE	Bovine	3.05117e-05	5.27106e-05	1	1	1	Q95M18	0	1878.94			1.936e-05	2.29
	FALSE	High	HNNDTQHIWESDSNEFSVIADPR		FALSE	Bovine	2.46871e-12	5.27106e-05	1	1	2	Q95M18	0	2711.21			8.937e-13	3.85
	FALSE	High	GYEVIYLTEPVDEYCIQALPEFDGKR	1xCarbamidomethyl [C15]	FALSE	Bovine	2.1026e-12	5.27106e-05	1	1	1	Q95M18	1	3104.49			7.576e-13	4.88
	FALSE	High	GVVDSDDLPLNVSR		FALSE	Bovine	5.44861e-07	5.27106e-05	1	1	1	Q95M18	0	1485.75			3.021e-07	3.05
	FALSE	High	KYSQFINFPIYVWSSK		FALSE	Bovine	1.3405e-10	5.27106e-05	1	1	1	Q95M18	1	2007.04			5.591e-11	3.16
	FALSE	High	IADEKYNDTFWK		FALSE	Bovine	1.38369e-07	5.27106e-05	1	1	2	Q95M18	1	1529.73			7.304e-08	3.57
	FALSE	High	IADEKYNDTFWKEFGTNIK		FALSE	Bovine	0.000259826	5.27106e-05	1	1	1	Q95M18	2	2319.13			0.0001782	2.82
	FALSE	High	KGYEVIYLTEPVDEYCIQALPEFDGKR	1xCarbamidomethyl [C16]	FALSE	Bovine	9.91122e-09	5.27106e-05	1	1	2	Q95M18	2	3232.59			4.784e-09	3.6
	FALSE	High	KEAESSPFVER		FALSE	Bovine	2.32481e-06	5.27106e-05	1	1	2	Q95M18	1	1278.63			1.355e-06	2.78
	FALSE	High	FQSSHHPSDMTSLDQYVER		FALSE	Bovine	2.43842e-12	5.27106e-05	1	1	1	Q95M18	0	2264			8.82e-13	4.03
	FALSE	High	FQSSHHPSDMTSLDQYVER	1xOxidation [M10]	FALSE	Bovine	0.000908625	5.27106e-05	1	1	1	Q95M18	0	2280			0.0006502	2.28
	FALSE	High	GLFDEYGSKK		FALSE	Bovine	0.00516334	0.000151446	1	1	1	Q95M18	1	1143.57			0.003911	1.73
	FALSE	High	GLFDEYGSK		FALSE	Bovine	0.00829594	0.000349794	1	1	1	Q95M18	0	1015.47			0.006389	1.85
	FALSE	High	GYEVIYLTEPVDEYCIQALPEFDGK	1xCarbamidomethyl [C15]; 1xDeamidated [Q17]	FALSE	Bovine	0.0122054	0.000714967	1	1	1	Q95M18	0	2949.38			0.009556	1.01
	FALSE	High	TFEINPR		FALSE	Bovine	0.0106278	0.000714967	1	1	1	Q95M18	0	876.457			0.008261	1.66
	FALSE	High	EAVEKEFEPLLNWMK		FALSE	Bovine	0.0125023	0.000714967	1	1	1	Q95M18	1	1862.94			0.009816	1.63
	FALSE	High	EGVKFDESEK		FALSE	Bovine	0.0205196	0.000882623	1	1	2	Q95M18	1	1167.55			0.01636	1.53
	FALSE	High	GYEVIYLTEPVDEYCIQALPEFDGK	1xCarbamidomethyl [C15]	FALSE	Bovine	0.0246467	0.00124048	1	1	1	Q95M18	0	2948.39			0.01984	0.93
	FALSE	High	EFEPLLNWMK		FALSE	Bovine	0.0282149	0.0016818	1	1	1	Q95M18	0	1306.65			0.02276	1.43
	FALSE	High	GTTITLVLK		FALSE	Bovine	0.0448852	0.00240523	1	1	1	Q95M18	0	945.598			0.0369	1.74
	FALSE	High	EVEEDEYK		FALSE	Bovine	0.0456639	0.00248639	1	1	1	Q95M18	0	1040.44			0.03748	1.48
	FALSE	High	AQAYQTGK		FALSE	Bovine	0.0864829	0.00488693	1	1	1	Q95M18	0	866.437			0.07296	1.53
	FALSE	High	IYFMAGASR		FALSE	Bovine	0.0933132	0.00535815	1	1	1	Q95M18	0	1015.5			0.0788	1.92
	FALSE	High	YLNFVK		FALSE	Bovine	0.100619	0.00598987	1	1	1	Q95M18	0	783.44			0.08534	1.44
	FALSE	High	NLGTIAK		FALSE	Bovine	0.151182	0.00863465	1	1	1	Q95M18	0	716.43			0.1303	1.21
	FALSE	High	FQNVAK		FALSE	Bovine	0.154272	0.0088557	1	1	1	Q95M18	0	706.388			0.1333	1.64
FALSE	High	Master Protein	Q4N6S9	Uncharacterized protein OS=Theileria parva OX=5875 GN=TP01_1091 PE=4 SV=1	568	63.8	4.53	FALSE	69	38	38	59	126.86	Theileria
	Checked	Confidence	Sequence	Modifications	Contaminant	Marked as	Qvality PEP	Qvality q-value	# Protein Groups	# Proteins	# PSMs	Master Protein Accessions	# Missed Cleavages	Theo. MH+ [Da]			Percolator PEP (by Search Engine): Sequest HT	XCorr (by Search Engine): Sequest HT
	FALSE	High	LSTEYSDDFKK		FALSE	Theileria	7.60785e-05	5.27106e-05	1	1	2	Q4N6S9	1	1332.63			5e-05	2.16
	FALSE	High	LTTEDCANYSK	1xCarbamidomethyl [C6]	FALSE	Theileria	0.000204249	5.27106e-05	1	1	1	Q4N6S9	0	1301.57			0.0001389	1.95
	FALSE	High	NLSSYSEEKLEK		FALSE	Theileria	0.000101686	5.27106e-05	1	1	1	Q4N6S9	1	1426.71			6.731e-05	2.09
	FALSE	High	LYKEESELGK		FALSE	Theileria	6.93503e-05	5.27106e-05	1	1	2	Q4N6S9	1	1195.62			4.528e-05	1.5
	FALSE	High	LYKEESELGKK		FALSE	Theileria	7.89156e-07	5.27106e-05	1	1	2	Q4N6S9	2	1323.72			4.426e-07	1.8
	FALSE	High	ICNAITHSYLSK	1xCarbamidomethyl [C2]	FALSE	Theileria	5.15267e-08	5.27106e-05	1	1	2	Q4N6S9	0	1406.71			2.629e-08	2.64
	FALSE	High	LNSENSPDPSSPR		FALSE	Theileria	3.36624e-07	5.27106e-05	1	1	1	Q4N6S9	0	1399.64			1.828e-07	2.73
	FALSE	High	SSEITEPDSSGDPELTPGTLNSR		FALSE	Theileria	2.56188e-12	5.27106e-05	1	1	1	Q4N6S9	0	2389.1			9.328e-13	3.76
	FALSE	High	SSEITEPDSSGDPELTPGTLNSR	1xDeamidated [N21]	FALSE	Theileria	3.42724e-09	5.27106e-05	1	1	1	Q4N6S9	0	2390.08			1.595e-09	2.98
	FALSE	High	TSELEECSKLTEDIIR	1xCarbamidomethyl [C7]	FALSE	Theileria	3.5337e-10	5.27106e-05	1	1	2	Q4N6S9	1	1922.94			1.524e-10	4.06
	FALSE	High	TSELEECSK	1xCarbamidomethyl [C7]	FALSE	Theileria	0.000326461	5.27106e-05	1	1	1	Q4N6S9	0	1082.47			0.0002246	2.43
	FALSE	High	TEDLKDSHTSKK		FALSE	Theileria	4.52611e-08	5.27106e-05	1	1	2	Q4N6S9	2	1388.7			2.305e-08	2.64
	FALSE	High	TENKESTSTEDKMNFESIFK		FALSE	Theileria	0.000675932	5.27106e-05	1	1	1	Q4N6S9	2	2365.09			0.0004789	2.48
	FALSE	High	STEEGIDMDSEK		FALSE	Theileria	1.34236e-05	5.27106e-05	1	1	1	Q4N6S9	0	1340.55			8.27e-06	2.53
	FALSE	High	STEEGIDMDSEK	1xOxidation [M8]	FALSE	Theileria	0.000159569	5.27106e-05	1	1	1	Q4N6S9	0	1356.55			0.0001073	2.12
	FALSE	High	SESPELTASVETVVLDESPDDDFISEK		FALSE	Theileria	1.08699e-09	5.27106e-05	1	1	2	Q4N6S9	0	2938.36			4.866e-10	4.99
	FALSE	High	SESPELTASVETVVLDESPDDDFISEKDYSDALDSEDDQTDSLSK		FALSE	Theileria	0.000597517	5.27106e-05	1	1	1	Q4N6S9	1	4923.16			0.0004198	2.13
	FALSE	High	QLNIKETQAVFTASDRLNSENSPDPSSPR	1xDeamidated [N3]	FALSE	Theileria	1.90804e-06	5.27106e-05	1	1	1	Q4N6S9	2	3202.56			1.106e-06	3.68
	FALSE	High	QLNIKETQAVFTASDRLNSENSPDPSSPR		FALSE	Theileria	0.000388018	5.27106e-05	1	1	1	Q4N6S9	2	3201.58			0.0002694	2.05
	FALSE	High	DYSDALDSEDDQTDSLSKDAVDDDEGQHGR		FALSE	Theileria	5.96054e-17	5.27106e-05	1	1	2	Q4N6S9	1	3298.34			1.502e-17	6.95
	FALSE	High	EALLLLSR		FALSE	Theileria	0.00171308	5.27106e-05	1	1	1	Q4N6S9	0	914.567			0.001247	2.08
	FALSE	High	DLSNIGIISNK		FALSE	Theileria	3.2858e-05	5.27106e-05	1	1	1	Q4N6S9	0	1173.65			2.088e-05	2.78
	FALSE	High	DTLDSNREQLLNQFYQLFNTPVDQSVNEEESSAR		FALSE	Theileria	8.68649e-17	5.27106e-05	1	1	2	Q4N6S9	1	3986.86			2.207e-17	5.29
	FALSE	High	ETQAVFTASDR		FALSE	Theileria	0.00190184	5.27106e-05	1	1	1	Q4N6S9	0	1224.59			0.001392	2.09
	FALSE	High	ETQAVFTASDRLNSENSPDPSSPR		FALSE	Theileria	0.00295919	5.27106e-05	1	1	1	Q4N6S9	1	2605.21			0.002204	1.61
	FALSE	High	ETQAVFTASDRLNSENSPDPSSPR	1xDeamidated [N13]	FALSE	Theileria	3.16631e-05	5.27106e-05	1	1	1	Q4N6S9	1	2606.2			2.014e-05	1.89
	FALSE	High	FGDESDITEEDRR		FALSE	Theileria	0.000105523	5.27106e-05	1	1	2	Q4N6S9	1	1568.68			6.98e-05	2.14
	FALSE	High	EQLLNQFYQLFNTPVDQSVNEEESSAR		FALSE	Theileria	7.79471e-07	5.27106e-05	1	1	2	Q4N6S9	0	3185.5			4.363e-07	1.79
	FALSE	High	EQLLNQFYQLFNTPVDQSVNEEESSAR	1xDeamidated [Q/N]	FALSE	Theileria	0.00176658	5.27106e-05	1	1	2	Q4N6S9	0	3186.49			0.001292	0.74
	FALSE	High	CQVLSVEGK	1xCarbamidomethyl [C1]	FALSE	Theileria	0.00250744	5.27106e-05	1	1	1	Q4N6S9	0	1019.52			0.001857	2.06
	FALSE	High	HGVENVQCSK	1xCarbamidomethyl [C8]	FALSE	Theileria	9.50109e-05	5.27106e-05	1	1	1	Q4N6S9	0	1157.54			6.26e-05	1.21
	FALSE	High	HVNNLEQSFDLNK		FALSE	Theileria	8.8638e-11	5.27106e-05	1	1	3	Q4N6S9	0	1557.77			3.639e-11	3.31
	FALSE	High	KSSEITEPDSSGDPELTPGTLNSR		FALSE	Theileria	4.7486e-13	5.27106e-05	1	1	2	Q4N6S9	1	2517.2			1.623e-13	4.42
	FALSE	High	TIYWLMQTK		FALSE	Theileria	0.00416966	5.27106e-05	1	1	1	Q4N6S9	0	1183.62			0.003134	2.19
	FALSE	High	AFLETDEGKK		FALSE	Theileria	0.00548796	0.000151446	1	1	1	Q4N6S9	1	1137.58			0.004175	1.3
	FALSE	High	LSPGLMNPNSR		FALSE	Theileria	0.00762107	0.000251426	1	1	1	Q4N6S9	0	1185.6			0.005861	1.57
	FALSE	High	FQNEMASK		FALSE	Theileria	0.00959182	0.000541267	1	1	1	Q4N6S9	0	954.435			0.007434	1.66
	FALSE	High	TTQATPQTK		FALSE	Theileria	0.0128062	0.000714967	1	1	1	Q4N6S9	0	975.511			0.01007	1.89
	FALSE	High	DVCFVSPK	1xCarbamidomethyl [C3]	FALSE	Theileria	0.0169643	0.000882623	1	1	1	Q4N6S9	0	951.46			0.0134	1.89
	FALSE	High	LSPGLMNPNSR	1xOxidation [M6]	FALSE	Theileria	0.0212623	0.000882623	1	1	1	Q4N6S9	0	1201.6			0.01694	1.11
	FALSE	High	KILGDLSK		FALSE	Theileria	0.022031	0.00106544	1	1	1	Q4N6S9	1	873.54			0.01762	2.02
	FALSE	High	QLNIKETQAVFTASDR		FALSE	Theileria	0.0348138	0.00182771	1	1	1	Q4N6S9	1	1820.95			0.02837	1.37
	FALSE	High	EMNEQLAR		FALSE	Theileria	0.0670958	0.00352633	1	1	1	Q4N6S9	0	990.467			0.05614	1.69
	FALSE	High	AFLETDEGK		FALSE	Theileria	0.146644	0.00850064	1	1	1	Q4N6S9	0	1009.48			0.1263	1.05
FALSE	High	Master Protein	Q32LG3	Malate dehydrogenase, mitochondrial OS=Bos taurus OX=9913 GN=MDH2 PE=1 SV=1	338	35.6	8.54	FALSE	67	25	25	48	122.38	Bovine
	Checked	Confidence	Sequence	Modifications	Contaminant	Marked as	Qvality PEP	Qvality q-value	# Protein Groups	# Proteins	# PSMs	Master Protein Accessions	# Missed Cleavages	Theo. MH+ [Da]			Percolator PEP (by Search Engine): Sequest HT	XCorr (by Search Engine): Sequest HT
	FALSE	High	LTLYDIAHTPGVAADLSHIETR		FALSE	Bovine	2.54611e-12	5.27106e-05	1	4	5	Q32LG3	0	2393.25			9.257e-13	4.79
	FALSE	High	IQEAGTEVVKAK		FALSE	Bovine	0.000320474	5.27106e-05	1	3	2	Q32LG3	1	1272.72			0.0002212	2.01
	FALSE	High	VEFPQDQLTTLTGR		FALSE	Bovine	1.06794e-06	5.27106e-05	1	3	2	Q32LG3	0	1604.83			6.047e-07	2.44
	FALSE	High	IFGVTTLDIVR		FALSE	Bovine	2.09318e-06	5.27106e-05	1	4	3	Q32LG3	0	1233.72			1.213e-06	2.27
	FALSE	High	SQETDCPYFSTPLLLGK	1xCarbamidomethyl [C6]	FALSE	Bovine	7.93375e-10	5.27106e-05	1	3	2	Q32LG3	0	1955.94			3.499e-10	3.78
	FALSE	High	SQETDCPYFSTPLLLGKK	1xCarbamidomethyl [C6]	FALSE	Bovine	1.55591e-07	5.27106e-05	1	3	2	Q32LG3	1	2084.04			8.24e-08	2.71
	FALSE	High	TIIPLISQCTPK	1xCarbamidomethyl [C9]	FALSE	Bovine	3.12672e-06	5.27106e-05	1	2	3	Q32LG3	0	1370.77			1.84e-06	3
	FALSE	High	TIIPLISQCTPKVEFPQDQLTTLTGR	1xCarbamidomethyl [C9]	FALSE	Bovine	1.17683e-12	5.27106e-05	1	2	1	Q32LG3	1	2956.58			4.154e-13	3.7
	FALSE	High	VAVLGASGGIGQPLSLLLK		FALSE	Bovine	3.24018e-11	5.27106e-05	1	3	5	Q32LG3	0	1793.09			1.281e-11	2.94
	FALSE	High	EGVVECSFVK	1xCarbamidomethyl [C6]	FALSE	Bovine	0.000231081	5.27106e-05	1	3	1	Q32LG3	0	1153.56			0.0001578	2.27
	FALSE	High	ANAFVAELK		FALSE	Bovine	0.00334511	5.27106e-05	1	4	1	Q32LG3	0	962.531			0.002506	1.95
	FALSE	High	ANAFVAELKDLDPAR		FALSE	Bovine	2.6127e-08	5.27106e-05	1	3	2	Q32LG3	1	1629.86			1.303e-08	3.63
	FALSE	High	AGAGSATLSMAYAGAR	1xOxidation [M10]	FALSE	Bovine	2.32539e-05	5.27106e-05	1	3	1	Q32LG3	0	1470.7			1.468e-05	2.73
	FALSE	High	AGAGSATLSMAYAGAR		FALSE	Bovine	3.32399e-08	5.27106e-05	1	3	2	Q32LG3	0	1454.71			1.67e-08	2.41
	FALSE	High	ATVKGYLGPEQLPDCLKGCDVVVIPAGVPR	2xCarbamidomethyl [C15; C19]	FALSE	Bovine	5.06092e-06	5.27106e-05	1	4	1	Q32LG3	2	3208.69			3.028e-06	3.04
	FALSE	High	HGVYNPNKIFGVTTLDIVR		FALSE	Bovine	1.57435e-09	5.27106e-05	1	4	2	Q32LG3	1	2143.17			7.14e-10	4.63
	FALSE	High	GYLGPEQLPDCLK	1xCarbamidomethyl [C11]	FALSE	Bovine	0.00397057	5.27106e-05	1	4	1	Q32LG3	0	1489.74			0.002977	1.5
	FALSE	High	GYLGPEQLPDCLKGCDVVVIPAGVPR	2xCarbamidomethyl [C11; C15]	FALSE	Bovine	1.20018e-08	5.27106e-05	1	4	1	Q32LG3	1	2809.44			5.838e-09	3.66
	FALSE	High	VNVPVIGGHAGK		FALSE	Bovine	2.36827e-06	5.27106e-05	1	2	2	Q32LG3	0	1147.66			1.382e-06	2
	FALSE	High	FVFSLVDAMNGKEGVVECSFVK	1xCarbamidomethyl [C18]; 1xDeamidated [N10]	FALSE	Bovine	4.99043e-12	5.27106e-05	1	3	1	Q32LG3	1	2463.19			1.855e-12	3.36
	FALSE	High	FVFSLVDAMNGK		FALSE	Bovine	1.2465e-05	5.27106e-05	1	3	1	Q32LG3	0	1327.67			7.686e-06	2
	FALSE	High	GCDVVVIPAGVPR	1xCarbamidomethyl [C2]	FALSE	Bovine	1.76133e-05	5.27106e-05	1	4	2	Q32LG3	0	1338.72			1.097e-05	2.81
	FALSE	High	ANAFVAELKDLDPARVNVPVIGGHAGK		FALSE	Bovine	0.0102502	0.000541267	1	2	1	Q32LG3	2	2758.5			0.007972	1.88
	FALSE	High	VAVLGASGGIGQPLSLLLK	1xDeamidated [Q12]	FALSE	Bovine	0.0117025	0.000714967	1	3	1	Q32LG3	0	1794.07			0.009148	2.42
	FALSE	High	HGVYNPNK		FALSE	Bovine	0.044373	0.00240523	1	4	1	Q32LG3	0	928.464			0.0365	1.83
	FALSE	High	VSPFEEK		FALSE	Bovine	0.0551096	0.00296812	1	2	1	Q32LG3	0	835.42			0.04551	1.44
	FALSE	High	NSPLVSR		FALSE	Bovine	0.114928	0.00666951	1	4	1	Q32LG3	0	772.431			0.09796	1.58
FALSE	High	Master Protein	Q4N630	Long-chain fatty acid CoA ligase, putative OS=Theileria parva OX=5875 GN=TP02_0107 PE=4 SV=1	697	79.5	8.5	FALSE	52	37	37	54	115.85	Theileria
	Checked	Confidence	Sequence	Modifications	Contaminant	Marked as	Qvality PEP	Qvality q-value	# Protein Groups	# Proteins	# PSMs	Master Protein Accessions	# Missed Cleavages	Theo. MH+ [Da]			Percolator PEP (by Search Engine): Sequest HT	XCorr (by Search Engine): Sequest HT
	FALSE	High	ITLPDGKCEFGNYVFNTYNDSVK	1xCarbamidomethyl [C8]	FALSE	Theileria	3.62692e-05	5.27106e-05	1	1	1	Q4N630	1	2681.26			2.314e-05	2.32
	FALSE	High	LVDQVFVHGEPTENHLVGIVVVSK		FALSE	Theileria	1.04746e-09	5.27106e-05	1	1	2	Q4N630	0	2615.42			4.666e-10	4.04
	FALSE	High	IRDQIDSKPYLVR		FALSE	Theileria	0.000150947	5.27106e-05	1	1	3	Q4N630	1	1602.9			0.0001011	2.73
	FALSE	High	ISNLEHLFSEFK		FALSE	Theileria	5.75993e-07	5.27106e-05	1	1	1	Q4N630	0	1463.75			3.184e-07	2.79
	FALSE	High	LSPNFLVGVPR		FALSE	Theileria	0.000931297	5.27106e-05	1	1	1	Q4N630	0	1198.69			0.0006649	1.92
	FALSE	High	NILDDLNKLSPNFLVGVPR	1xDeamidated [N7]	FALSE	Theileria	1.41905e-05	5.27106e-05	1	1	1	Q4N630	1	2125.17			8.811e-06	2.48
	FALSE	High	NILDDLNKLSPNFLVGVPR		FALSE	Theileria	1.53724e-06	5.27106e-05	1	1	2	Q4N630	1	2124.18			8.819e-07	2.04
	FALSE	High	VFTLVDQPFSVEDGMLTPTFK		FALSE	Theileria	0.00170258	5.27106e-05	1	1	2	Q4N630	0	2371.19			0.001242	1.87
	FALSE	High	MEHSEHFTSK	1xOxidation [M1]	FALSE	Theileria	0.000326461	5.27106e-05	1	1	1	Q4N630	0	1248.53			0.0002247	1.42
	FALSE	High	LGLEYYLMDDLIEK		FALSE	Theileria	3.20565e-05	5.27106e-05	1	1	1	Q4N630	0	1714.86			2.042e-05	2.39
	FALSE	High	VIVFDQLTEDDKRR		FALSE	Theileria	2.90345e-06	5.27106e-05	1	1	2	Q4N630	2	1733.92			1.706e-06	3.07
	FALSE	High	VIVFDQLTEDDKR		FALSE	Theileria	9.04329e-05	5.27106e-05	1	1	1	Q4N630	1	1577.82			5.953e-05	2.73
	FALSE	High	LKVFTLVDQPFSVEDGMLTPTFK		FALSE	Theileria	0.000859607	5.27106e-05	1	1	1	Q4N630	1	2612.37			0.0006134	1.77
	FALSE	High	IGYYSGNIK		FALSE	Theileria	8.82274e-05	5.27106e-05	1	1	1	Q4N630	0	1014.53			5.814e-05	2.18
	FALSE	High	SNRSDESDVYCPIDDDNLSPK	1xCarbamidomethyl [C11]	FALSE	Theileria	6.01263e-08	5.27106e-05	1	1	2	Q4N630	1	2426.04			3.093e-08	2.55
	FALSE	High	SQNFNSLER		FALSE	Theileria	0.00125938	5.27106e-05	1	1	1	Q4N630	0	1094.52			0.0009071	2.15
	FALSE	High	TDVCTIIYTSGTSGTPK	1xCarbamidomethyl [C4]	FALSE	Theileria	0.000145459	5.27106e-05	1	1	2	Q4N630	0	1800.87			9.759e-05	3.16
	FALSE	High	RTDVCTIIYTSGTSGTPK	1xCarbamidomethyl [C5]	FALSE	Theileria	3.78202e-10	5.27106e-05	1	1	1	Q4N630	1	1956.97			1.626e-10	4.1
	FALSE	High	SCILSFLPLSHVYQR	1xCarbamidomethyl [C2]	FALSE	Theileria	6.80093e-09	5.27106e-05	1	1	2	Q4N630	0	1819.95			3.247e-09	2.91
	FALSE	High	SDESDVYCPIDDDNLSPK	1xCarbamidomethyl [C8]	FALSE	Theileria	7.64738e-09	5.27106e-05	1	1	2	Q4N630	0	2068.87			3.65e-09	4.04
	FALSE	High	YFGNNNHLGVR		FALSE	Theileria	5.31715e-06	5.27106e-05	1	1	1	Q4N630	0	1290.63			3.183e-06	2.14
	FALSE	High	ENVELWAQANGLAGK		FALSE	Theileria	1.4909e-05	5.27106e-05	1	1	1	Q4N630	0	1599.81			9.257e-06	2.29
	FALSE	High	ENLIPESTIDNCR	1xCarbamidomethyl [C12]	FALSE	Theileria	1.67645e-05	5.27106e-05	1	1	1	Q4N630	0	1560.73			1.041e-05	2.71
	FALSE	High	CEFGNYVFNTYNDSVK	1xCarbamidomethyl [C1]	FALSE	Theileria	7.74022e-10	5.27106e-05	1	1	1	Q4N630	0	1956.84			3.429e-10	4.36
	FALSE	High	GTIGGPLHGVEFK		FALSE	Theileria	1.79426e-05	5.27106e-05	1	1	1	Q4N630	0	1311.71			1.117e-05	2.3
	FALSE	High	KGTIGGPLHGVEFK		FALSE	Theileria	1.34088e-09	5.27106e-05	1	1	3	Q4N630	1	1439.8			6.04e-10	3.38
	FALSE	High	KISNLEHLFSEFK		FALSE	Theileria	5.68445e-10	5.27106e-05	1	1	3	Q4N630	1	1591.85			2.483e-10	3.76
	FALSE	High	GAVFSNEALIILTER		FALSE	Theileria	4.78606e-07	5.27106e-05	1	1	2	Q4N630	0	1632.9			2.636e-07	3.25
	FALSE	High	FIEHFIGSIVGR		FALSE	Theileria	7.19551e-06	5.27106e-05	1	1	2	Q4N630	0	1374.75			4.343e-06	3
	FALSE	High	TLKEIEGITK		FALSE	Theileria	0.00834633	0.000349794	1	1	1	Q4N630	1	1131.66			0.006449	2.03
	FALSE	High	KIIGFFVK		FALSE	Theileria	0.0150548	0.000714967	1	1	1	Q4N630	1	951.603			0.01189	2.05
	FALSE	High	EKITLPDGK		FALSE	Theileria	0.0232347	0.00115189	1	1	1	Q4N630	1	1000.57			0.01862	1.83
	FALSE	High	NILDDLNK		FALSE	Theileria	0.057335	0.00304917	1	1	1	Q4N630	0	944.505			0.04753	1.58
	FALSE	High	ELLTNEK		FALSE	Theileria	0.0709373	0.00385018	1	1	1	Q4N630	0	846.457			0.05945	1.33
	FALSE	High	SPLVNFK		FALSE	Theileria	0.0779314	0.00424596	1	1	1	Q4N630	0	804.461			0.06529	1.47
	FALSE	High	IIGTALTK		FALSE	Theileria	0.0883873	0.00504599	1	1	1	Q4N630	0	816.519			0.07464	1.26
	FALSE	High	GSPPRGELLVR		FALSE	Theileria	0.0918103	0.00528342	1	1	1	Q4N630	1	1180.68			0.07773	1.15
	FALSE	High	LLNVQNR		FALSE	Theileria	0.0974284	0.00567629	1	1	1	Q4N630	0	856.5			0.08269	1.41
FALSE	High	Master Protein	Q4N8S5	ATP synthase subunit beta OS=Theileria parva OX=5875 GN=TP01_0389 PE=3 SV=1	583	62.9	7.31	FALSE	62	23	19	41	109.5	Theileria
	Checked	Confidence	Sequence	Modifications	Contaminant	Marked as	Qvality PEP	Qvality q-value	# Protein Groups	# Proteins	# PSMs	Master Protein Accessions	# Missed Cleavages	Theo. MH+ [Da]			Percolator PEP (by Search Engine): Sequest HT	XCorr (by Search Engine): Sequest HT
	FALSE	High	IPSAVGYQPTLATDLGSLQER		FALSE	Theileria	4.09693e-11	5.27106e-05	1	1	2	Q4N8S5	0	2216.16			1.637e-11	4.2
	FALSE	High	LSLEVAQHLGDGVAR		FALSE	Theileria	8.24009e-07	5.27106e-05	1	1	1	Q4N8S5	0	1564.84			4.63e-07	3.46
	FALSE	High	IGLFGGAGVGK		FALSE	Bovine;Theileria	5.6908e-06	5.27106e-05	2	4	2	P00829; Q4N8S5	0	975.562			3.422e-06	2.16
	FALSE	High	SLQDIIAILGMDELSEDDKFVVAR	1xOxidation [M11]	FALSE	Theileria	8.60633e-06	5.27106e-05	1	1	1	Q4N8S5	1	2693.37			5.234e-06	2.48
	FALSE	High	TREGNELYHEMLSTGVIKR		FALSE	Theileria	0.000881058	5.27106e-05	1	1	1	Q4N8S5	2	2233.14			0.0006301	2.13
	FALSE	High	SGDQSPVSDTGK		FALSE	Theileria	8.66085e-05	5.27106e-05	1	1	1	Q4N8S5	0	1177.53			5.72e-05	2.34
	FALSE	High	TIKPNGKGDEADFTGSK		FALSE	Theileria	0.00159119	5.27106e-05	1	1	1	Q4N8S5	1	1764.88			0.001159	1.5
	FALSE	High	TIKPNGKGDEADFTGSK	1xDeamidated [N5]	FALSE	Theileria	1.40127e-06	5.27106e-05	1	1	2	Q4N8S5	1	1765.86			7.991e-07	2.91
	FALSE	High	QIAELGIYPAVDPLDSTSR	1xGln->pyro-Glu [N-Term]	FALSE	Theileria	1.3089e-07	5.27106e-05	1	1	1	Q4N8S5	0	2028.03			6.887e-08	3.5
	FALSE	High	QIAELGIYPAVDPLDSTSR		FALSE	Theileria	5.93217e-12	5.27106e-05	1	1	4	Q4N8S5	0	2045.05			2.223e-12	4.01
	FALSE	High	VALTGLTVAEYFR		FALSE	Bovine;Theileria	4.78606e-07	5.27106e-05	2	4	2	P00829; Q4N8S5	0	1439.79			2.638e-07	3.02
	FALSE	High	TVLIMELINNVANK		FALSE	Theileria	1.56598e-06	5.27106e-05	1	1	2	Q4N8S5	0	1571.88			8.972e-07	2.04
	FALSE	High	SEHHLPIHRPAPSFEDQKSDEALLITGIK	1xDeamidated [Q17]	FALSE	Theileria	2.48679e-08	5.27106e-05	1	1	1	Q4N8S5	1	3266.68			1.238e-08	3.78
	FALSE	High	FDGPPPPILNALWVDNDGTK		FALSE	Theileria	1.9541e-09	5.27106e-05	1	1	4	Q4N8S5	0	2166.09			8.926e-10	3.36
	FALSE	High	DEQNQDVLLFIDNIFR		FALSE	Theileria	3.5776e-10	5.27106e-05	1	1	2	Q4N8S5	0	1978.99			1.539e-10	3.65
	FALSE	High	HGGYSIFAGVGER		FALSE	Theileria	0.00150548	5.27106e-05	1	1	1	Q4N8S5	0	1349.66			0.001094	2.88
	FALSE	High	GSITSVQAIYVPADDITDPAPATTFTHLDATTVLSR	1xDeamidated [Q7]	FALSE	Theileria	2.69537e-07	5.27106e-05	1	1	1	Q4N8S5	0	3745.88			1.46e-07	2.48
	FALSE	High	GQEVLDTGSPITIPVGTPTLGR		FALSE	Theileria	3.06333e-13	5.27106e-05	1	1	2	Q4N8S5	0	2208.19			1.032e-13	4.38
	FALSE	High	GYISQVIGAVVDVR		FALSE	Theileria	3.16557e-06	5.27106e-05	1	1	1	Q4N8S5	0	1475.82			1.861e-06	2.94
	FALSE	High	KGYISQVIGAVVDVR		FALSE	Theileria	1.49974e-06	5.27106e-05	1	1	2	Q4N8S5	1	1603.92			8.607e-07	3.03
	FALSE	High	KGSITSVQAIYVPADDITDPAPATTFTHLDATTVLSR		FALSE	Theileria	1.71504e-12	5.27106e-05	1	1	2	Q4N8S5	1	3872.99			6.125e-13	3.93
	FALSE	High	FTQAGSEVSALLGR		FALSE	Bovine;Theileria	6.84689e-07	5.27106e-05	2	4	1	P00829; Q4N8S5	0	1435.75			3.825e-07	3.4
	FALSE	High	GDEADFTGSK		FALSE	Theileria	0.00152412	5.27106e-05	1	1	1	Q4N8S5	0	1026.44			0.001112	1.83
	FALSE	High	FLSQPFQVAEVFTGKPGR	2xDeamidated [Q4; Q7]	FALSE	Theileria	0.000224059	5.27106e-05	1	1	1	Q4N8S5	0	2010.03			0.0001525	1.31
	FALSE	High	FLSQPFQVAEVFTGKPGR		FALSE	Theileria	8.43901e-10	5.27106e-05	1	1	1	Q4N8S5	0	2008.07			3.75e-10	3.68
	FALSE	High	VVDLLAPYAK		FALSE	Bovine;Theileria	4.61425e-05	5.27106e-05	2	4	1	P00829; Q4N8S5	0	1088.64			2.977e-05	2.51
FALSE	High	Master Protein	Q4N3I9	Elongation factor 1 gamma, putative OS=Theileria parva OX=5875 GN=TP04_0492 PE=4 SV=1	388	44.2	6.55	FALSE	76	28	28	43	107.37	Theileria
	Checked	Confidence	Sequence	Modifications	Contaminant	Marked as	Qvality PEP	Qvality q-value	# Protein Groups	# Proteins	# PSMs	Master Protein Accessions	# Missed Cleavages	Theo. MH+ [Da]			Percolator PEP (by Search Engine): Sequest HT	XCorr (by Search Engine): Sequest HT
	FALSE	High	LVEDYFCACDDIDGVPIADCK	3xCarbamidomethyl [C7; C9; C20]	FALSE	Theileria	3.78202e-10	5.27106e-05	1	1	2	Q4N3I9	0	2475.05			1.63e-10	3.61
	FALSE	High	LSPADLVCAVSLDHLVHQK	1xCarbamidomethyl [C8]	FALSE	Theileria	1.5841e-09	5.27106e-05	1	1	3	Q4N3I9	0	2102.11			7.184e-10	3.84
	FALSE	High	MNNVQEKPAEPAKKPK	1xOxidation [M1]	FALSE	Theileria	6.72124e-07	5.27106e-05	1	1	1	Q4N3I9	1	1824.96			3.742e-07	2.87
	FALSE	High	LEDECKSEVFTSNMLSGFLQR	1xCarbamidomethyl [C5]	FALSE	Theileria	8.93233e-05	5.27106e-05	1	1	1	Q4N3I9	1	2490.16			5.897e-05	2.66
	FALSE	High	LDPEYLEKELLHLAR		FALSE	Theileria	2.64728e-05	5.27106e-05	1	1	1	Q4N3I9	1	1839			1.674e-05	2.98
	FALSE	High	NPMDLLPPTSFSLDQWKK		FALSE	Theileria	7.19355e-07	5.27106e-05	1	1	1	Q4N3I9	1	2117.07			4.006e-07	3.22
	FALSE	High	RLDPEYLEKELLHLAR		FALSE	Theileria	2.11622e-11	5.27106e-05	1	1	1	Q4N3I9	2	1995.1			8.241e-12	4.86
	FALSE	High	SDTSSWVEFFYSR		FALSE	Theileria	1.2613e-07	5.27106e-05	1	1	2	Q4N3I9	0	1610.71			6.656e-08	2.86
	FALSE	High	DLGTFCGHVTVVR	1xCarbamidomethyl [C6]	FALSE	Theileria	1.78226e-07	5.27106e-05	1	1	2	Q4N3I9	0	1460.73			9.494e-08	3.9
	FALSE	High	ELPALVTEHPSYEFQTFR		FALSE	Theileria	2.67652e-10	5.27106e-05	1	1	2	Q4N3I9	0	2164.07			1.141e-10	3.43
	FALSE	High	HLLDQVSK		FALSE	Theileria	0.000659467	5.27106e-05	1	1	1	Q4N3I9	0	939.526			0.0004658	1.59
	FALSE	High	HYSFGVLNVMGSTGNFDIK		FALSE	Theileria	4.58234e-08	5.27106e-05	1	1	1	Q4N3I9	0	2086.01			2.335e-08	4.02
	FALSE	High	HAVTLVLDKDLGTFCGHVTVVR	1xCarbamidomethyl [C15]	FALSE	Theileria	4.62886e-16	5.27106e-05	1	1	2	Q4N3I9	1	2437.3			1.253e-16	4.92
	FALSE	High	KLDVTKPEDK		FALSE	Theileria	4.00259e-06	5.27106e-05	1	1	2	Q4N3I9	1	1172.65			2.377e-06	2.36
	FALSE	High	KLDVTKPEDKK		FALSE	Theileria	3.24291e-08	5.27106e-05	1	1	2	Q4N3I9	2	1300.75			1.631e-08	3.49
	FALSE	High	KLVEDYFCACDDIDGVPIADCK	3xCarbamidomethyl [C8; C10; C21]	FALSE	Theileria	1.22743e-16	5.27106e-05	1	1	2	Q4N3I9	1	2603.15			3.158e-17	3.38
	FALSE	High	KNAFSELK		FALSE	Theileria	0.00416966	5.27106e-05	1	1	1	Q4N3I9	1	936.515			0.003149	1.61
	FALSE	High	VVNSLNNYLATK	1xDeamidated [N3]	FALSE	Theileria	5.45117e-05	5.27106e-05	1	1	1	Q4N3I9	0	1336.71			3.54e-05	2.35
	FALSE	High	VVNSLNNYLATK		FALSE	Theileria	2.85017e-06	5.27106e-05	1	1	1	Q4N3I9	0	1335.73			1.673e-06	2.47
	FALSE	High	GDLYKEVMPWLWEK		FALSE	Theileria	0.000481518	5.27106e-05	1	1	1	Q4N3I9	1	1793.89			0.0003366	2.42
	FALSE	High	VVGVDVDDYGTK		FALSE	Theileria	0.00025506	5.27106e-05	1	1	1	Q4N3I9	0	1266.62			0.0001747	2.12
	FALSE	High	GKELPALVTEHPSYEFQTFR		FALSE	Theileria	5.40596e-13	5.27106e-05	1	1	3	Q4N3I9	1	2349.19			1.855e-13	3.76
	FALSE	High	GTCCASQAK	2xCarbamidomethyl [C3; C4]	FALSE	Theileria	0.00627469	0.000151446	1	1	1	Q4N3I9	0	982.408			0.004809	1.72
	FALSE	High	LDFETKLDK		FALSE	Theileria	0.00604972	0.000151446	1	1	1	Q4N3I9	1	1108.59			0.004605	2.12
	FALSE	High	RLDPEYLEK		FALSE	Theileria	0.00565774	0.000151446	1	1	1	Q4N3I9	1	1162.61			0.004321	2.3
	FALSE	High	ASEAYQK		FALSE	Theileria	0.0128062	0.000714967	1	1	1	Q4N3I9	0	796.384			0.01003	1.91
	FALSE	High	GSNSDLSK		FALSE	Theileria	0.0304461	0.00175073	1	1	1	Q4N3I9	0	807.384			0.02464	1.39
	FALSE	High	LDKSSVVTK		FALSE	Theileria	0.0358395	0.00190497	1	1	1	Q4N3I9	1	976.567			0.02922	1.63
	FALSE	High	TFLVAEK		FALSE	Theileria	0.148144	0.00856741	1	1	3	Q4N3I9	0	807.461			0.1281	1.4
FALSE	High	Master Protein	A6H7J6	Protein disulfide-isomerase OS=Bos taurus OX=9913 GN=P4HB PE=2 SV=1	510	57.2	4.91	FALSE	72	33	33	46	106.83	Bovine
	Checked	Confidence	Sequence	Modifications	Contaminant	Marked as	Qvality PEP	Qvality q-value	# Protein Groups	# Proteins	# PSMs	Master Protein Accessions	# Missed Cleavages	Theo. MH+ [Da]			Percolator PEP (by Search Engine): Sequest HT	XCorr (by Search Engine): Sequest HT
	FALSE	High	VHSFPTLK		FALSE	Bovine	0.0040441	5.27106e-05	1	4	1	A6H7J6	0	928.525			0.003044	1.88
	FALSE	High	NFEEVAFDEKK		FALSE	Bovine	1.92034e-05	5.27106e-05	1	4	1	A6H7J6	1	1355.65			1.203e-05	1.89
	FALSE	High	MDSTANEVEAVK	1xOxidation [M1]	FALSE	Bovine	1.36745e-05	5.27106e-05	1	4	1	A6H7J6	0	1309.59			8.456e-06	2.56
	FALSE	High	LGETYKDHENIVIAK		FALSE	Bovine	9.15195e-07	5.27106e-05	1	4	1	A6H7J6	1	1729.91			5.16e-07	2.22
	FALSE	High	IKPHLMSQELPDDWDKQPVK		FALSE	Bovine	5.41655e-06	5.27106e-05	1	4	2	A6H7J6	1	2404.23			3.244e-06	2.72
	FALSE	High	LITLEEEMTK		FALSE	Bovine	0.000126208	5.27106e-05	1	4	1	A6H7J6	0	1206.63			8.409e-05	2.27
	FALSE	High	ILEFFGLK		FALSE	Bovine	0.0028175	5.27106e-05	1	4	2	A6H7J6	0	966.566			0.002099	1.72
	FALSE	High	ILEFFGLKK		FALSE	Bovine	0.000727829	5.27106e-05	1	4	2	A6H7J6	1	1094.66			0.0005159	2.1
	FALSE	High	ILFIFIDSDHTDNQR		FALSE	Bovine	1.20761e-08	5.27106e-05	1	4	1	A6H7J6	0	1833.91			5.876e-09	3.03
	FALSE	High	TGPAASTLSDGAAAEALVESSEVAVIGFFK		FALSE	Bovine	1.15362e-17	5.27106e-05	1	4	3	A6H7J6	0	2895.46			2.744e-18	6.1
	FALSE	High	THILLFLPK		FALSE	Bovine	0.000106834	5.27106e-05	1	4	2	A6H7J6	0	1081.68			7.085e-05	3.32
	FALSE	High	QFLLAAEAIDDIPFGITSNSDVFSK		FALSE	Bovine	1.16207e-13	5.27106e-05	1	3	2	A6H7J6	0	2698.36			3.799e-14	3.67
	FALSE	High	QLAPIWDKLGETYKDHENIVIAK		FALSE	Bovine	5.61942e-07	5.27106e-05	1	4	2	A6H7J6	2	2681.43			3.107e-07	3.41
	FALSE	High	NVFVEFYAPWCGHCK	2xCarbamidomethyl [C11; C14]	FALSE	Bovine	0.000172899	5.27106e-05	1	4	1	A6H7J6	0	1913.85			0.0001168	1.87
	FALSE	High	VDATEESDLAQQYGVR		FALSE	Bovine	9.78959e-09	5.27106e-05	1	4	1	A6H7J6	0	1780.83			4.724e-09	3.1
	FALSE	High	EADDIVNWLK		FALSE	Bovine	0.00153353	5.27106e-05	1	4	1	A6H7J6	0	1202.61			0.001115	2.12
	FALSE	High	YKPESDELTAEK		FALSE	Bovine	0.000447165	5.27106e-05	1	5	1	A6H7J6	0	1409.68			0.0003107	1.98
	FALSE	High	YKPESDELTAEKITEFCHR	1xCarbamidomethyl [C17]	FALSE	Bovine	7.98737e-08	5.27106e-05	1	5	1	A6H7J6	1	2353.11			4.142e-08	2.95
	FALSE	High	FDEGRNNFEGEVTK		FALSE	Bovine	0.00156209	5.27106e-05	1	3	1	A6H7J6	1	1641.75			0.001138	1.88
	FALSE	High	FDEGRNNFEGEVTKEK		FALSE	Bovine	5.28548e-05	5.27106e-05	1	3	1	A6H7J6	2	1898.89			3.422e-05	2.75
	FALSE	High	YQLDKDGVVLFKK		FALSE	Bovine	7.32803e-07	5.27106e-05	1	4	2	A6H7J6	2	1552.87			4.095e-07	3.12
	FALSE	High	YQLDKDGVVLFK		FALSE	Bovine	6.16469e-07	5.27106e-05	1	4	1	A6H7J6	1	1424.78			3.422e-07	2.81
	FALSE	High	HNQLPLVIEFTEQTAPK		FALSE	Bovine	3.76085e-08	5.27106e-05	1	3	2	A6H7J6	0	1965.04			1.894e-08	4.28
	FALSE	High	GNFDEALAAHK		FALSE	Bovine	3.18592e-05	5.27106e-05	1	4	1	A6H7J6	0	1172.57			2.029e-05	2.3
	FALSE	High	FLESGGQDGAGDDDDLEDLEEAEEPDLEEDDDQKAVKDEL		FALSE	Bovine	2.28023e-09	5.27106e-05	1	4	1	A6H7J6	2	4394.84			1.045e-09	3.08
	FALSE	High	FLESGGQDGAGDDDDLEDLEEAEEPDLEEDDDQK	1xDeamidated [Q7]	FALSE	Bovine	8.55105e-07	5.27106e-05	1	4	1	A6H7J6	0	3740.47			4.811e-07	3.16
	FALSE	High	LKAEGSEIR		FALSE	Bovine	0.00519493	0.000151446	1	4	1	A6H7J6	1	1002.56			0.003945	1.79
	FALSE	High	ITEFCHR	1xCarbamidomethyl [C5]	FALSE	Bovine	0.0224254	0.00106544	1	5	1	A6H7J6	0	962.451			0.01794	1.62
	FALSE	High	ALAPEYAK		FALSE	Bovine	0.0282149	0.0016818	1	4	1	A6H7J6	0	862.467			0.02284	1.62
	FALSE	High	QLAPIWDK		FALSE	Bovine	0.0283808	0.0016818	1	4	1	A6H7J6	0	970.536			0.02292	1.77
	FALSE	High	QLAPIWDK	1xGln->pyro-Glu [N-Term]	FALSE	Bovine	0.0494688	0.00264082	1	4	1	A6H7J6	0	953.509			0.04088	1.36
	FALSE	High	TVIDYNGER		FALSE	Bovine	0.0634461	0.00328483	1	4	1	A6H7J6	0	1066.52			0.05298	1.56
	FALSE	High	TVIDYNGER	1xDeamidated [N6]	FALSE	Bovine	0.0729325	0.0039255	1	4	1	A6H7J6	0	1067.5			0.06106	1.87
	FALSE	High	QLAPIWDKLGETYKDHENIVIAK	1xDeamidated [N18]	FALSE	Bovine	0.0733377	0.0039255	1	4	1	A6H7J6	2	2682.41			0.06129	2.46
	FALSE	High	EECPAVR	1xCarbamidomethyl [C3]	FALSE	Bovine	0.112525	0.00660443	1	4	1	A6H7J6	0	860.393			0.09593	1.38
	FALSE	High	LSNFKK		FALSE	Bovine	0.167157	0.00967908	1	4	1	A6H7J6	1	736.435			0.1452	1.11
FALSE	High	Master Protein	Q4N7J7	Uncharacterized protein OS=Theileria parva OX=5875 GN=TP01_0823 PE=4 SV=1	387	43.3	4.74	FALSE	73	24	24	35	106.58	Theileria
	Checked	Confidence	Sequence	Modifications	Contaminant	Marked as	Qvality PEP	Qvality q-value	# Protein Groups	# Proteins	# PSMs	Master Protein Accessions	# Missed Cleavages	Theo. MH+ [Da]			Percolator PEP (by Search Engine): Sequest HT	XCorr (by Search Engine): Sequest HT
	FALSE	High	SSDQLDEKGVSQVFENEPELSK	1xDeamidated [Q12]	FALSE	Theileria	1.28558e-05	5.27106e-05	1	1	1	Q4N7J7	1	2466.15			7.925e-06	3.56
	FALSE	High	SSDQLEEKKEVEVFENEPEESK	1xDeamidated [N16]	FALSE	Theileria	4.36487e-05	5.27106e-05	1	1	1	Q4N7J7	2	2610.19			2.804e-05	2.35
	FALSE	High	SSEQLEEKKEPQVFENVPDEVSK		FALSE	Theileria	2.09083e-10	5.27106e-05	1	1	2	Q4N7J7	2	2675.3			8.842e-11	3.77
	FALSE	High	SSDKLVEKEGSQVYENSPTVASK	1xDeamidated [Q12]	FALSE	Theileria	5.15553e-06	5.27106e-05	1	1	1	Q4N7J7	2	2483.21			3.073e-06	3.13
	FALSE	High	SSDKLVEKEGSQVYENSPTVASK		FALSE	Theileria	9.72387e-11	5.27106e-05	1	1	2	Q4N7J7	2	2482.23			4.008e-11	4.6
	FALSE	High	SQSQVFENVPEESVAHAK		FALSE	Theileria	3.16469e-07	5.27106e-05	1	1	1	Q4N7J7	0	1985.96			1.717e-07	4.11
	FALSE	High	SQTVFECQR	1xCarbamidomethyl [C7]	FALSE	Theileria	0.000948671	5.27106e-05	1	1	1	Q4N7J7	0	1154.53			0.000679	2
	FALSE	High	SGEYLFENQPQVSTANVR		FALSE	Theileria	1.02795e-10	5.27106e-05	1	1	2	Q4N7J7	0	2038.98			4.245e-11	4.57
	FALSE	High	STVSTADFSAFKPLEPK		FALSE	Theileria	1.1008e-08	5.27106e-05	1	1	2	Q4N7J7	0	1824.94			5.341e-09	3.42
	FALSE	High	SYDSVVERPGDYLFENVPMVSSK		FALSE	Theileria	1.45334e-08	5.27106e-05	1	1	1	Q4N7J7	0	2618.24			7.1e-09	3.1
	FALSE	High	SYDSVVERPGDYLFENVPMVSSK	1xDeamidated [N16]; 1xOxidation [M19]	FALSE	Theileria	1.13625e-05	5.27106e-05	1	1	1	Q4N7J7	0	2635.22			6.986e-06	3.23
	FALSE	High	VDSLVFENQPQLSK		FALSE	Theileria	3.51588e-06	5.27106e-05	1	1	2	Q4N7J7	0	1603.83			2.073e-06	3.02
	FALSE	High	EVEVFENEPEESKANAR	1xDeamidated [N7]	FALSE	Theileria	5.28443e-06	5.27106e-05	1	1	1	Q4N7J7	1	1977.9			3.165e-06	3.23
	FALSE	High	YSFETEAEASKSDVK		FALSE	Theileria	3.44944e-08	5.27106e-05	1	1	2	Q4N7J7	1	1690.78			1.735e-08	3.62
	FALSE	High	YSFETEAEASK		FALSE	Theileria	0.00016457	5.27106e-05	1	1	1	Q4N7J7	0	1261.56			0.0001109	2.13
	FALSE	High	CYDKVTSTQSQFTFENEPLTESK	1xCarbamidomethyl [C1]	FALSE	Theileria	7.18548e-11	5.27106e-05	1	1	2	Q4N7J7	1	2739.25			2.927e-11	2.99
	FALSE	High	ASDTLFEKVDSLVFENQPQLSK		FALSE	Theileria	2.17271e-05	5.27106e-05	1	1	1	Q4N7J7	1	2495.27			1.366e-05	2.54
	FALSE	High	VTSTQSQFTFENEPLTESK		FALSE	Theileria	2.02842e-08	5.27106e-05	1	1	1	Q4N7J7	0	2173.03			1.003e-08	4.04
	FALSE	High	GVSQVFENEPELSK		FALSE	Theileria	8.19158e-06	5.27106e-05	1	1	1	Q4N7J7	0	1562.77			4.988e-06	3.07
	FALSE	High	KQSQVFENVPELSK		FALSE	Theileria	6.97293e-08	5.27106e-05	1	1	2	Q4N7J7	1	1632.86			3.603e-08	3.31
	FALSE	High	KEPQVFENVPDEVSK		FALSE	Theileria	2.61124e-10	5.27106e-05	1	1	2	Q4N7J7	1	1744.88			1.113e-10	3.68
	FALSE	High	KEPQVFENVPDEVSKADVTSYDPSPDLSK		FALSE	Theileria	9.30997e-12	5.27106e-05	1	1	1	Q4N7J7	2	3220.55			3.538e-12	4.23
	FALSE	High	SSEQLEEK		FALSE	Theileria	0.00542146	0.000151446	1	1	1	Q4N7J7	0	949.447			0.004118	2
	FALSE	High	CGDAVSEK	1xCarbamidomethyl [C1]	FALSE	Theileria	0.0120596	0.000714967	1	1	1	Q4N7J7	0	865.372			0.00943	1.56
	FALSE	High	SSDQLDEK		FALSE	Theileria	0.0371083	0.00190497	1	1	1	Q4N7J7	0	921.416			0.03024	1.54
	FALSE	High	SSDKLVEK		FALSE	Theileria	0.0586439	0.00321625	1	1	1	Q4N7J7	1	905.494			0.04871	2.1
FALSE	High	Master Protein	Q4N8F3	tryptophan--tRNA ligase OS=Theileria parva OX=5875 GN=TP01_0518 PE=3 SV=1	579	66.3	6.49	FALSE	69	31	31	53	106.38	Theileria
	Checked	Confidence	Sequence	Modifications	Contaminant	Marked as	Qvality PEP	Qvality q-value	# Protein Groups	# Proteins	# PSMs	Master Protein Accessions	# Missed Cleavages	Theo. MH+ [Da]			Percolator PEP (by Search Engine): Sequest HT	XCorr (by Search Engine): Sequest HT
	FALSE	High	LTFQFGCSLITNHILNR	1xCarbamidomethyl [C7]	FALSE	Theileria	6.00925e-10	5.27106e-05	1	1	2	Q4N8F3	0	2034.06			2.627e-10	2.76
	FALSE	High	LVEILVPIIEK		FALSE	Theileria	1.71837e-05	5.27106e-05	1	1	5	Q4N8F3	0	1265.81			1.071e-05	2.29
	FALSE	High	NLALENAKDIIAVGFDPELTFIFR		FALSE	Theileria	4.84145e-10	5.27106e-05	1	1	1	Q4N8F3	1	2706.45			2.102e-10	4.2
	FALSE	High	LVVLDEWNINANIHNVLYSTGLIR	1xDeamidated [N10]	FALSE	Theileria	1.91932e-07	5.27106e-05	1	1	1	Q4N8F3	0	2767.48			1.023e-07	2.96
	FALSE	High	LVVLDEWNINANIHNVLYSTGLIR		FALSE	Theileria	2.90414e-05	5.27106e-05	1	1	1	Q4N8F3	0	2766.49			1.839e-05	1.47
	FALSE	High	MSSSIEGSAIFVTDDAETIK		FALSE	Theileria	1.5459e-08	5.27106e-05	1	1	2	Q4N8F3	0	2101			7.553e-09	3.97
	FALSE	High	LIEDKIAENAR		FALSE	Theileria	5.28548e-05	5.27106e-05	1	1	2	Q4N8F3	1	1271.7			3.416e-05	2.72
	FALSE	High	SQVDDEMLKK		FALSE	Theileria	0.00435195	5.27106e-05	1	1	1	Q4N8F3	1	1192.59			0.003285	2.62
	FALSE	High	TDVVDYNKLTFQFGCSLITNHILNR	1xCarbamidomethyl [C15]	FALSE	Theileria	1.19917e-11	5.27106e-05	1	1	1	Q4N8F3	1	2968.5			4.577e-12	3.76
	FALSE	High	TMAESIYGESIYDDFAVPSSVK	1xOxidation [M2]	FALSE	Theileria	4.15133e-08	5.27106e-05	1	1	1	Q4N8F3	0	2425.11			2.102e-08	2.6
	FALSE	High	TMAESIYGESIYDDFAVPSSVK		FALSE	Theileria	1.17816e-08	5.27106e-05	1	1	2	Q4N8F3	0	2409.12			5.721e-09	2.4
	FALSE	High	NTDYIQHLYK		FALSE	Theileria	0.00056526	5.27106e-05	1	1	2	Q4N8F3	0	1294.64			0.0003974	2.11
	FALSE	High	YKPETNTLDIHFNVIPASEELLCK	1xCarbamidomethyl [C23]	FALSE	Theileria	3.67014e-07	5.27106e-05	1	1	1	Q4N8F3	0	2831.43			2.004e-07	2.52
	FALSE	High	EEDINKLEDCPLKENVLPPGEVEYNSAQYLNIIDSSK	1xCarbamidomethyl [C10]; 1xDeamidated [N25]	FALSE	Theileria	8.81914e-07	5.27106e-05	1	1	2	Q4N8F3	2	4264.05			4.959e-07	3.23
	FALSE	High	DIIAVGFDPELTFIFR		FALSE	Theileria	1.69685e-06	5.27106e-05	1	1	2	Q4N8F3	0	1852.98			9.734e-07	2.24
	FALSE	High	ALVGNVHPFLR		FALSE	Theileria	0.000103587	5.27106e-05	1	1	2	Q4N8F3	0	1222.71			6.87e-05	2.28
	FALSE	High	DFDKLLDNYEK		FALSE	Theileria	0.000620036	5.27106e-05	1	1	1	Q4N8F3	1	1399.67			0.0004382	2.82
	FALSE	High	GPSSEALHLGHLIPFIFTCWLQK	1xCarbamidomethyl [C19]	FALSE	Theileria	1.80441e-07	5.27106e-05	1	1	5	Q4N8F3	0	2651.38			9.627e-08	4.72
	FALSE	High	LANYNGIMTLSNLNNVPSDGDYNLFK		FALSE	Theileria	0.000112242	5.27106e-05	1	1	1	Q4N8F3	0	2887.39			7.451e-05	2.45
	FALSE	High	KPALIHSK		FALSE	Theileria	0.000196825	5.27106e-05	1	1	1	Q4N8F3	0	893.557			0.0001334	1.97
	FALSE	High	GAACTAFSIPTGR	1xCarbamidomethyl [C4]	FALSE	Theileria	1.06165e-05	5.27106e-05	1	1	2	Q4N8F3	0	1308.64			6.525e-06	2.49
	FALSE	High	FVFREELELENVR		FALSE	Theileria	4.50075e-06	5.27106e-05	1	1	2	Q4N8F3	1	1679.88			2.676e-06	3.2
	FALSE	High	FIPSLLGINQK		FALSE	Theileria	0.000919892	5.27106e-05	1	1	1	Q4N8F3	0	1229.73			0.0006579	2.22
	FALSE	High	KTTFNQLR		FALSE	Theileria	0.00708578	0.000151446	1	1	1	Q4N8F3	1	1007.56			0.005442	1.91
	FALSE	High	SGQMLTNELK	1xOxidation [M4]	FALSE	Theileria	0.00795147	0.000251426	1	1	1	Q4N8F3	0	1136.56			0.006142	1.72
	FALSE	High	NKLVEILVPIIEK		FALSE	Theileria	0.0114242	0.000714967	1	1	1	Q4N8F3	1	1507.95			0.008941	2.84
	FALSE	High	LLDNYEK		FALSE	Theileria	0.012353	0.000714967	1	1	1	Q4N8F3	0	894.457			0.009703	1.25
	FALSE	High	KMFFCHR	1xCarbamidomethyl [C5]	FALSE	Theileria	0.0211367	0.000882623	1	1	1	Q4N8F3	1	1025.48			0.0169	1.64
	FALSE	High	FFIYTGR		FALSE	Theileria	0.0226921	0.00106544	1	1	2	Q4N8F3	0	903.472			0.01817	1.49
	FALSE	High	SQVDDEMLKK	1xOxidation [M7]	FALSE	Theileria	0.0464553	0.00248639	1	1	1	Q4N8F3	1	1208.58			0.03811	1.42
	FALSE	High	LGLKKPALIHSK		FALSE	Theileria	0.052665	0.00289479	1	1	1	Q4N8F3	1	1304.84			0.04345	1.37
	FALSE	High	EDIMCLVPQGIDQDPFFR	1xCarbamidomethyl [C5]; 1xDeamidated [Q9]	FALSE	Theileria	0.0979539	0.00575343	1	1	1	Q4N8F3	0	2181			0.08293	0.81
	FALSE	High	YAFSGGR		FALSE	Theileria	0.117375	0.00673811	1	1	1	Q4N8F3	0	757.363			0.1003	1.61
	FALSE	High	ALVGNVHPFLRR		FALSE	Theileria	0.159804	0.00930671	1	1	1	Q4N8F3	1	1378.81			0.1385	1.49
FALSE	High	Master Protein	Q4N1P2	Phosphoglycerate mutase OS=Theileria parva OX=5875 GN=TP04_0690 PE=3 SV=1	254	29.1	6.33	FALSE	67	19	19	46	105.89	Theileria
	Checked	Confidence	Sequence	Modifications	Contaminant	Marked as	Qvality PEP	Qvality q-value	# Protein Groups	# Proteins	# PSMs	Master Protein Accessions	# Missed Cleavages	Theo. MH+ [Da]			Percolator PEP (by Search Engine): Sequest HT	XCorr (by Search Engine): Sequest HT
	FALSE	High	LVLETLNHPEVPMTK		FALSE	Theileria	1.09403e-08	5.27106e-05	1	1	1	Q4N1P2	0	1720.93			5.285e-09	2.88
	FALSE	High	LVLETLNHPEVPMTK	1xOxidation [M13]	FALSE	Theileria	1.35903e-05	5.27106e-05	1	1	1	Q4N1P2	0	1736.93			8.4e-06	2.05
	FALSE	High	MYTLVLLR		FALSE	Theileria	0.00394635	5.27106e-05	1	1	1	Q4N1P2	0	1008.59			0.002961	2.05
	FALSE	High	MYTLVLLR	1xOxidation [M1]	FALSE	Theileria	0.00115536	5.27106e-05	1	1	1	Q4N1P2	0	1024.59			0.0008314	2.13
	FALSE	High	VMPFWEGEIVPELR	1xOxidation [M2]	FALSE	Theileria	2.03006e-05	5.27106e-05	1	1	2	Q4N1P2	0	1717.86			1.271e-05	2.11
	FALSE	High	VMPFWEGEIVPELRK	1xOxidation [M2]	FALSE	Theileria	1.18643e-05	5.27106e-05	1	1	1	Q4N1P2	1	1845.96			7.301e-06	2.67
	FALSE	High	VMPFWEGEIVPELRK		FALSE	Theileria	2.5347e-06	5.27106e-05	1	1	1	Q4N1P2	1	1829.96			1.479e-06	2.42
	FALSE	High	SYDIRPPPVDESSEHYPANNPVFDVVPR		FALSE	Theileria	3.44363e-14	5.27106e-05	1	1	4	Q4N1P2	0	3196.53			1.079e-14	3.97
	FALSE	High	RSYDIRPPPVDESSEHYPANNPVFDVVPR		FALSE	Theileria	2.19546e-12	5.27106e-05	1	1	3	Q4N1P2	1	3352.63			7.936e-13	2.73
	FALSE	High	VMPFWEGEIVPELR		FALSE	Theileria	5.21958e-06	5.27106e-05	1	1	1	Q4N1P2	0	1701.87			3.131e-06	1.95
	FALSE	High	EFLPNGESLKLTLER		FALSE	Theileria	5.21669e-08	5.27106e-05	1	1	1	Q4N1P2	1	1745.94			2.663e-08	3.82
	FALSE	High	FCGWIDVDLSEEGEK	1xCarbamidomethyl [C2]	FALSE	Theileria	2.9198e-08	5.27106e-05	1	1	2	Q4N1P2	0	1783.78			1.462e-08	2.88
	FALSE	High	FCGWIDVDLSEEGEKQAR	1xCarbamidomethyl [C2]	FALSE	Theileria	1.29175e-10	5.27106e-05	1	1	2	Q4N1P2	1	2138.98			5.366e-11	3.68
	FALSE	High	FGHVYTSILK		FALSE	Theileria	0.000163557	5.27106e-05	1	1	2	Q4N1P2	0	1164.64			0.00011	2.58
	FALSE	High	DAAELLRPFNFR	1xDeamidated [N10]	FALSE	Theileria	0.000444416	5.27106e-05	1	1	1	Q4N1P2	0	1449.75			0.0003099	2.19
	FALSE	High	DAAELLRPFNFR		FALSE	Theileria	5.87032e-05	5.27106e-05	1	1	4	Q4N1P2	0	1448.76			3.816e-05	2.42
	FALSE	High	FGHVYTSILKR		FALSE	Theileria	7.55982e-06	5.27106e-05	1	1	2	Q4N1P2	1	1320.74			4.578e-06	2.74
	FALSE	High	HGESVMNK	1xOxidation [M6]	FALSE	Theileria	0.00285228	5.27106e-05	1	1	1	Q4N1P2	0	917.415			0.002119	1.35
	FALSE	High	HYGALQGLDKEETAKK		FALSE	Theileria	2.32221e-10	5.27106e-05	1	1	2	Q4N1P2	2	1787.93			9.87e-11	5.08
	FALSE	High	HYGALQGLDKEETAK		FALSE	Theileria	3.04619e-11	5.27106e-05	1	1	3	Q4N1P2	1	1659.83			1.204e-11	2.99
	FALSE	High	KYLLDEESLK		FALSE	Theileria	2.22586e-07	5.27106e-05	1	1	2	Q4N1P2	1	1237.67			1.193e-07	2.29
	FALSE	High	KGKPVFVAAHGNSLR		FALSE	Theileria	3.73875e-07	5.27106e-05	1	1	3	Q4N1P2	1	1580.9			2.042e-07	2.88
	FALSE	High	GKPVFVAAHGNSLR		FALSE	Theileria	3.60279e-07	5.27106e-05	1	1	3	Q4N1P2	0	1452.81			1.965e-07	3.06
	FALSE	High	EFLPNGESLK	1xDeamidated [N5]	FALSE	Theileria	0.0127295	0.000714967	1	1	1	Q4N1P2	0	1134.57			0.01	1.4
	FALSE	High	EFLPNGESLK		FALSE	Theileria	0.0184392	0.000882623	1	1	1	Q4N1P2	0	1133.58			0.01463	1.76
FALSE	High	Master Protein	A0A3Q1MF55	ADP/ATP translocase OS=Bos taurus OX=9913 GN=SLC25A5 PE=3 SV=1	296	32.7	9.89	FALSE	55	18	2	49	103.59	Bovine
	Checked	Confidence	Sequence	Modifications	Contaminant	Marked as	Qvality PEP	Qvality q-value	# Protein Groups	# Proteins	# PSMs	Master Protein Accessions	# Missed Cleavages	Theo. MH+ [Da]			Percolator PEP (by Search Engine): Sequest HT	XCorr (by Search Engine): Sequest HT
	FALSE	High	IPKEQGVLSFWR		FALSE	Bovine	2.74576e-07	5.27106e-05	2	6	2	A0A3Q1MF55; P32007	1	1459.81			1.488e-07	2.51
	FALSE	High	LLLQVQHASK		FALSE	Bovine	0.000466895	5.27106e-05	3	9	2	A0A3Q1MF55; P02722; P32007	0	1136.68			0.0003261	1.76
	FALSE	High	QIFLGGVDKR	1xGln->pyro-Glu [N-Term]	FALSE	Bovine	0.00011576	5.27106e-05	2	6	1	A0A3Q1MF55; P32007	1	1115.62			7.696e-05	2.54
	FALSE	High	QIFLGGVDKR		FALSE	Bovine	4.0532e-05	5.27106e-05	2	6	4	A0A3Q1MF55; P32007	1	1132.65			2.596e-05	2.66
	FALSE	High	YKQIFLGGVDKR		FALSE	Bovine	3.90495e-06	5.27106e-05	2	6	3	A0A3Q1MF55; P32007	2	1423.81			2.314e-06	2.89
	FALSE	High	YFPTQALNFAFKDK		FALSE	Bovine	6.39908e-06	5.27106e-05	3	10	1	A0A3Q1MF55; P02722; P32007	1	1689.86			3.859e-06	2.95
	FALSE	High	YFPTQALNFAFK	1xDeamidated [N8]	FALSE	Bovine	1.25422e-05	5.27106e-05	3	11	1	A0A3Q1MF55; P02722; P32007	0	1447.73			7.71e-06	1.61
	FALSE	High	YFAGNLASGGAAGATSLCFVYPLDFAR	1xCarbamidomethyl [C18]	FALSE	Bovine	5.54268e-12	5.27106e-05	3	9	10	A0A3Q1MF55; P02722; P32007	0	2796.35			2.063e-12	4.56
	FALSE	High	YFPTQALNFAFK		FALSE	Bovine	1.37592e-05	5.27106e-05	3	11	5	A0A3Q1MF55; P02722; P32007	0	1446.74			8.485e-06	2.72
	FALSE	High	EQGVLSFWR		FALSE	Bovine	0.00401944	5.27106e-05	2	6	2	A0A3Q1MF55; P32007	0	1121.57			0.003031	1.91
	FALSE	High	AAYFGIYDTAK		FALSE	Bovine	7.75006e-05	5.27106e-05	2	6	1	A0A3Q1MF55; P32007	0	1219.6			5.099e-05	2.2
	FALSE	High	DFLAGGVAAAISK		FALSE	Bovine	1.29354e-05	5.27106e-05	2	5	2	A0A3Q1MF55; P02722	0	1219.67			7.992e-06	2.38
	FALSE	High	KGTDIMYTGTLDCWR	1xCarbamidomethyl [C13]	FALSE	Bovine	5.18021e-11	5.27106e-05	1	4	2	A0A3Q1MF55	1	1816.84			2.089e-11	3.83
	FALSE	High	KGTDIMYTGTLDCWRK	1xCarbamidomethyl [C13]; 1xOxidation [M6]	FALSE	Bovine	3.30446e-07	5.27106e-05	1	4	1	A0A3Q1MF55	2	1960.93			1.796e-07	3.76
	FALSE	High	GLYQGFNVSVQGIIIYR		FALSE	Bovine	7.88713e-09	5.27106e-05	3	8	4	A0A3Q1MF55; P02722; P32007	0	1927.04			3.779e-09	3.18
	FALSE	High	GMGGAFVLVLYDELK		FALSE	Bovine	2.62962e-07	5.27106e-05	3	7	2	A0A3Q1MF55; P02722; P32007	0	1611.85			1.42e-07	2.43
	FALSE	High	GMGGAFVLVLYDEIK	1xOxidation [M2]	FALSE	Bovine	2.95843e-05	5.27106e-05	3	6	1	A0A3Q1MF55; P02722	0	1627.84			1.88e-05	2.66
	FALSE	High	GMGGAFVLVLYDELKK	1xOxidation [M2]	FALSE	Bovine	1.37556e-06	5.27106e-05	3	7	2	A0A3Q1MF55; P02722; P32007	1	1755.93			7.861e-07	2.76
	FALSE	High	GMGGAFVLVLYDELKK		FALSE	Bovine	2.22703e-05	5.27106e-05	3	7	2	A0A3Q1MF55; P02722; P32007	1	1739.94			1.397e-05	2.78
	FALSE	High	GNLANVIR		FALSE	Bovine;Theileria	0.0151451	0.000714967	4	11	2	A0A3Q1MF55; Q4N5Z6; P02722; P32007	0	856.5			0.01194	2.05
	FALSE	High	TAVAPIER		FALSE	Bovine;Theileria	0.0302686	0.00175073	4	7	1	A0A3Q1MF55; Q4N5Z6; P02722; P32007	0	856.489			0.02457	1.77
	FALSE	High	QIFLGGVDK	1xGln->pyro-Glu [N-Term]	FALSE	Bovine	0.148899	0.00856741	2	6	1	A0A3Q1MF55; P32007	0	959.52			0.1285	1.03
FALSE	High	Master Protein	P60712	Actin, cytoplasmic 1 OS=Bos taurus OX=9913 GN=ACTB PE=1 SV=1	375	41.7	5.48	FALSE	69	22	9	47	101.96	Bovine
	Checked	Confidence	Sequence	Modifications	Contaminant	Marked as	Qvality PEP	Qvality q-value	# Protein Groups	# Proteins	# PSMs	Master Protein Accessions	# Missed Cleavages	Theo. MH+ [Da]			Percolator PEP (by Search Engine): Sequest HT	XCorr (by Search Engine): Sequest HT
	FALSE	High	IWHHTFYNELR		FALSE	Bovine;Theileria	6.93503e-05	5.27106e-05	3	9	8	P60712; P68138; Q4N3T5	0	1515.75			4.519e-05	2.72
	FALSE	High	IKIIAPPERK		FALSE	Bovine	0.00295919	5.27106e-05	2	11	2	P60712; P68138	2	1164.75			0.002198	1.97
	FALSE	High	LCYVALDFEQEMATAASSSSLEK	1xCarbamidomethyl [C2]	FALSE	Bovine	1.63422e-08	5.27106e-05	1	3	2	P60712	0	2550.17			8.016e-09	3.07
	FALSE	High	LDLAGRDLTDYLMK		FALSE	Bovine	0.000521713	5.27106e-05	2	14	1	P60712; P68138	1	1623.84			0.0003645	2.48
	FALSE	High	TTGIVMDSGDGVTHTVPIYEGYALPHAILR		FALSE	Bovine	5.05669e-09	5.27106e-05	1	4	2	P60712	0	3183.61			2.379e-09	3.27
	FALSE	High	SYELPDGQVITIGNER		FALSE	Bovine	6.71936e-08	5.27106e-05	2	14	2	P60712; P68138	0	1790.89			3.454e-08	2.64
	FALSE	High	QEYDESGPSIVHR	1xGln->pyro-Glu [N-Term]	FALSE	Bovine	1.96835e-05	5.27106e-05	1	2	1	P60712	0	1499.68			1.233e-05	2.67
	FALSE	High	QEYDESGPSIVHR		FALSE	Bovine	5.65686e-05	5.27106e-05	1	2	2	P60712	0	1516.7			3.667e-05	2.25
	FALSE	High	QEYDESGPSIVHRK	1xGln->pyro-Glu [N-Term]	FALSE	Bovine	2.76353e-06	5.27106e-05	1	2	1	P60712	1	1627.77			1.621e-06	2.44
	FALSE	High	QEYDESGPSIVHRK		FALSE	Bovine	2.93871e-07	5.27106e-05	1	2	3	P60712	1	1644.8			1.593e-07	3.35
	FALSE	High	VAPEEHPVLLTEAPLNPK		FALSE	Bovine	7.14527e-09	5.27106e-05	1	3	3	P60712	0	1954.06			3.405e-09	4.85
	FALSE	High	DLYANTVLSGGTTMYPGIADR		FALSE	Bovine	1.70448e-12	5.27106e-05	1	2	1	P60712	0	2215.07			6.085e-13	4.27
	FALSE	High	DLYANTVLSGGTTMYPGIADR	1xOxidation [M14]	FALSE	Bovine	3.6908e-09	5.27106e-05	1	2	1	P60712	0	2231.06			1.724e-09	2.97
	FALSE	High	DSYVGDEAQSK		FALSE	Bovine	5.09329e-05	5.27106e-05	2	14	2	P60712; P68138	0	1198.52			3.299e-05	1.83
	FALSE	High	DSYVGDEAQSKR		FALSE	Bovine	1.48172e-05	5.27106e-05	2	13	2	P60712; P68138	1	1354.62			9.183e-06	2.21
	FALSE	High	AGFAGDDAPR		FALSE	Bovine;Theileria	0.00371211	5.27106e-05	3	13	2	P60712; P68138; Q4N3T5	0	976.448			0.00278	1.86
	FALSE	High	AVFPSIVGRPR		FALSE	Bovine	1.63514e-06	5.27106e-05	2	12	3	P60712; P68138	0	1198.71			9.369e-07	2.69
	FALSE	High	HQGVMVGMGQK		FALSE	Bovine	0.000425635	5.27106e-05	2	15	1	P60712; P68138	0	1171.57			0.0002966	2.25
	FALSE	High	HQGVMVGMGQK	2xOxidation [M5; M8]	FALSE	Bovine	3.76379e-05	5.27106e-05	2	15	1	P60712; P68138	0	1203.56			2.404e-05	1.7
	FALSE	High	GYSFTTTAER		FALSE	Bovine	0.00406891	5.27106e-05	1	5	1	P60712	0	1132.53			0.003057	1.93
	FALSE	High	KDLYANTVLSGGTTMYPGIADR		FALSE	Bovine	7.10328e-08	5.27106e-05	1	2	1	P60712	1	2343.16			3.658e-08	3.95
	FALSE	High	FRCPEALFQPSFLGMESCGIHETTFNSIMK	2xCarbamidomethyl [C3; C18]	FALSE	Bovine	0.0195683	0.000882623	1	3	1	P60712	1	3534.63			0.01563	1.61
	FALSE	High	EITALAPSTMK	1xOxidation [M10]	FALSE	Bovine	0.0206416	0.000882623	2	12	1	P60712; P68138	0	1177.61			0.01648	1.49
	FALSE	High	IIAPPERK		FALSE	Bovine	0.0451433	0.00240523	2	11	1	P60712; P68138	1	923.567			0.03706	1.44
	FALSE	High	DLTDYLMK		FALSE	Bovine	0.0459262	0.00248639	2	14	1	P60712; P68138	0	998.486			0.03774	1.81
	FALSE	High	CDVDIR	1xCarbamidomethyl [C1]	FALSE	Bovine;Theileria	0.0613452	0.00328483	2	5	1	P60712; Q4N3T5	0	777.356			0.05102	1.49
FALSE	High	Master Protein	E1BJA2	Apoptosis inducing factor mitochondria associated 1 OS=Bos taurus OX=9913 GN=AIFM1 PE=1 SV=1	613	66.8	9.19	FALSE	57	29	29	40	99.71	Bovine
	Checked	Confidence	Sequence	Modifications	Contaminant	Marked as	Qvality PEP	Qvality q-value	# Protein Groups	# Proteins	# PSMs	Master Protein Accessions	# Missed Cleavages	Theo. MH+ [Da]			Percolator PEP (by Search Engine): Sequest HT	XCorr (by Search Engine): Sequest HT
	FALSE	High	IPSHVPFLLIGGGTAAFAAAR		FALSE	Bovine	9.14682e-09	5.27106e-05	1	1	3	E1BJA2	0	2066.15			4.411e-09	2.95
	FALSE	High	ISGLGLTPEEK		FALSE	Bovine	8.29459e-05	5.27106e-05	1	1	1	E1BJA2	0	1143.63			5.454e-05	2.5
	FALSE	High	VETDHIVAAVGLEPNVELAK		FALSE	Bovine	3.85488e-08	5.27106e-05	1	1	1	E1BJA2	0	2104.13			1.943e-08	4.14
	FALSE	High	VEHHDHAVVSGR		FALSE	Bovine	3.97795e-06	5.27106e-05	1	1	1	E1BJA2	0	1342.66			2.363e-06	2.27
	FALSE	High	VLPSAIVQSVGVSAGR		FALSE	Bovine	1.34163e-07	5.27106e-05	1	1	2	E1BJA2	0	1539.89			7.084e-08	3.02
	FALSE	High	IDNSVLVLIVGLSTIGAGAYAYK		FALSE	Bovine	1.34956e-08	5.27106e-05	1	1	1	E1BJA2	0	2337.31			6.588e-09	4.53
	FALSE	High	LNDGSQITYEK		FALSE	Bovine	9.91943e-06	5.27106e-05	1	1	1	E1BJA2	0	1267.62			6.059e-06	2.24
	FALSE	High	VLIVSEDPELPYMRPPLSK		FALSE	Bovine	2.17217e-06	5.27106e-05	1	1	1	E1BJA2	0	2183.18			1.257e-06	2.85
	FALSE	High	SIYFQPPSFYVSAQDLPR		FALSE	Bovine	7.55353e-09	5.27106e-05	1	1	2	E1BJA2	0	2115.05			3.604e-09	3.78
	FALSE	High	SNIWVAGDAACFYDIK	1xCarbamidomethyl [C11]	FALSE	Bovine	2.97438e-08	5.27106e-05	1	1	2	E1BJA2	0	1829.85			1.491e-08	4.32
	FALSE	High	SITIIGGGFLGSELACALGR	1xCarbamidomethyl [C16]	FALSE	Bovine	4.93057e-11	5.27106e-05	1	1	2	E1BJA2	0	1992.06			1.986e-11	4.18
	FALSE	High	TGGLEIDSDFGGFR		FALSE	Bovine	6.88929e-07	5.27106e-05	1	1	1	E1BJA2	0	1470.69			3.855e-07	2.86
	FALSE	High	RRVEHHDHAVVSGR		FALSE	Bovine	1.50903e-06	5.27106e-05	1	1	1	E1BJA2	2	1654.86			8.626e-07	2.87
	FALSE	High	SESETESEASDIPVPPSNPAVPQVPTQGEDYGK		FALSE	Bovine	6.01094e-09	5.27106e-05	1	1	1	E1BJA2	0	3441.58			2.852e-09	2.55
	FALSE	High	SESETESEASDIPVPPSNPAVPQVPTQGEDYGK	1xDeamidated [N18]	FALSE	Bovine	0.000586565	5.27106e-05	1	1	1	E1BJA2	0	3442.57			0.0004117	1.73
	FALSE	High	SATEQSGTGIR		FALSE	Bovine	6.12955e-05	5.27106e-05	1	1	1	E1BJA2	0	1106.54			3.983e-05	2.46
	FALSE	High	ELWFSDDPNVTK		FALSE	Bovine	0.000119388	5.27106e-05	1	1	1	E1BJA2	0	1450.68			7.957e-05	1.5
	FALSE	High	DGEQHEDLNEVAK		FALSE	Bovine	4.58106e-09	5.27106e-05	1	1	1	E1BJA2	0	1483.67			2.149e-09	3.43
	FALSE	High	ATSSALEGEPEPQVR		FALSE	Bovine	0.000126989	5.27106e-05	1	1	1	E1BJA2	0	1570.77			8.462e-05	2.28
	FALSE	High	ATSSALEGEPEPQVRIPSHVPFLLIGGGTAAFAAAR		FALSE	Bovine	0.00375783	5.27106e-05	1	1	1	E1BJA2	1	3617.91			0.002819	1.64
	FALSE	High	ASGTEVIQLFPEK		FALSE	Bovine	9.26815e-06	5.27106e-05	1	1	1	E1BJA2	0	1418.75			5.65e-06	2.76
	FALSE	High	KVETDHIVAAVGLEPNVELAK		FALSE	Bovine	6.83537e-13	5.27106e-05	1	1	3	E1BJA2	1	2232.22			2.369e-13	4.65
	FALSE	High	KIIKDGEQHEDLNEVAK		FALSE	Bovine	1.33187e-11	5.27106e-05	1	1	3	E1BJA2	2	1966.02			5.119e-12	4.56
	FALSE	High	CLIATGGTPR	1xCarbamidomethyl [C1]	FALSE	Bovine	0.00834633	0.000349794	1	1	1	E1BJA2	0	1045.55			0.006432	1.88
	FALSE	High	VNAELQAR		FALSE	Bovine	0.012279	0.000714967	1	1	1	E1BJA2	0	900.49			0.009612	2.06
	FALSE	High	KVVQLDVR		FALSE	Bovine	0.0230979	0.00115189	1	1	1	E1BJA2	1	956.589			0.01849	1.75
	FALSE	High	RATSSALEGEPEPQVR		FALSE	Bovine	0.0259879	0.00132578	1	1	1	E1BJA2	1	1726.87			0.02094	1.58
	FALSE	High	IIKDGEQHEDLNEVAK		FALSE	Bovine	0.0368939	0.00190497	1	1	1	E1BJA2	1	1837.93			0.03002	0.78
	FALSE	High	VENGGVAVLTGKK	1xDeamidated [N3]	FALSE	Bovine	0.0805456	0.00431914	1	1	1	E1BJA2	1	1272.72			0.06768	1.78
	FALSE	High	SESETESEASDIPVPPSNPAVPQVPTQGEDYGKGVIFYLR	1xDeamidated [Q27]	FALSE	Bovine	0.0883873	0.00504599	1	1	1	E1BJA2	1	4291.06			0.07466	0.93
FALSE	High	Master Protein	Q4N9L3	fructose-bisphosphate aldolase OS=Theileria parva OX=5875 GN=TP01_0101 PE=3 SV=1	377	42	6.65	FALSE	79	32	32	45	98.85	Theileria
	Checked	Confidence	Sequence	Modifications	Contaminant	Marked as	Qvality PEP	Qvality q-value	# Protein Groups	# Proteins	# PSMs	Master Protein Accessions	# Missed Cleavages	Theo. MH+ [Da]			Percolator PEP (by Search Engine): Sequest HT	XCorr (by Search Engine): Sequest HT
	FALSE	High	NLPSQLALEENAQNLAR		FALSE	Theileria	2.00296e-09	5.27106e-05	1	1	2	Q4N9L3	0	1880.98			9.138e-10	3.92
	FALSE	High	LLTLTNYSNSETSDNR		FALSE	Theileria	5.68605e-09	5.27106e-05	1	1	2	Q4N9L3	0	1827.87			2.684e-09	3.42
	FALSE	High	SKNLPSQLALEENAQNLAR		FALSE	Theileria	3.87332e-13	5.27106e-05	1	1	1	Q4N9L3	1	2096.11			1.321e-13	4.03
	FALSE	High	TLLELLKENGLLVGIK		FALSE	Theileria	1.66524e-07	5.27106e-05	1	1	1	Q4N9L3	1	1753.08			8.833e-08	2.42
	FALSE	High	STLYEKDYKY		FALSE	Theileria	0.00406891	5.27106e-05	1	1	1	Q4N9L3	2	1309.63			0.003065	1.73
	FALSE	High	TVPAVVPGVVFLSGGQSELEATKNLNDINER		FALSE	Theileria	6.79711e-11	5.27106e-05	1	1	1	Q4N9L3	1	3253.71			2.76e-11	3.84
	FALSE	High	TVPAVVPGVVFLSGGQSELEATK		FALSE	Theileria	1.68593e-07	5.27106e-05	1	1	5	Q4N9L3	0	2285.24			8.95e-08	2.69
	FALSE	High	RFDAIGLENTEENR		FALSE	Theileria	6.72124e-07	5.27106e-05	1	1	1	Q4N9L3	1	1663.8			3.751e-07	2.39
	FALSE	High	DLEEVEKLTK		FALSE	Theileria	0.000285023	5.27106e-05	1	1	1	Q4N9L3	1	1203.65			0.000196	1.96
	FALSE	High	DPNSDKTLLELLK		FALSE	Theileria	2.67952e-06	5.27106e-05	1	1	1	Q4N9L3	1	1485.82			1.566e-06	3.07
	FALSE	High	DPNSDKTLLELLKENGLLVGIK		FALSE	Theileria	4.90573e-07	5.27106e-05	1	1	2	Q4N9L3	2	2409.36			2.713e-07	3.36
	FALSE	High	FDAIGLENTEENR		FALSE	Theileria	9.79508e-07	5.27106e-05	1	1	1	Q4N9L3	0	1507.7			5.518e-07	3.09
	FALSE	High	FDAIGLENTEENRAK		FALSE	Theileria	1.12864e-07	5.27106e-05	1	1	1	Q4N9L3	1	1706.83			5.935e-08	3.03
	FALSE	High	YALVCQSAGLVPIVEPEVLMDGSHSAEECEK	2xCarbamidomethyl [C5; C29]	FALSE	Theileria	3.49504e-05	5.27106e-05	1	1	2	Q4N9L3	0	3417.6			2.235e-05	2.47
	FALSE	High	ELVETANKLVADGK		FALSE	Theileria	4.78606e-07	5.27106e-05	1	1	1	Q4N9L3	1	1486.81			2.638e-07	2.6
	FALSE	High	ENGLLVGIKVDK		FALSE	Theileria	0.00117691	5.27106e-05	1	1	1	Q4N9L3	1	1284.75			0.0008471	2.41
	FALSE	High	ALNDYNVLLEGMLLK	1xOxidation [M12]	FALSE	Theileria	0.000264681	5.27106e-05	1	1	1	Q4N9L3	0	1721.91			0.0001806	1.71
	FALSE	High	KRFDAIGLENTEENR		FALSE	Theileria	0.000367062	5.27106e-05	1	1	1	Q4N9L3	2	1791.9			0.0002535	2.16
	FALSE	High	VNMVVPGAQYSSSGSVANVAELTVR		FALSE	Theileria	1.55503e-09	5.27106e-05	1	1	1	Q4N9L3	0	2535.29			7.054e-10	2.95
	FALSE	High	VNMVVPGAQYSSSGSVANVAELTVR	1xDeamidated [Q9]	FALSE	Theileria	2.35238e-08	5.27106e-05	1	1	1	Q4N9L3	0	2536.27			1.172e-08	4.01
	FALSE	High	VWSGKDENVK		FALSE	Theileria	0.0027324	5.27106e-05	1	1	2	Q4N9L3	1	1161.59			0.002034	1.26
	FALSE	High	GILAADESDNTIK		FALSE	Theileria	1.342e-06	5.27106e-05	1	1	1	Q4N9L3	0	1346.68			7.671e-07	2.78
	FALSE	High	GILAADESDNTIKK		FALSE	Theileria	3.32493e-07	5.27106e-05	1	1	2	Q4N9L3	1	1474.77			1.808e-07	2.88
	FALSE	High	GLFTLPLLGETTTK		FALSE	Theileria	1.63556e-05	5.27106e-05	1	1	3	Q4N9L3	0	1490.85			1.014e-05	2.6
	FALSE	High	NNSLAAQGK		FALSE	Theileria	0.00529085	0.000151446	1	1	1	Q4N9L3	0	902.469			0.004024	1.71
	FALSE	High	ENGLLVGIK		FALSE	Theileria	0.00739337	0.000151446	1	1	1	Q4N9L3	0	942.562			0.005681	1.49
	FALSE	High	VDKGLFTLPLLGETTTK		FALSE	Theileria	0.00529085	0.000151446	1	1	1	Q4N9L3	1	1833.04			0.004017	2.32
	FALSE	High	GFDDLYDR		FALSE	Theileria	0.0148758	0.000714967	1	1	1	Q4N9L3	0	1000.44			0.01173	2.09
	FALSE	High	NLNDINER		FALSE	Theileria	0.0184392	0.000882623	1	1	1	Q4N9L3	0	987.485			0.01463	1.67
	FALSE	High	ALQSSCLK	1xCarbamidomethyl [C6]	FALSE	Theileria	0.0236499	0.00115189	1	1	1	Q4N9L3	0	906.471			0.01893	1.31
	FALSE	High	LSFSYGR		FALSE	Bovine;Theileria	0.030804	0.00175073	1	5	1	Q4N9L3	0	829.42			0.02488	2.02
	FALSE	High	VLHQMAK	1xOxidation [M5]	FALSE	Theileria	0.0560533	0.00296812	1	1	1	Q4N9L3	0	842.455			0.04649	1.16
	FALSE	High	VLVEVFK		FALSE	Theileria	0.0557371	0.00296812	1	1	1	Q4N9L3	0	833.513			0.04617	1.53
FALSE	High	Master Protein	Q4N4S2	60S ribosomal protein L4/L1, putative OS=Theileria parva OX=5875 GN=TP02_0568 PE=3 SV=1	389	43	11.03	FALSE	59	24	24	39	97.35	Theileria
	Checked	Confidence	Sequence	Modifications	Contaminant	Marked as	Qvality PEP	Qvality q-value	# Protein Groups	# Proteins	# PSMs	Master Protein Accessions	# Missed Cleavages	Theo. MH+ [Da]			Percolator PEP (by Search Engine): Sequest HT	XCorr (by Search Engine): Sequest HT
	FALSE	High	VKNGGVSVKDESTGVLEK	1xDeamidated [N3]	FALSE	Theileria	4.44429e-07	5.27106e-05	1	1	1	Q4N4S2	2	1846.98			2.439e-07	3.77
	FALSE	High	LSGYQTSAR		FALSE	Theileria	0.000663545	5.27106e-05	1	1	1	Q4N4S2	0	982.495			0.0004682	2.07
	FALSE	High	VESVPELPLVLDDTVENLTK		FALSE	Theileria	9.85574e-07	5.27106e-05	1	1	4	Q4N4S2	0	2210.18			5.55e-07	2.56
	FALSE	High	NGGVSVKDESTGVLEK	1xDeamidated [N1]	FALSE	Theileria	6.63876e-07	5.27106e-05	1	1	1	Q4N4S2	1	1619.81			3.702e-07	2.46
	FALSE	High	NGGVSVKDESTGVLEKR		FALSE	Theileria	2.02728e-10	5.27106e-05	1	1	2	Q4N4S2	2	1774.93			8.559e-11	3.04
	FALSE	High	NIPGVDVVSVEHLNLLK		FALSE	Theileria	1.00344e-08	5.27106e-05	1	1	2	Q4N4S2	0	1846.04			4.836e-09	3.19
	FALSE	High	SGQAAYANFCR	1xCarbamidomethyl [C10]	FALSE	Theileria	0.00102777	5.27106e-05	1	1	1	Q4N4S2	0	1244.55			0.0007367	3.25
	FALSE	High	TRDAVELLNSMGLGDELKR		FALSE	Theileria	2.90183e-08	5.27106e-05	1	1	1	Q4N4S2	2	2117.1			1.447e-08	3.87
	FALSE	High	STLNISSGLQSADVAGLINSTVVQSSLRPQK		FALSE	Theileria	6.46229e-15	5.27106e-05	1	1	3	Q4N4S2	0	3170.7			1.909e-15	4.82
	FALSE	High	STLNISSGLQSADVAGLINSTVVQSSLRPQK	1xDeamidated [N19]	FALSE	Theileria	1.9541e-09	5.27106e-05	1	1	1	Q4N4S2	0	3171.69			8.882e-10	2.35
	FALSE	High	SAFELLDTVLHCTADVPR	1xCarbamidomethyl [C12]	FALSE	Theileria	3.57559e-12	5.27106e-05	1	1	3	Q4N4S2	0	2044.02			1.317e-12	4.72
	FALSE	High	EVEEALGTSRPLVLHLT		FALSE	Theileria	4.07514e-08	5.27106e-05	1	1	2	Q4N4S2	0	1864.02			2.056e-08	3.15
	FALSE	High	DAVELLNSMGLGDELKR		FALSE	Theileria	6.35618e-08	5.27106e-05	1	1	1	Q4N4S2	1	1859.95			3.262e-08	3.35
	FALSE	High	YPVGPLVVLR		FALSE	Theileria	2.81586e-05	5.27106e-05	1	1	1	Q4N4S2	0	1112.68			1.787e-05	2.54
	FALSE	High	DESTGVLEKR		FALSE	Theileria	0.00451446	5.27106e-05	1	1	1	Q4N4S2	1	1133.58			0.003411	2.11
	FALSE	High	KYYKEVEEALGTSRPLVLHLT		FALSE	Theileria	0.000192025	5.27106e-05	1	1	2	Q4N4S2	2	2446.33			0.0001302	2.57
	FALSE	High	LALASAVSATAVVPLVMSR		FALSE	Theileria	9.9754e-08	5.27106e-05	1	1	2	Q4N4S2	0	1856.07			5.221e-08	2.74
	FALSE	High	GHRVESVPELPLVLDDTVENLTK		FALSE	Theileria	2.36562e-10	5.27106e-05	1	1	2	Q4N4S2	1	2560.36			1.002e-10	3.74
	FALSE	High	YYKEVEEALGTSRPLVLHLT		FALSE	Theileria	0.00734864	0.000151446	1	1	1	Q4N4S2	1	2318.24			0.005646	1.24
	FALSE	High	QAYAVSR		FALSE	Theileria	0.0139278	0.000714967	1	1	1	Q4N4S2	0	794.416			0.01095	1.78
	FALSE	High	VKNGGVSVKDESTGVLEK		FALSE	Theileria	0.0319021	0.00175073	1	1	1	Q4N4S2	2	1845.99			0.02589	1.69
	FALSE	High	VFSTPLR		FALSE	Theileria	0.0454029	0.00248639	1	1	1	Q4N4S2	0	819.472			0.03733	1.87
	FALSE	High	VFSTPLRSDLVR		FALSE	Theileria	0.0928098	0.00535815	1	1	1	Q4N4S2	1	1389.78			0.07837	2.37
	FALSE	High	VSADVPK		FALSE	Theileria	0.100081	0.00591361	1	1	1	Q4N4S2	0	715.398			0.0851	1.22
	FALSE	High	VNTVKR		FALSE	Theileria	0.109004	0.00629072	1	1	1	Q4N4S2	1	716.441			0.09255	1.74
	FALSE	High	KYPVGPLVVLR		FALSE	Theileria	0.12762	0.00759002	1	1	1	Q4N4S2	1	1240.78			0.1096	1.67
FALSE	High	Master Protein	P32007	ADP/ATP translocase 3 OS=Bos taurus OX=9913 GN=SLC25A6 PE=1 SV=3	298	32.9	9.8	FALSE	55	18	3	47	95.42	Bovine
	Checked	Confidence	Sequence	Modifications	Contaminant	Marked as	Qvality PEP	Qvality q-value	# Protein Groups	# Proteins	# PSMs	Master Protein Accessions	# Missed Cleavages	Theo. MH+ [Da]			Percolator PEP (by Search Engine): Sequest HT	XCorr (by Search Engine): Sequest HT
	FALSE	High	IPKEQGVLSFWR		FALSE	Bovine	2.74576e-07	5.27106e-05	2	6	2	A0A3Q1MF55; P32007	1	1459.81			1.488e-07	2.51
	FALSE	High	LLLQVQHASK		FALSE	Bovine	0.000466895	5.27106e-05	3	9	2	A0A3Q1MF55; P02722; P32007	0	1136.68			0.0003261	1.76
	FALSE	High	QIFLGGVDKR	1xGln->pyro-Glu [N-Term]	FALSE	Bovine	0.00011576	5.27106e-05	2	6	1	A0A3Q1MF55; P32007	1	1115.62			7.696e-05	2.54
	FALSE	High	QIFLGGVDKR		FALSE	Bovine	4.0532e-05	5.27106e-05	2	6	4	A0A3Q1MF55; P32007	1	1132.65			2.596e-05	2.66
	FALSE	High	YKQIFLGGVDKR		FALSE	Bovine	3.90495e-06	5.27106e-05	2	6	3	A0A3Q1MF55; P32007	2	1423.81			2.314e-06	2.89
	FALSE	High	YFPTQALNFAFKDK		FALSE	Bovine	6.39908e-06	5.27106e-05	3	10	1	A0A3Q1MF55; P02722; P32007	1	1689.86			3.859e-06	2.95
	FALSE	High	YFPTQALNFAFK	1xDeamidated [N8]	FALSE	Bovine	1.25422e-05	5.27106e-05	3	11	1	A0A3Q1MF55; P02722; P32007	0	1447.73			7.71e-06	1.61
	FALSE	High	YFAGNLASGGAAGATSLCFVYPLDFAR	1xCarbamidomethyl [C18]	FALSE	Bovine	5.54268e-12	5.27106e-05	3	9	10	A0A3Q1MF55; P02722; P32007	0	2796.35			2.063e-12	4.56
	FALSE	High	YFPTQALNFAFK		FALSE	Bovine	1.37592e-05	5.27106e-05	3	11	5	A0A3Q1MF55; P02722; P32007	0	1446.74			8.485e-06	2.72
	FALSE	High	EQGVLSFWR		FALSE	Bovine	0.00401944	5.27106e-05	2	6	2	A0A3Q1MF55; P32007	0	1121.57			0.003031	1.91
	FALSE	High	AAYFGIYDTAK		FALSE	Bovine	7.75006e-05	5.27106e-05	2	6	1	A0A3Q1MF55; P32007	0	1219.6			5.099e-05	2.2
	FALSE	High	DFLAGGIAAAISK		FALSE	Bovine	3.32662e-05	5.27106e-05	1	1	2	P32007	0	1233.68			2.119e-05	2.68
	FALSE	High	KILKDEGGK		FALSE	Bovine	0.00212431	5.27106e-05	1	3	1	P32007	2	987.583			0.001559	1.8
	FALSE	High	GLYQGFNVSVQGIIIYR		FALSE	Bovine	7.88713e-09	5.27106e-05	3	8	4	A0A3Q1MF55; P02722; P32007	0	1927.04			3.779e-09	3.18
	FALSE	High	GMGGAFVLVLYDELK		FALSE	Bovine	2.62962e-07	5.27106e-05	3	7	2	A0A3Q1MF55; P02722; P32007	0	1611.85			1.42e-07	2.43
	FALSE	High	GMGGAFVLVLYDELKK	1xOxidation [M2]	FALSE	Bovine	1.37556e-06	5.27106e-05	3	7	2	A0A3Q1MF55; P02722; P32007	1	1755.93			7.861e-07	2.76
	FALSE	High	GMGGAFVLVLYDELKK		FALSE	Bovine	2.22703e-05	5.27106e-05	3	7	2	A0A3Q1MF55; P02722; P32007	1	1739.94			1.397e-05	2.78
	FALSE	High	GNLANVIR		FALSE	Bovine;Theileria	0.0151451	0.000714967	4	11	2	A0A3Q1MF55; Q4N5Z6; P02722; P32007	0	856.5			0.01194	2.05
	FALSE	High	TAVAPIER		FALSE	Bovine;Theileria	0.0302686	0.00175073	4	7	1	A0A3Q1MF55; Q4N5Z6; P02722; P32007	0	856.489			0.02457	1.77
	FALSE	High	GTVDCWR	1xCarbamidomethyl [C5]	FALSE	Bovine	0.0586439	0.00321625	1	3	1	P32007	0	893.393			0.04856	1.67
	FALSE	High	QIFLGGVDK	1xGln->pyro-Glu [N-Term]	FALSE	Bovine	0.148899	0.00856741	2	6	1	A0A3Q1MF55; P32007	0	959.52			0.1285	1.03
FALSE	High	Master Protein	Q4N3I3	Nucleoplasmin-like domain-containing protein OS=Theileria parva OX=5875 GN=TP04_0909 PE=4 SV=1	138	15.2	4.32	FALSE	52	5	5	40	95.39	Theileria
	Checked	Confidence	Sequence	Modifications	Contaminant	Marked as	Qvality PEP	Qvality q-value	# Protein Groups	# Proteins	# PSMs	Master Protein Accessions	# Missed Cleavages	Theo. MH+ [Da]			Percolator PEP (by Search Engine): Sequest HT	XCorr (by Search Engine): Sequest HT
	FALSE	High	NELANIVHLSQVCLNEPK	1xCarbamidomethyl [C13]	FALSE	Theileria	1.849e-08	5.27106e-05	1	1	3	Q4N3I3	0	2078.07			9.107e-09	4.6
	FALSE	High	NELANIVHLSQVCLNEPK	1xCarbamidomethyl [C13]; 1xDeamidated [N/Q]	FALSE	Theileria	3.62692e-05	5.27106e-05	1	1	2	Q4N3I3	0	2079.05			2.325e-05	1.86
	FALSE	High	MLFGAVLAPGATVTPK		FALSE	Theileria	4.90708e-06	5.27106e-05	1	1	2	Q4N3I3	0	1572.88			2.931e-06	2.94
	FALSE	High	MLFGAVLAPGATVTPK	1xOxidation [M1]	FALSE	Theileria	5.94051e-07	5.27106e-05	1	1	2	Q4N3I3	0	1588.88			3.29e-07	3.3
	FALSE	High	TYVQLVDGNKVYNLCSLQK	1xCarbamidomethyl [C15]	FALSE	Theileria	4.22537e-11	5.27106e-05	1	1	2	Q4N3I3	1	2242.15			1.689e-11	4.86
	FALSE	High	TYVQLVDGNK		FALSE	Theileria	0.000502761	5.27106e-05	1	1	2	Q4N3I3	0	1136.59			0.0003512	2.14
	FALSE	High	DVNEHATLDLFFSTTGDLK	1xDeamidated [N3]	FALSE	Theileria	6.68169e-06	5.27106e-05	1	1	1	Q4N3I3	0	2124.01			4.032e-06	2.82
	FALSE	High	DVNEHATLDLFFSTTGDLK		FALSE	Theileria	2.70674e-14	5.27106e-05	1	1	26	Q4N3I3	0	2123.03			8.387e-15	5.7
FALSE	High	Master Protein	A5D7E8	Protein disulfide-isomerase OS=Bos taurus OX=9913 GN=PDIA3 PE=2 SV=1	505	56.9	6.81	FALSE	66	27	27	41	94.74	Bovine
	Checked	Confidence	Sequence	Modifications	Contaminant	Marked as	Qvality PEP	Qvality q-value	# Protein Groups	# Proteins	# PSMs	Master Protein Accessions	# Missed Cleavages	Theo. MH+ [Da]			Percolator PEP (by Search Engine): Sequest HT	XCorr (by Search Engine): Sequest HT
	FALSE	High	LRKDPNIVIAK		FALSE	Bovine	0.000301299	5.27106e-05	1	2	2	A5D7E8	2	1266.79			0.0002073	2.91
	FALSE	High	MDATANDVPSPYEVR	1xDeamidated [N6]	FALSE	Bovine	1.00427e-05	5.27106e-05	1	2	1	A5D7E8	0	1665.74			6.149e-06	2.23
	FALSE	High	IFRDGEESGAYDGPR		FALSE	Bovine	5.25046e-07	5.27106e-05	1	2	2	A5D7E8	1	1668.76			2.903e-07	2.84
	FALSE	High	TFSHELSDFGLESTTGEIPVVAVR		FALSE	Bovine	1.53681e-07	5.27106e-05	1	2	1	A5D7E8	0	2591.3			8.119e-08	2.9
	FALSE	High	TADGIVSHLKK		FALSE	Bovine	1.94371e-06	5.27106e-05	1	2	2	A5D7E8	1	1168.67			1.121e-06	2.42
	FALSE	High	QAGPASVPLKSEEEFEK	1xGln->pyro-Glu [N-Term]	FALSE	Bovine	2.81519e-06	5.27106e-05	1	2	1	A5D7E8	1	1828.9			1.651e-06	2.59
	FALSE	High	QAGPASVPLKSEEEFEK		FALSE	Bovine	1.18579e-07	5.27106e-05	1	2	3	A5D7E8	1	1845.92			6.208e-08	3.82
	FALSE	High	VDCTANTNTCNK	2xCarbamidomethyl [C3; C10]	FALSE	Bovine	6.43695e-07	5.27106e-05	1	2	1	A5D7E8	0	1397.58			3.577e-07	3.11
	FALSE	High	EATNPPVIQEEKPK		FALSE	Bovine	0.000163557	5.27106e-05	1	2	2	A5D7E8	0	1579.83			0.0001098	2.19
	FALSE	High	YGVSGYPTLK		FALSE	Bovine	0.00112033	5.27106e-05	1	2	1	A5D7E8	0	1084.57			0.0008063	1.63
	FALSE	High	DLFSEAHSEFLK		FALSE	Bovine	1.83814e-07	5.27106e-05	1	2	2	A5D7E8	0	1422.69			9.768e-08	2.96
	FALSE	High	DLLIAYYDVDYEK		FALSE	Bovine	4.10153e-07	5.27106e-05	1	2	3	A5D7E8	0	1619.78			2.247e-07	2.89
	FALSE	High	YLKSEPIPESNDGPVK		FALSE	Bovine	2.69612e-06	5.27106e-05	1	2	1	A5D7E8	1	1772.91			1.573e-06	2.02
	FALSE	High	FAHTNVESLVNKYDDDGEGITLFRPSHLTNKFEDK		FALSE	Bovine	5.68605e-09	5.27106e-05	1	2	1	A5D7E8	2	4036.97			2.681e-09	5.24
[truncated: 13,362 more rows]

## Sheet: Tparva_DP
Checked	Protein FDR Confidence: Combined	Master	Accession	Description	# AAs	MW [kDa]	calc. pI	Contaminant	Coverage [%]	# Peptides	# Unique Peptides	# PSMs	Score Sequest HT: Sequest HT	Marked as
FALSE	High	Master Protein	Q4N0Z5	Voltage-dependent anion-selective channel protein OS=Theileria parva OX=5875 GN=TP03_0602 PE=4 SV=1	297	33.6	8.35	FALSE	81	25	25	94	159.25	Theileria
	Checked	Confidence	Sequence	Modifications	Contaminant	Marked as	Qvality PEP	Qvality q-value	# Protein Groups	# Proteins	# PSMs	Master Protein Accessions	# Missed Cleavages	Theo. MH+ [Da]	Confidence (by Search Engine): Sequest HT	Percolator q-Value (by Search Engine): Sequest HT	Percolator PEP (by Search Engine): Sequest HT	XCorr (by Search Engine): Sequest HT
	FALSE	High	NVFHNFATELSLNSTGVHHLDVTTR		FALSE	Theileria	2.66614e-23	0.000112435	1	1	3	Q4N0Z5	0	2809.4	High	0.000161525	2.20879e-24	6.57
	FALSE	High	NESVKPAVLGVSFEHLLK		FALSE	Theileria	7.2427e-09	0.000112435	1	1	5	Q4N0Z5	0	1967.1	High	0.0001615	2.814e-09	3.85
	FALSE	High	NESVKPAVLGVSFEHLLK	1xDeamidated [N1]	FALSE	Theileria	7.24028e-08	0.000112435	1	1	1	Q4N0Z5	0	1968.08	High	0.0001615	3.135e-08	3.29
	FALSE	High	NHHHFLLSSQVENK		FALSE	Theileria	4.68981e-07	0.000112435	1	1	2	Q4N0Z5	0	1689.85	High	0.0001615	2.212e-07	3.23
	FALSE	High	REFGNNNFLLALR		FALSE	Theileria	0.000503389	0.000112435	1	1	2	Q4N0Z5	1	1563.84	High	0.0001615	0.0003288	2.34
	FALSE	High	LNVTVGSAYKR		FALSE	Theileria	0.000438263	0.000112435	1	1	3	Q4N0Z5	1	1207.68	High	0.0001615	0.0002843	1.81
	FALSE	High	LNVTVGSAYK		FALSE	Theileria	0.000348592	0.000112435	1	1	1	Q4N0Z5	0	1051.58	High	0.0001615	0.0002243	2.4
	FALSE	High	LPFFPDATVGSK		FALSE	Theileria	5.10269e-07	0.000112435	1	1	7	Q4N0Z5	0	1278.67	High	0.0001615	2.414e-07	2.09
	FALSE	High	LLAGPSVDLFEKDFPHNNVWHVETLSK		FALSE	Theileria	8.02949e-11	0.000112435	1	1	5	Q4N0Z5	1	3092.58	High	0.0001615	2.535e-11	3.51
	FALSE	High	LLAGPSVDLFEK		FALSE	Theileria	7.78069e-07	0.000112435	1	1	2	Q4N0Z5	0	1288.71	High	0.0001615	3.758e-07	2.62
	FALSE	High	LVGNVHVSKNESVKPAVLGVSFEHLLK	1xDeamidated [N10]	FALSE	Theileria	0.000368014	0.000112435	1	1	2	Q4N0Z5	1	2901.62	High	0.0001615	0.0002366	2.8
	FALSE	High	LVGNVHVSKNESVKPAVLGVSFEHLLK		FALSE	Theileria	3.71243e-11	0.000112435	1	1	3	Q4N0Z5	1	2900.64	High	0.0001615	1.126e-11	3.58
	FALSE	High	LTRGEELAGLVTLK		FALSE	Theileria	8.314e-07	0.000112435	1	1	5	Q4N0Z5	1	1499.88	High	0.0001615	4.037e-07	3.26
	FALSE	High	YLFDTDKNHHHFLLSSQVENK		FALSE	Theileria	5.35094e-05	0.000112435	1	1	6	Q4N0Z5	1	2572.26	High	0.0001615	3.139e-05	2.44
	FALSE	High	SPLHEPDVNYGLK		FALSE	Theileria	7.4989e-05	0.000112435	1	1	3	Q4N0Z5	0	1468.74	High	0.0001615	4.48e-05	3.57
	FALSE	High	CLLGAEVSGQK	1xCarbamidomethyl [C1]	FALSE	Theileria	6.1465e-05	0.000112435	1	1	3	Q4N0Z5	0	1161.59	High	0.0001615	3.646e-05	2.46
	FALSE	High	DFPHNNVWHVETLSK		FALSE	Theileria	1.34649e-06	0.000112435	1	1	3	Q4N0Z5	0	1822.89	High	0.0001615	6.673e-07	3.42
	FALSE	High	DFPHNNVWHVETLSKEPTLDMSSDFR		FALSE	Theileria	7.32029e-05	0.000112435	1	1	1	Q4N0Z5	1	3101.44	High	0.0001615	4.365e-05	2.67
	FALSE	High	DFPHNNVWHVETLSKEPTLDMSSDFR	1xOxidation [M21]	FALSE	Theileria	0.000185167	0.000112435	1	1	2	Q4N0Z5	1	3117.44	High	0.0001615	0.0001155	1.72
	FALSE	High	FNSLVTFLFGFDFNGK		FALSE	Theileria	2.11524e-05	0.000112435	1	1	1	Q4N0Z5	0	1852.93	High	0.0001615	1.193e-05	2.83
	FALSE	High	GEELAGLVTLK		FALSE	Theileria	3.79527e-05	0.000112435	1	1	4	Q4N0Z5	0	1129.65	High	0.0001615	2.193e-05	2.77
	FALSE	High	EPTLDMSSDFR	1xOxidation [M6]	FALSE	Theileria	0.000718159	0.000112435	1	1	2	Q4N0Z5	0	1313.57	High	0.0001615	0.0004765	1.68
	FALSE	High	EPTLDMSSDFR		FALSE	Theileria	0.000640517	0.000112435	1	1	1	Q4N0Z5	0	1297.57	High	0.0001615	0.0004232	1.79
	FALSE	High	EFGNNNFLLALR	1xDeamidated [N]	FALSE	Theileria	1.6627e-06	0.000112435	1	1	5	Q4N0Z5	0	1408.72	High	0.0001615	8.296e-07	2.71
	FALSE	High	EFGNNNFLLALR		FALSE	Theileria	7.10816e-07	0.000112435	1	1	6	Q4N0Z5	0	1407.74	High	0.0001615	3.422e-07	2.34
	FALSE	High	LAFGAHWNLTTLDDPHASFVK		FALSE	Theileria	9.05809e-11	0.000112435	1	1	4	Q4N0Z5	0	2340.18	High	0.0001615	2.877e-11	4.1
	FALSE	High	LFGNKDEYLNR		FALSE	Theileria	2.92885e-05	0.000112435	1	1	5	Q4N0Z5	1	1368.69	High	0.0001615	1.677e-05	2.6
	FALSE	High	EFGNNNFLLALR	2xDeamidated [N4; N5]	FALSE	Theileria	0.00627524	0.000293359	1	1	1	Q4N0Z5	0	1409.71	High	0.0003063	0.004608	1.14
	FALSE	High	VALSFCQK	1xCarbamidomethyl [C6]	FALSE	Theileria	0.0109771	0.000643097	1	1	1	Q4N0Z5	0	952.492	High	0.00059	0.008303	1.22
	FALSE	High	LVGNVHVSK		FALSE	Theileria	0.0154634	0.000956965	1	1	1	Q4N0Z5	0	952.557	High	0.0008434	0.01189	1.08
	FALSE	High	LLAGPSVDLFEKDFPHNNVWHVETLSK	2xDeamidated [N17; N18]	FALSE	Theileria	0.0170898	0.000956965	1	1	1	Q4N0Z5	1	3094.55	High	0.0008434	0.01316	0.58
	FALSE	High	YLFDTDK		FALSE	Theileria	0.0588328	0.00428693	1	1	1	Q4N0Z5	0	901.43	High	0.003684	0.0485	1.39
	FALSE	High	LLAGPSVDLFEKDFPHNNVWHVETLSK	1xDeamidated [N18]	FALSE	Theileria	0.0632331	0.00466633	1	1	2	Q4N0Z5	1	3093.57	High	0.003991	0.05219	0.71
FALSE	High	Master Protein	A0A3Q1MFE4	MICOS complex subunit MIC60 OS=Bos taurus OX=9913 GN=IMMT PE=1 SV=1	754	83.5	6.7	FALSE	62	48	2	78	147.36	Bovine
	Checked	Confidence	Sequence	Modifications	Contaminant	Marked as	Qvality PEP	Qvality q-value	# Protein Groups	# Proteins	# PSMs	Master Protein Accessions	# Missed Cleavages	Theo. MH+ [Da]	Confidence (by Search Engine): Sequest HT	Percolator q-Value (by Search Engine): Sequest HT	Percolator PEP (by Search Engine): Sequest HT	XCorr (by Search Engine): Sequest HT
	FALSE	High	QAAAHTDHLRDVLR	1xGln->pyro-Glu [N-Term]	FALSE	Bovine	4.49291e-05	0.000112435	2	5	1	A7E3V3; A0A3Q1MFE4	1	1585.82	High	0.0001615	2.62e-05	1.93
	FALSE	High	QAAAHTDHLR		FALSE	Bovine	0.000448952	0.000112435	2	5	2	A7E3V3; A0A3Q1MFE4	0	1119.57	High	0.0001615	0.0002909	2.83
	FALSE	High	QAAAHTDHLR	1xGln->pyro-Glu [N-Term]	FALSE	Bovine	0.000136998	0.000112435	2	5	2	A7E3V3; A0A3Q1MFE4	0	1102.54	High	0.0001615	8.421e-05	2.08
	FALSE	High	QAAAHTDHLRDVLR		FALSE	Bovine	0.000238491	0.000112435	2	5	1	A7E3V3; A0A3Q1MFE4	1	1602.85	High	0.0001615	0.0001508	2.8
	FALSE	High	MKTASADLPTVPLGSAVEAIR	1xOxidation [M1]	FALSE	Bovine	0.000534641	0.000112435	2	5	1	A7E3V3; A0A3Q1MFE4	1	2143.14	High	0.0001615	0.0003506	1.95
	FALSE	High	RQAAAHTDHLR		FALSE	Bovine	0.000239932	0.000112435	2	5	1	A7E3V3; A0A3Q1MFE4	1	1275.67	High	0.0001615	0.000151	2.07
	FALSE	High	RLSQEQVDNFTLDINTAYAR		FALSE	Bovine	3.91542e-08	0.000112435	2	5	1	A7E3V3; A0A3Q1MFE4	1	2354.17	High	0.0001615	1.648e-08	3.75
	FALSE	High	RKAVDEAADALLK		FALSE	Bovine	4.15435e-05	0.000112435	2	4	1	A7E3V3; A0A3Q1MFE4	2	1399.79	High	0.0001615	2.419e-05	2.1
	FALSE	High	QHIALALEK	1xGln->pyro-Glu [N-Term]	FALSE	Bovine	0.000503389	0.000112435	2	5	1	A7E3V3; A0A3Q1MFE4	0	1005.57	High	0.0001615	0.0003294	2.56
	FALSE	High	QKGDTSASTTAGDTLSVPAPVVQHEELIK	1xGln->pyro-Glu [N-Term]	FALSE	Bovine	2.22571e-13	0.000112435	2	4	1	A7E3V3; A0A3Q1MFE4	1	2962.5	High	0.0001615	5.326e-14	3.51
	FALSE	High	QEQVKIESLAK		FALSE	Bovine	3.00031e-05	0.000112435	2	4	1	A7E3V3; A0A3Q1MFE4	1	1272.72	High	0.0001615	1.716e-05	2.53
	FALSE	High	LHNMIIDLDNVVQK	1xOxidation [M4]	FALSE	Bovine	1.58389e-05	0.000112435	2	5	1	A7E3V3; A0A3Q1MFE4	0	1667.88	High	0.0001615	8.818e-06	2.99
	FALSE	High	LHNMIIDLDNVVQK		FALSE	Bovine	4.33335e-05	0.000112435	2	5	1	A7E3V3; A0A3Q1MFE4	0	1651.88	High	0.0001615	2.526e-05	2.59
	FALSE	High	ITQQAIVAQNAAVQAVTAHANILK		FALSE	Bovine	1.16049e-12	0.000112435	2	5	4	A7E3V3; A0A3Q1MFE4	0	2473.39	High	0.0001615	3.006e-13	5.01
	FALSE	High	LSADDLNALIAHAHRR		FALSE	Bovine	0.000488454	0.000112435	2	5	1	A7E3V3; A0A3Q1MFE4	1	1772.95	High	0.0001615	0.0003183	2.57
	FALSE	High	LSADDLNALIAHAHR		FALSE	Bovine	3.9629e-08	0.000112435	2	5	2	A7E3V3; A0A3Q1MFE4	0	1616.85	High	0.0001615	1.666e-08	2.63
	FALSE	High	LRGIEQAVQSHAVAEEEAR		FALSE	Bovine	4.16423e-12	0.000112435	1	3	2	A0A3Q1MFE4	1	2093.07	High	0.0001615	1.14e-12	4.85
	FALSE	High	LSQEQVDNFTLDINTAYAR		FALSE	Bovine	4.01634e-12	0.000112435	2	5	1	A7E3V3; A0A3Q1MFE4	0	2198.07	High	0.0001615	1.1e-12	3.61
	FALSE	High	VQEQELKYEFEQDLSEK		FALSE	Bovine	2.91424e-08	0.000112435	2	5	2	A7E3V3; A0A3Q1MFE4	1	2142.02	High	0.0001615	1.209e-08	3.16
	FALSE	High	YEFEQDLSEK		FALSE	Bovine	0.000588726	0.000112435	2	5	1	A7E3V3; A0A3Q1MFE4	0	1287.57	High	0.0001615	0.0003874	1.69
	FALSE	High	YEFEQDLSEKLAEQELQFR		FALSE	Bovine	3.45226e-10	0.000112435	2	5	1	A7E3V3; A0A3Q1MFE4	1	2402.15	High	0.0001615	1.165e-10	3.67
	FALSE	High	VVSQYHELVVQAR		FALSE	Bovine	7.82773e-07	0.000112435	2	5	2	A7E3V3; A0A3Q1MFE4	0	1527.83	High	0.0001615	3.785e-07	2.78
	FALSE	High	SEIQAEQDRKVEEVR		FALSE	Bovine	0.00106211	0.000112435	2	5	2	A7E3V3; A0A3Q1MFE4	2	1815.92	High	0.0001615	0.0007183	2.21
	FALSE	High	SEIQAEQDRK		FALSE	Bovine	0.000363606	0.000112435	2	5	2	A7E3V3; A0A3Q1MFE4	1	1203.6	High	0.0001615	0.0002332	2.27
	FALSE	High	SHITAAEGK		FALSE	Bovine	0.00193822	0.000112435	2	5	1	A7E3V3; A0A3Q1MFE4	0	913.474	High	0.0001615	0.001345	2.22
	FALSE	High	SLEDALSQTAR		FALSE	Bovine	7.27631e-05	0.000112435	2	5	2	A7E3V3; A0A3Q1MFE4	0	1190.6	High	0.0001615	4.332e-05	2.42
	FALSE	High	TASADLPTVPLGSAVEAIR		FALSE	Bovine	2.46088e-07	0.000112435	2	5	3	A7E3V3; A0A3Q1MFE4	0	1868.01	High	0.0001615	1.125e-07	2.42
	FALSE	High	SVIENAKKEEVAGAK		FALSE	Bovine	5.1044e-08	0.000112435	2	5	2	A7E3V3; A0A3Q1MFE4	2	1572.86	High	0.0001615	2.175e-08	3.26
	FALSE	High	TDHPETGEGKPKPATSEEASSTSVR		FALSE	Bovine	7.07493e-11	0.000112435	2	4	3	A7E3V3; A0A3Q1MFE4	0	2598.23	High	0.0001615	2.212e-11	2.5
	FALSE	High	FVNQLKGESR		FALSE	Bovine	0.000718159	0.000112435	2	5	1	A7E3V3; A0A3Q1MFE4	1	1177.63	High	0.0001615	0.0004766	1.89
	FALSE	High	GDTSASTTAGDTLSVPAPVVQHEELIK		FALSE	Bovine	0.00388871	0.000112435	2	4	1	A7E3V3; A0A3Q1MFE4	0	2723.37	High	0.0001615	0.0028	1.5
	FALSE	High	AVDEAADALLK		FALSE	Bovine	5.75225e-05	0.000112435	2	4	1	A7E3V3; A0A3Q1MFE4	0	1115.59	High	0.0001615	3.404e-05	2.44
	FALSE	High	GIEQAVQSHAVAEEEAR		FALSE	Bovine	3.94305e-11	0.000112435	1	3	2	A0A3Q1MFE4	0	1823.89	High	0.0001615	1.203e-11	3.83
	FALSE	High	ELDSITPEVLPGWK		FALSE	Bovine	0.00121978	0.000112435	2	5	1	A7E3V3; A0A3Q1MFE4	0	1583.83	High	0.0001615	0.0008315	1.75
	FALSE	High	LAEQELQFR		FALSE	Bovine	0.000494374	0.000112435	2	5	1	A7E3V3; A0A3Q1MFE4	0	1133.59	High	0.0001615	0.000323	1.69
	FALSE	High	LAQQEKQEQVKIESLAK		FALSE	Bovine	8.77092e-05	0.000112435	2	4	1	A7E3V3; A0A3Q1MFE4	2	1970.09	High	0.0001615	5.272e-05	2.51
	FALSE	High	LAQQEKQEQVK		FALSE	Bovine	0.000509489	0.000112435	2	4	1	A7E3V3; A0A3Q1MFE4	1	1328.72	High	0.0001615	0.0003328	2.42
	FALSE	High	KPIQSGPLK		FALSE	Bovine	0.00433145	0.000112435	2	5	1	A7E3V3; A0A3Q1MFE4	0	967.593	High	0.0001615	0.003135	1.72
	FALSE	High	GVYSEETLR		FALSE	Bovine	0.00215965	0.000112435	2	5	1	A7E3V3; A0A3Q1MFE4	0	1053.52	High	0.0001615	0.001507	1.48
	FALSE	High	ASCSDSEFAQALTAALPPESLTR	1xCarbamidomethyl [C3]	FALSE	Bovine	1.43254e-11	0.000112435	2	5	4	A7E3V3; A0A3Q1MFE4	0	2422.16	High	0.0001615	4.163e-12	3.92
	FALSE	High	AAMDDSEIAGDKK		FALSE	Bovine	1.51846e-05	0.000112435	2	5	2	A7E3V3; A0A3Q1MFE4	1	1350.62	High	0.0001615	8.436e-06	1.69
	FALSE	High	AAMDDSEIAGDKK	1xOxidation [M3]	FALSE	Bovine	1.65214e-05	0.000112435	2	5	1	A7E3V3; A0A3Q1MFE4	1	1366.62	High	0.0001615	9.185e-06	2.18
	FALSE	High	KAVDEAADALLK		FALSE	Bovine	0.00213385	0.000112435	2	4	1	A7E3V3; A0A3Q1MFE4	1	1243.69	High	0.0001615	0.001488	3.03
	FALSE	High	ERPPEEVAAR		FALSE	Bovine	0.0077776	0.000293359	2	4	2	A7E3V3; A0A3Q1MFE4	0	1153.6	High	0.0003063	0.005777	2.68
	FALSE	High	KVHQLWLSVEALR		FALSE	Bovine	0.00835344	0.000293359	2	5	1	A7E3V3; A0A3Q1MFE4	1	1578.91	High	0.0003063	0.00622	1.69
	FALSE	High	SVIENAKKEEVAGAK	1xDeamidated [N5]	FALSE	Bovine	0.00992442	0.000643097	2	5	1	A7E3V3; A0A3Q1MFE4	2	1573.84	High	0.00059	0.007437	1.33
	FALSE	High	LFEMVLGSPPYTVPLPK	1xOxidation [M4]	FALSE	Bovine	0.0138248	0.000809849	2	5	2	A7E3V3; A0A3Q1MFE4	0	1904.02	High	0.000725	0.01056	0.74
	FALSE	High	QHIALALEK		FALSE	Bovine	0.0134227	0.000809849	2	5	1	A7E3V3; A0A3Q1MFE4	0	1022.6	High	0.000725	0.01022	2.29
	FALSE	High	VAMIDETR	1xOxidation [M3]	FALSE	Bovine	0.014323	0.000956965	2	5	1	A7E3V3; A0A3Q1MFE4	0	950.461	High	0.000725	0.01094	1.95
	FALSE	High	TVEGALKER		FALSE	Bovine	0.0152823	0.000956965	2	5	1	A7E3V3; A0A3Q1MFE4	1	1002.56	High	0.0008434	0.01172	1.67
	FALSE	High	VQAAQSEAK		FALSE	Bovine	0.0195589	0.0010647	2	5	1	A7E3V3; A0A3Q1MFE4	0	931.484	High	0.0009613	0.01523	1.48
	FALSE	High	AFDSAVAK		FALSE	Bovine	0.0604907	0.00441709	2	5	1	A7E3V3; A0A3Q1MFE4	0	808.42	High	0.003788	0.04993	1.62
	FALSE	High	AAQGWLK		FALSE	Bovine	0.070984	0.00505223	2	5	1	A7E3V3; A0A3Q1MFE4	0	773.43	High	0.004309	0.05897	1.61
	FALSE	High	LAEQELQFRR		FALSE	Bovine	0.0849225	0.00582017	2	5	1	A7E3V3; A0A3Q1MFE4	1	1289.7	High	0.004938	0.07123	1.36
FALSE	High	Master Protein	A7E3V3	MICOS complex subunit MIC60 OS=Bos taurus OX=9913 GN=IMMT PE=2 SV=1	749	83	6.81	FALSE	63	48	2	78	137.44	Bovine
	Checked	Confidence	Sequence	Modifications	Contaminant	Marked as	Qvality PEP	Qvality q-value	# Protein Groups	# Proteins	# PSMs	Master Protein Accessions	# Missed Cleavages	Theo. MH+ [Da]	Confidence (by Search Engine): Sequest HT	Percolator q-Value (by Search Engine): Sequest HT	Percolator PEP (by Search Engine): Sequest HT	XCorr (by Search Engine): Sequest HT
	FALSE	High	QAAAHTDHLRDVLR	1xGln->pyro-Glu [N-Term]	FALSE	Bovine	4.49291e-05	0.000112435	2	5	1	A7E3V3; A0A3Q1MFE4	1	1585.82	High	0.0001615	2.62e-05	1.93
	FALSE	High	QAAAHTDHLR		FALSE	Bovine	0.000448952	0.000112435	2	5	2	A7E3V3; A0A3Q1MFE4	0	1119.57	High	0.0001615	0.0002909	2.83
	FALSE	High	QAAAHTDHLR	1xGln->pyro-Glu [N-Term]	FALSE	Bovine	0.000136998	0.000112435	2	5	2	A7E3V3; A0A3Q1MFE4	0	1102.54	High	0.0001615	8.421e-05	2.08
	FALSE	High	QAAAHTDHLRDVLR		FALSE	Bovine	0.000238491	0.000112435	2	5	1	A7E3V3; A0A3Q1MFE4	1	1602.85	High	0.0001615	0.0001508	2.8
	FALSE	High	MKTASADLPTVPLGSAVEAIR	1xOxidation [M1]	FALSE	Bovine	0.000534641	0.000112435	2	5	1	A7E3V3; A0A3Q1MFE4	1	2143.14	High	0.0001615	0.0003506	1.95
	FALSE	High	RQAAAHTDHLR		FALSE	Bovine	0.000239932	0.000112435	2	5	1	A7E3V3; A0A3Q1MFE4	1	1275.67	High	0.0001615	0.000151	2.07
	FALSE	High	RLSQEQVDNFTLDINTAYAR		FALSE	Bovine	3.91542e-08	0.000112435	2	5	1	A7E3V3; A0A3Q1MFE4	1	2354.17	High	0.0001615	1.648e-08	3.75
	FALSE	High	RKAVDEAADALLK		FALSE	Bovine	4.15435e-05	0.000112435	2	4	1	A7E3V3; A0A3Q1MFE4	2	1399.79	High	0.0001615	2.419e-05	2.1
	FALSE	High	QHIALALEK	1xGln->pyro-Glu [N-Term]	FALSE	Bovine	0.000503389	0.000112435	2	5	1	A7E3V3; A0A3Q1MFE4	0	1005.57	High	0.0001615	0.0003294	2.56
	FALSE	High	QKGDTSASTTAGDTLSVPAPVVQHEELIK	1xGln->pyro-Glu [N-Term]	FALSE	Bovine	2.22571e-13	0.000112435	2	4	1	A7E3V3; A0A3Q1MFE4	1	2962.5	High	0.0001615	5.326e-14	3.51
	FALSE	High	QEQVKIESLAK		FALSE	Bovine	3.00031e-05	0.000112435	2	4	1	A7E3V3; A0A3Q1MFE4	1	1272.72	High	0.0001615	1.716e-05	2.53
	FALSE	High	LHNMIIDLDNVVQK	1xOxidation [M4]	FALSE	Bovine	1.58389e-05	0.000112435	2	5	1	A7E3V3; A0A3Q1MFE4	0	1667.88	High	0.0001615	8.818e-06	2.99
	FALSE	High	LHNMIIDLDNVVQK		FALSE	Bovine	4.33335e-05	0.000112435	2	5	1	A7E3V3; A0A3Q1MFE4	0	1651.88	High	0.0001615	2.526e-05	2.59
	FALSE	High	ITQQAIVAQNAAVQAVTAHANILK		FALSE	Bovine	1.16049e-12	0.000112435	2	5	4	A7E3V3; A0A3Q1MFE4	0	2473.39	High	0.0001615	3.006e-13	5.01
	FALSE	High	LSADDLNALIAHAHRR		FALSE	Bovine	0.000488454	0.000112435	2	5	1	A7E3V3; A0A3Q1MFE4	1	1772.95	High	0.0001615	0.0003183	2.57
	FALSE	High	LSADDLNALIAHAHR		FALSE	Bovine	3.9629e-08	0.000112435	2	5	2	A7E3V3; A0A3Q1MFE4	0	1616.85	High	0.0001615	1.666e-08	2.63
	FALSE	High	LSQEQVDNFTLDINTAYAR		FALSE	Bovine	4.01634e-12	0.000112435	2	5	1	A7E3V3; A0A3Q1MFE4	0	2198.07	High	0.0001615	1.1e-12	3.61
	FALSE	High	VQEQELKYEFEQDLSEK		FALSE	Bovine	2.91424e-08	0.000112435	2	5	2	A7E3V3; A0A3Q1MFE4	1	2142.02	High	0.0001615	1.209e-08	3.16
	FALSE	High	YEFEQDLSEK		FALSE	Bovine	0.000588726	0.000112435	2	5	1	A7E3V3; A0A3Q1MFE4	0	1287.57	High	0.0001615	0.0003874	1.69
	FALSE	High	YEFEQDLSEKLAEQELQFR		FALSE	Bovine	3.45226e-10	0.000112435	2	5	1	A7E3V3; A0A3Q1MFE4	1	2402.15	High	0.0001615	1.165e-10	3.67
	FALSE	High	VVSQYHELVVQAR		FALSE	Bovine	7.82773e-07	0.000112435	2	5	2	A7E3V3; A0A3Q1MFE4	0	1527.83	High	0.0001615	3.785e-07	2.78
	FALSE	High	SEIQAEQDRKVEEVR		FALSE	Bovine	0.00106211	0.000112435	2	5	2	A7E3V3; A0A3Q1MFE4	2	1815.92	High	0.0001615	0.0007183	2.21
	FALSE	High	SEIQAEQDRK		FALSE	Bovine	0.000363606	0.000112435	2	5	2	A7E3V3; A0A3Q1MFE4	1	1203.6	High	0.0001615	0.0002332	2.27
	FALSE	High	SHITAAEGK		FALSE	Bovine	0.00193822	0.000112435	2	5	1	A7E3V3; A0A3Q1MFE4	0	913.474	High	0.0001615	0.001345	2.22
	FALSE	High	SLEDALSQTAR		FALSE	Bovine	7.27631e-05	0.000112435	2	5	2	A7E3V3; A0A3Q1MFE4	0	1190.6	High	0.0001615	4.332e-05	2.42
	FALSE	High	TASADLPTVPLGSAVEAIR		FALSE	Bovine	2.46088e-07	0.000112435	2	5	3	A7E3V3; A0A3Q1MFE4	0	1868.01	High	0.0001615	1.125e-07	2.42
	FALSE	High	SVIENAKKEEVAGAK		FALSE	Bovine	5.1044e-08	0.000112435	2	5	2	A7E3V3; A0A3Q1MFE4	2	1572.86	High	0.0001615	2.175e-08	3.26
	FALSE	High	TDHPETGEGKPKPATSEEASSTSVR		FALSE	Bovine	7.07493e-11	0.000112435	2	4	3	A7E3V3; A0A3Q1MFE4	0	2598.23	High	0.0001615	2.212e-11	2.5
	FALSE	High	FVNQLKGESR		FALSE	Bovine	0.000718159	0.000112435	2	5	1	A7E3V3; A0A3Q1MFE4	1	1177.63	High	0.0001615	0.0004766	1.89
	FALSE	High	GDTSASTTAGDTLSVPAPVVQHEELIK		FALSE	Bovine	0.00388871	0.000112435	2	4	1	A7E3V3; A0A3Q1MFE4	0	2723.37	High	0.0001615	0.0028	1.5
	FALSE	High	AVDEAADALLK		FALSE	Bovine	5.75225e-05	0.000112435	2	4	1	A7E3V3; A0A3Q1MFE4	0	1115.59	High	0.0001615	3.404e-05	2.44
	FALSE	High	GIEQAVHSHAVAEEEAR		FALSE	Bovine	1.3483e-10	0.000112435	1	1	3	A7E3V3	0	1832.89	High	0.0001615	4.341e-11	3.48
	FALSE	High	ELDSITPEVLPGWK		FALSE	Bovine	0.00121978	0.000112435	2	5	1	A7E3V3; A0A3Q1MFE4	0	1583.83	High	0.0001615	0.0008315	1.75
	FALSE	High	LAEQELQFR		FALSE	Bovine	0.000494374	0.000112435	2	5	1	A7E3V3; A0A3Q1MFE4	0	1133.59	High	0.0001615	0.000323	1.69
	FALSE	High	LAQQEKQEQVKIESLAK		FALSE	Bovine	8.77092e-05	0.000112435	2	4	1	A7E3V3; A0A3Q1MFE4	2	1970.09	High	0.0001615	5.272e-05	2.51
	FALSE	High	LAQQEKQEQVK		FALSE	Bovine	0.000509489	0.000112435	2	4	1	A7E3V3; A0A3Q1MFE4	1	1328.72	High	0.0001615	0.0003328	2.42
	FALSE	High	KPIQSGPLK		FALSE	Bovine	0.00433145	0.000112435	2	5	1	A7E3V3; A0A3Q1MFE4	0	967.593	High	0.0001615	0.003135	1.72
	FALSE	High	GVYSEETLR		FALSE	Bovine	0.00215965	0.000112435	2	5	1	A7E3V3; A0A3Q1MFE4	0	1053.52	High	0.0001615	0.001507	1.48
	FALSE	High	ASCSDSEFAQALTAALPPESLTR	1xCarbamidomethyl [C3]	FALSE	Bovine	1.43254e-11	0.000112435	2	5	4	A7E3V3; A0A3Q1MFE4	0	2422.16	High	0.0001615	4.163e-12	3.92
	FALSE	High	AAMDDSEIAGDKK		FALSE	Bovine	1.51846e-05	0.000112435	2	5	2	A7E3V3; A0A3Q1MFE4	1	1350.62	High	0.0001615	8.436e-06	1.69
	FALSE	High	AAMDDSEIAGDKK	1xOxidation [M3]	FALSE	Bovine	1.65214e-05	0.000112435	2	5	1	A7E3V3; A0A3Q1MFE4	1	1366.62	High	0.0001615	9.185e-06	2.18
	FALSE	High	KAVDEAADALLK		FALSE	Bovine	0.00213385	0.000112435	2	4	1	A7E3V3; A0A3Q1MFE4	1	1243.69	High	0.0001615	0.001488	3.03
	FALSE	High	ERPPEEVAAR		FALSE	Bovine	0.0077776	0.000293359	2	4	2	A7E3V3; A0A3Q1MFE4	0	1153.6	High	0.0003063	0.005777	2.68
	FALSE	High	KVHQLWLSVEALR		FALSE	Bovine	0.00835344	0.000293359	2	5	1	A7E3V3; A0A3Q1MFE4	1	1578.91	High	0.0003063	0.00622	1.69
	FALSE	High	SVIENAKKEEVAGAK	1xDeamidated [N5]	FALSE	Bovine	0.00992442	0.000643097	2	5	1	A7E3V3; A0A3Q1MFE4	2	1573.84	High	0.00059	0.007437	1.33
	FALSE	High	LRGIEQAVHSHAVAEEEAR	1xDeamidated [Q6]	FALSE	Bovine	0.0122116	0.000643097	1	1	1	A7E3V3	1	2103.06	High	0.00059	0.009255	1.4
	FALSE	High	LFEMVLGSPPYTVPLPK	1xOxidation [M4]	FALSE	Bovine	0.0138248	0.000809849	2	5	2	A7E3V3; A0A3Q1MFE4	0	1904.02	High	0.000725	0.01056	0.74
	FALSE	High	QHIALALEK		FALSE	Bovine	0.0134227	0.000809849	2	5	1	A7E3V3; A0A3Q1MFE4	0	1022.6	High	0.000725	0.01022	2.29
	FALSE	High	VAMIDETR	1xOxidation [M3]	FALSE	Bovine	0.014323	0.000956965	2	5	1	A7E3V3; A0A3Q1MFE4	0	950.461	High	0.000725	0.01094	1.95
	FALSE	High	TVEGALKER		FALSE	Bovine	0.0152823	0.000956965	2	5	1	A7E3V3; A0A3Q1MFE4	1	1002.56	High	0.0008434	0.01172	1.67
	FALSE	High	VQAAQSEAK		FALSE	Bovine	0.0195589	0.0010647	2	5	1	A7E3V3; A0A3Q1MFE4	0	931.484	High	0.0009613	0.01523	1.48
	FALSE	High	AFDSAVAK		FALSE	Bovine	0.0604907	0.00441709	2	5	1	A7E3V3; A0A3Q1MFE4	0	808.42	High	0.003788	0.04993	1.62
	FALSE	High	AAQGWLK		FALSE	Bovine	0.070984	0.00505223	2	5	1	A7E3V3; A0A3Q1MFE4	0	773.43	High	0.004309	0.05897	1.61
	FALSE	High	LAEQELQFRR		FALSE	Bovine	0.0849225	0.00582017	2	5	1	A7E3V3; A0A3Q1MFE4	1	1289.7	High	0.004938	0.07123	1.36
FALSE	High	Master Protein	A0A3Q1MS21	Voltage-dependent anion-selective channel protein 1 OS=Bos taurus OX=9913 GN=VDAC1 PE=1 SV=1	291	31.6	8.78	FALSE	66	17	16	43	102.71	Bovine
	Checked	Confidence	Sequence	Modifications	Contaminant	Marked as	Qvality PEP	Qvality q-value	# Protein Groups	# Proteins	# PSMs	Master Protein Accessions	# Missed Cleavages	Theo. MH+ [Da]	Confidence (by Search Engine): Sequest HT	Percolator q-Value (by Search Engine): Sequest HT	Percolator PEP (by Search Engine): Sequest HT	XCorr (by Search Engine): Sequest HT
	FALSE	High	LTFDSSFSPNTGKK		FALSE	Bovine	3.42691e-06	0.000112435	1	3	3	A0A3Q1MS21	1	1528.76	High	0.0001615	1.77e-06	3.35
	FALSE	High	LTLSALIDGK		FALSE	Bovine	2.67569e-05	0.000112435	2	7	4	Q9MZ13; A0A3Q1MS21	0	1030.61	High	0.0001615	1.52e-05	2.28
	FALSE	High	LTLSALLDGKNVNAGGHK		FALSE	Bovine	0.000203908	0.000112435	1	3	1	A0A3Q1MS21	1	1808	High	0.0001615	0.0001279	2.41
	FALSE	High	VNNSSLIGLGYTQTLKPGIK	1xDeamidated [Q/N]	FALSE	Bovine	1.60688e-12	0.000112435	1	3	3	A0A3Q1MS21	0	2104.16	High	0.0001615	4.212e-13	3.92
	FALSE	High	VNNSSLIGLGYTQTLKPGIK		FALSE	Bovine	5.1663e-08	0.000112435	1	3	2	A0A3Q1MS21	0	2103.18	High	0.0001615	2.203e-08	3.02
	FALSE	High	YRWTEYGLTFTEK		FALSE	Bovine	0.00053143	0.000112435	1	3	1	A0A3Q1MS21	1	1693.82	High	0.0001615	0.0003477	2.85
	FALSE	High	YQIDPDACFSAK	1xCarbamidomethyl [C8]	FALSE	Bovine	2.33017e-06	0.000112435	1	3	2	A0A3Q1MS21	0	1414.63	High	0.0001615	1.181e-06	2.61
	FALSE	High	VTQSNFAVGYK		FALSE	Bovine	2.28762e-05	0.000112435	1	3	2	A0A3Q1MS21	0	1213.62	High	0.0001615	1.294e-05	2.45
	FALSE	High	WNTDNTLGTEITVEDQLAR		FALSE	Bovine	4.28444e-07	0.000112435	1	3	1	A0A3Q1MS21	0	2176.05	High	0.0001615	2.008e-07	1.6
	FALSE	High	WTEYGLTFTEK		FALSE	Bovine	5.16091e-05	0.000112435	1	3	1	A0A3Q1MS21	0	1374.66	High	0.0001615	3.03e-05	2.48
	FALSE	High	SRVTQSNFAVGYK		FALSE	Bovine	7.27631e-05	0.000112435	1	3	2	A0A3Q1MS21	1	1456.75	High	0.0001615	4.341e-05	2.85
	FALSE	High	SENGLEFTSSGSANTETTK		FALSE	Bovine	2.08015e-09	0.000112435	1	2	4	A0A3Q1MS21	0	1959.88	High	0.0001615	7.628e-10	2.31
	FALSE	High	SENGLEFTSSGSANTETTK	1xDeamidated [N3]	FALSE	Bovine	1.50985e-06	0.000112435	1	2	1	A0A3Q1MS21	0	1960.86	High	0.0001615	7.511e-07	2.98
	FALSE	High	TKSENGLEFTSSGSANTETTK	1xDeamidated [N5]	FALSE	Bovine	1.18721e-08	0.000112435	1	2	4	A0A3Q1MS21	1	2190	High	0.0001615	4.725e-09	2.12
	FALSE	High	TKSENGLEFTSSGSANTETTK		FALSE	Bovine	1.07772e-07	0.000112435	1	2	3	A0A3Q1MS21	1	2189.02	High	0.0001615	4.749e-08	2.22
	FALSE	High	TDEFQLHTNVNDGTEFGGSIYQK		FALSE	Bovine	2.36239e-11	0.000112435	1	3	4	A0A3Q1MS21	0	2600.19	High	0.0001615	7.052e-12	4.84
	FALSE	High	EHINLGCDVDFDIAGPSIR	1xCarbamidomethyl [C7]	FALSE	Bovine	4.55517e-10	0.000112435	1	3	2	A0A3Q1MS21	0	2128.01	High	0.0001615	1.553e-10	2.75
	FALSE	High	KLETAVNLAWTAGNSNTR		FALSE	Bovine	1.87947e-12	0.000112435	1	3	3	A0A3Q1MS21	1	1946.01	High	0.0001615	4.971e-13	3.73
	FALSE	High	KLETAVNLAWTAGNSNTR	1xDeamidated [N14]	FALSE	Bovine	6.29886e-06	0.000112435	1	3	1	A0A3Q1MS21	1	1946.99	High	0.0001615	3.345e-06	3.2
	FALSE	High	LETAVNLAWTAGNSNTR		FALSE	Bovine	4.80585e-08	0.000112435	1	3	1	A0A3Q1MS21	0	1817.91	High	0.0001615	2.033e-08	2.47
	FALSE	High	GLKLTFDSSFSPNTGKK		FALSE	Bovine	0.0417315	0.00240612	1	3	1	A0A3Q1MS21	2	1826.96	High	0.002149	0.03368	1.72
FALSE	High	Master Protein	A6QLU1	Glycerol-3-phosphate dehydrogenase, mitochondrial OS=Bos taurus OX=9913 GN=GPD2 PE=2 SV=1	727	80.7	7.05	FALSE	45	32	32	48	86.02	Bovine
	Checked	Confidence	Sequence	Modifications	Contaminant	Marked as	Qvality PEP	Qvality q-value	# Protein Groups	# Proteins	# PSMs	Master Protein Accessions	# Missed Cleavages	Theo. MH+ [Da]	Confidence (by Search Engine): Sequest HT	Percolator q-Value (by Search Engine): Sequest HT	Percolator PEP (by Search Engine): Sequest HT	XCorr (by Search Engine): Sequest HT
	FALSE	High	NYLSCDVEVR	1xCarbamidomethyl [C5]	FALSE	Bovine	0.00169809	0.000112435	1	2	1	A6QLU1	0	1254.58	High	0.0001615	0.001173	1.83
	FALSE	High	NTSEFDVLVIGGGATGSGCALDAVTR	1xCarbamidomethyl [C19]	FALSE	Bovine	0.000786043	0.000112435	1	2	1	A6QLU1	0	2567.24	High	0.0001615	0.0005246	0.77
	FALSE	High	NHVVDISESGLITIAGGK		FALSE	Bovine	1.34065e-11	0.000112435	1	2	2	A6QLU1	0	1809.97	High	0.0001615	3.899e-12	3.11
	FALSE	High	QVNLAFVEAADCISEPVNREPPSR	1xCarbamidomethyl [C12]; 1xDeamidated [N18]	FALSE	Bovine	0.00190358	0.000112435	1	2	1	A6QLU1	1	2699.31	High	0.0001615	0.001324	2.39
	FALSE	High	QVNLAFVEAADCISEPVNREPPSR	1xCarbamidomethyl [C12]; 1xGln->pyro-Glu [N-Term]	FALSE	Bovine	0.00320982	0.000112435	1	2	1	A6QLU1	1	2681.3	High	0.0001615	0.002278	1.37
	FALSE	High	QVNLAFVEAADCISEPVNR	1xCarbamidomethyl [C12]	FALSE	Bovine	1.05769e-05	0.000112435	1	2	1	A6QLU1	0	2132.04	High	0.0001615	5.771e-06	0.96
	FALSE	High	RGDVLAAWSGIRPLVTDPK		FALSE	Bovine	0.00246479	0.000112435	1	2	2	A6QLU1	1	2051.14	High	0.0001615	0.001737	2.98
	FALSE	High	LVGAIVYYDGQHNDAR		FALSE	Bovine	6.49811e-09	0.000112435	1	2	2	A6QLU1	0	1790.88	High	0.0001615	2.519e-09	2.95
	FALSE	High	LVSEFPYIEAEVK		FALSE	Bovine	0.000340292	0.000112435	1	2	1	A6QLU1	0	1523.8	High	0.0001615	0.000218	2.05
	FALSE	High	LVQDYGLESEVAQHLAATYGDK		FALSE	Bovine	1.52255e-13	0.000112435	1	2	3	A6QLU1	0	2407.18	High	0.0001615	3.582e-14	4.17
	FALSE	High	LYDLVAGSNCLK	1xCarbamidomethyl [C10]	FALSE	Bovine	4.52172e-06	0.000112435	1	2	1	A6QLU1	0	1352.69	High	0.0001615	2.367e-06	1.99
	FALSE	High	VIFFLPWQK		FALSE	Bovine	0.00210836	0.000112435	1	2	2	A6QLU1	0	1177.68	High	0.0001615	0.001468	1.54
	FALSE	High	SEQLTDRSEISLLPSDIDR		FALSE	Bovine	2.59892e-08	0.000112435	1	2	1	A6QLU1	1	2174.09	High	0.0001615	1.069e-08	4.05
	FALSE	High	SEISLLPSDIDRYK		FALSE	Bovine	7.96471e-05	0.000112435	1	2	2	A6QLU1	1	1635.86	High	0.0001615	4.779e-05	2.21
	FALSE	High	SEISLLPSDIDR		FALSE	Bovine	2.94655e-05	0.000112435	1	2	1	A6QLU1	0	1344.7	High	0.0001615	1.682e-05	2.56
	FALSE	High	TVGLFLQGGKDWSPTLYIR		FALSE	Bovine	5.19753e-08	0.000112435	1	2	1	A6QLU1	1	2151.16	High	0.0001615	2.21e-08	3.15
	FALSE	High	TVGLFLQGGK		FALSE	Bovine	0.00108146	0.000112435	1	2	1	A6QLU1	0	1019.59	High	0.0001615	0.0007325	2.07
	FALSE	High	TALVERDDFSSGTSSR		FALSE	Bovine	4.33493e-06	0.000112435	1	2	1	A6QLU1	1	1727.82	High	0.0001615	2.261e-06	2.78
	FALSE	High	TAEENLDR		FALSE	Bovine	0.00038156	0.000112435	1	2	1	A6QLU1	0	947.443	High	0.0001615	0.0002451	2.01
	FALSE	High	CVINATGPFTDTVR	1xCarbamidomethyl [C1]	FALSE	Bovine	1.94409e-05	0.000112435	1	2	2	A6QLU1	0	1550.76	High	0.0001615	1.092e-05	1.86
	FALSE	High	DDFSSGTSSR		FALSE	Bovine	0.00118362	0.000112435	1	2	1	A6QLU1	0	1058.44	High	0.0001615	0.0008054	1.85
	FALSE	High	GFITIVDVQR		FALSE	Bovine	0.000238491	0.000112435	1	2	1	A6QLU1	0	1147.65	High	0.0001615	0.0001503	2.83
	FALSE	High	ELNWDDSKKEEELETAR		FALSE	Bovine	5.25507e-05	0.000112435	1	2	3	A6QLU1	2	2091.98	High	0.0001615	3.091e-05	2.52
	FALSE	High	DWSPTLYIR		FALSE	Bovine	0.00159899	0.000112435	1	2	1	A6QLU1	0	1150.59	High	0.0001615	0.0011	1.4
	FALSE	High	DKLVGAIVYYDGQHNDAR		FALSE	Bovine	7.28649e-09	0.000112435	1	2	3	A6QLU1	1	2034	High	0.0001615	2.827e-09	3.43
	FALSE	High	FHKFDADQK		FALSE	Bovine	6.22103e-05	0.000112435	1	2	1	A6QLU1	1	1135.55	High	0.0001615	3.691e-05	2.85
	FALSE	High	LAFLNVQAAEEALPR		FALSE	Bovine	2.93185e-08	0.000112435	1	2	2	A6QLU1	0	1641.9	High	0.0001615	1.213e-08	2.5
	FALSE	High	KQVNLAFVEAADCISEPVNREPPSR	1xCarbamidomethyl [C13]	FALSE	Bovine	1.62253e-05	0.000112435	1	2	2	A6QLU1	2	2826.42	High	0.0001615	9.02e-06	1.8
	FALSE	High	QVNLAFVEAADCISEPVNREPPSR	1xCarbamidomethyl [C12]	FALSE	Bovine	0.00686273	0.000293359	1	2	1	A6QLU1	1	2698.33	High	0.0003063	0.005081	0.83
	FALSE	High	AIMKLDIEQYR	1xOxidation [M3]	FALSE	Bovine	0.0117161	0.000643097	1	2	1	A6QLU1	1	1395.73	High	0.00059	0.008869	2.04
	FALSE	High	FDADQKGFITIVDVQR	1xDeamidated [Q5]	FALSE	Bovine	0.0271122	0.0010647	1	2	1	A6QLU1	1	1852.94	High	0.001062	0.02136	1.84
	FALSE	High	LDIEQYR		FALSE	Bovine	0.0372292	0.00182645	1	2	1	A6QLU1	0	936.479	High	0.00168	0.02988	1.85
	FALSE	High	SSYVLSK		FALSE	Bovine	0.092527	0.00675648	1	2	1	A6QLU1	0	783.425	High	0.005709	0.07801	1.59
	FALSE	High	RVPIPVDR		FALSE	Bovine	0.0986205	0.00696731	1	2	1	A6QLU1	1	951.573	High	0.005886	0.08348	1.73
FALSE	High	Master Protein	P00829	ATP synthase subunit beta, mitochondrial OS=Bos taurus OX=9913 GN=ATP5F1B PE=1 SV=2	528	56.2	5.27	FALSE	57	22	18	48	84.23	Bovine
	Checked	Confidence	Sequence	Modifications	Contaminant	Marked as	Qvality PEP	Qvality q-value	# Protein Groups	# Proteins	# PSMs	Master Protein Accessions	# Missed Cleavages	Theo. MH+ [Da]	Confidence (by Search Engine): Sequest HT	Percolator q-Value (by Search Engine): Sequest HT	Percolator PEP (by Search Engine): Sequest HT	XCorr (by Search Engine): Sequest HT
	FALSE	High	IMNVIGEPIDER	1xOxidation [M2]	FALSE	Bovine	0.00203369	0.000112435	1	2	1	P00829	0	1401.7	High	0.0001615	0.001416	2.21
	FALSE	High	IMDPNIVGSEHYDVAR	1xDeamidated [N5]; 1xOxidation [M2]	FALSE	Bovine	0.000410164	0.000112435	1	3	1	P00829	0	1832.85	High	0.0001615	0.0002645	1.61
	FALSE	High	IMDPNIVGSEHYDVAR	1xOxidation [M2]	FALSE	Bovine	1.66549e-11	0.000112435	1	3	1	P00829	0	1831.86	High	0.0001615	4.893e-12	3.08
	FALSE	High	IMDPNIVGSEHYDVAR		FALSE	Bovine	1.34649e-06	0.000112435	1	3	2	P00829	0	1815.87	High	0.0001615	6.671e-07	2.6
	FALSE	High	IMNVIGEPIDERGPIK	1xOxidation [M2]	FALSE	Bovine	0.000350698	0.000112435	1	2	1	P00829	1	1796.96	High	0.0001615	0.0002245	2.25
	FALSE	High	IGLFGGAGVGK		FALSE	Bovine;Theileria	0.000410164	0.000112435	2	4	1	P00829; Q4N8S5	0	975.562	High	0.0001615	0.0002656	2.23
	FALSE	High	LVLEVAQHLGESTVR		FALSE	Bovine	9.96837e-09	0.000112435	1	2	2	P00829	0	1650.92	High	0.0001615	3.928e-09	2.74
	FALSE	High	IPVGPETLGR		FALSE	Bovine	0.00309634	0.000112435	1	2	1	P00829	0	1038.59	High	0.0001615	0.002199	1.59
	FALSE	High	VLDSGAPIRIPVGPETLGR		FALSE	Bovine	7.19436e-07	0.000112435	1	2	2	P00829	1	1947.1	High	0.0001615	3.47e-07	2.49
	FALSE	High	VALVYGQMNEPPGAR		FALSE	Bovine	9.14883e-05	0.000112435	1	3	1	P00829	0	1601.81	High	0.0001615	5.517e-05	1.99
	FALSE	High	VALTGLTVAEYFR		FALSE	Bovine;Theileria	5.89879e-08	0.000112435	2	4	2	P00829; Q4N8S5	0	1439.79	High	0.0001615	2.527e-08	2.41
	FALSE	High	VALVYGQMNEPPGAR	1xOxidation [M8]	FALSE	Bovine	7.41194e-06	0.000112435	1	3	2	P00829	0	1617.81	High	0.0001615	3.97e-06	2.01
	FALSE	High	TVLIMELINNVAK	1xOxidation [M5]	FALSE	Bovine	5.41967e-07	0.000112435	1	3	3	P00829	0	1473.83	High	0.0001615	2.579e-07	2.14
	FALSE	High	TVLIMELINNVAK		FALSE	Bovine	8.46569e-07	0.000112435	1	3	4	P00829	0	1457.84	High	0.0001615	4.103e-07	2.06
	FALSE	High	VVDLLAPYAK		FALSE	Bovine;Theileria	5.22349e-05	0.000112435	2	4	2	P00829; Q4N8S5	0	1088.64	High	0.0001615	3.073e-05	2
	FALSE	High	TIAMDGTEGLVR	1xOxidation [M4]	FALSE	Bovine	9.20413e-05	0.000112435	1	2	3	P00829	0	1278.64	High	0.0001615	5.541e-05	1.95
	FALSE	High	TIAMDGTEGLVR		FALSE	Bovine	9.77586e-05	0.000112435	1	2	1	P00829	0	1262.64	High	0.0001615	5.909e-05	1.71
	FALSE	High	TREGNDLYHEMIESGVINLK		FALSE	Bovine	8.88684e-08	0.000112435	1	3	2	P00829	1	2318.14	High	0.0001615	3.878e-08	2.84
	FALSE	High	FTQAGSEVSALLGR		FALSE	Bovine;Theileria	1.23796e-07	0.000112435	2	4	2	P00829; Q4N8S5	0	1435.75	High	0.0001615	5.485e-08	3.19
	FALSE	High	FLSQPFQVAEVFTGHLGK		FALSE	Bovine	2.24817e-07	0.000112435	1	3	1	P00829	0	2005.05	High	0.0001615	1.022e-07	3.39
	FALSE	High	EGNDLYHEMIESGVINLK		FALSE	Bovine	0.000476826	0.000112435	1	3	1	P00829	0	2061	High	0.0001615	0.0003098	2.36
	FALSE	High	KGSITSVQAIYVPADDLTDPAPATTFAHLDATTVLSR		FALSE	Bovine	4.53692e-16	0.000112435	1	3	1	P00829	1	3842.98	High	0.0001615	8.147e-17	4.31
	FALSE	High	AIAELGIYPAVDPLDSTSR		FALSE	Bovine	6.65444e-08	0.000112435	1	3	4	P00829	0	1988.03	High	0.0001615	2.858e-08	3.16
	FALSE	High	AHGGYSVFAGVGER		FALSE	Bovine	7.10575e-06	0.000112435	1	3	2	P00829	0	1406.68	High	0.0001615	3.815e-06	1.87
	FALSE	High	VLDSGAPIR		FALSE	Bovine	0.0109771	0.000643097	1	2	1	P00829	0	927.526	High	0.00059	0.008289	1.62
	FALSE	High	EGNDLYHEMIESGVINLK	1xOxidation [M9]	FALSE	Bovine	0.0133437	0.000809849	1	3	1	P00829	0	2076.99	High	0.000725	0.01015	1.26
	FALSE	High	LVPLKETIK		FALSE	Bovine	0.0385291	0.00197029	1	3	1	P00829	1	1040.67	High	0.001796	0.03093	1.8
	FALSE	High	IVAVIGAVVDVQFDEGLPPILNALEVQGR	1xDeamidated [Q12]	FALSE	Bovine	0.0970648	0.00687118	1	2	1	P00829	0	3032.67	High	0.005801	0.08216	0.49
	FALSE	High	IVAVIGAVVDVQFDEGLPPILNALEVQGR		FALSE	Bovine	0.108421	0.00732308	1	2	1	P00829	0	3031.68	High	0.006285	0.09255	0.49
FALSE	High	Master Protein	Q27031	Heat shock 70 kDa protein OS=Theileria parva OX=5875 GN=TP02_0148 PE=2 SV=2	647	71	5.45	FALSE	48	29	25	46	81.63	Theileria
	Checked	Confidence	Sequence	Modifications	Contaminant	Marked as	Qvality PEP	Qvality q-value	# Protein Groups	# Proteins	# PSMs	Master Protein Accessions	# Missed Cleavages	Theo. MH+ [Da]	Confidence (by Search Engine): Sequest HT	Percolator q-Value (by Search Engine): Sequest HT	Percolator PEP (by Search Engine): Sequest HT	XCorr (by Search Engine): Sequest HT
	FALSE	High	NPENTIFDAK		FALSE	Theileria	0.000433015	0.000112435	1	1	1	Q27031	0	1148.56	High	0.0001615	0.0002809	2.12
	FALSE	High	NPENTIFDAKR		FALSE	Theileria	0.000648278	0.000112435	1	1	2	Q27031	1	1304.66	High	0.0001615	0.0004273	2.42
	FALSE	High	NQIFTTNEDRQEGVLIQVFEGER		FALSE	Theileria	9.25977e-05	0.000112435	1	1	1	Q27031	1	2722.34	High	0.0001615	5.598e-05	2.16
	FALSE	High	NFFNGKEPCR	1xCarbamidomethyl [C9]; 1xDeamidated [N4]	FALSE	Theileria	0.00127993	0.000112435	1	1	2	Q27031	1	1269.57	High	0.0001615	0.0008704	2.25
	FALSE	High	QEGVLIQVFEGER		FALSE	Theileria	0.00011713	0.000112435	1	1	1	Q27031	0	1503.78	High	0.0001615	7.122e-05	2.75
	FALSE	High	IINEPTAAAIAYGLDKK		FALSE	Bovine;Theileria	2.86202e-08	0.000112435	2	5	2	P19120; Q27031	1	1787.99	High	0.0001615	1.186e-08	3.25
	FALSE	High	IINEPTAAAIAYGLDK		FALSE	Bovine;Theileria	8.8364e-09	0.000112435	4	8	3	P19120; Q0VCX2; Q4N3K7; Q27031	0	1659.9	High	0.0001615	3.473e-09	3.27
	FALSE	High	VTNGPNGKPNIEVTFQGEKK		FALSE	Theileria	1.29043e-05	0.000112435	1	1	2	Q27031	1	2157.13	High	0.0001615	7.101e-06	1.7
	FALSE	High	VTNGPNGKPNIEVTFQGEK		FALSE	Theileria	2.75852e-06	0.000112435	1	1	1	Q27031	0	2029.03	High	0.0001615	1.411e-06	2.37
	FALSE	High	WVETNQLAEHDEFEDKLK		FALSE	Theileria	3.50927e-05	0.000112435	1	1	2	Q27031	1	2231.06	High	0.0001615	2.018e-05	1.71
	FALSE	High	SIHEVVLVGGSTR		FALSE	Theileria	1.51949e-07	0.000112435	1	1	2	Q27031	0	1353.75	High	0.0001615	6.789e-08	2.85
	FALSE	High	SINPDEAVAYGAAVQAAILSGNQSEK		FALSE	Theileria	0.000161203	0.000112435	1	1	3	Q27031	0	2603.29	High	0.0001615	9.987e-05	1.36
	FALSE	High	SEHVTITNDKGR		FALSE	Theileria	1.33794e-05	0.000112435	1	1	2	Q27031	1	1356.69	High	0.0001615	7.355e-06	2.81
	FALSE	High	SEHVTITNDK		FALSE	Theileria	0.000211415	0.000112435	1	1	1	Q27031	0	1143.56	High	0.0001615	0.0001327	2.14
	FALSE	High	TTPSYVAFTDTER		FALSE	Bovine;Theileria	1.03874e-05	0.000112435	2	15	1	P19120; Q27031	0	1487.7	High	0.0001615	5.677e-06	2.37
	FALSE	High	SVKDVVITVPAYFNDSQR		FALSE	Theileria	6.33693e-06	0.000112435	1	1	2	Q27031	1	2038.06	High	0.0001615	3.382e-06	1.63
	FALSE	High	TFHAEEISSMVLTK		FALSE	Theileria	0.000718159	0.000112435	1	1	1	Q27031	0	1592.8	High	0.0001615	0.0004761	2.18
	FALSE	High	DVVITVPAYFNDSQR		FALSE	Theileria	5.65511e-08	0.000112435	1	1	2	Q27031	0	1723.86	High	0.0001615	2.423e-08	2.39
	FALSE	High	FHLTGIAPAPR		FALSE	Theileria	0.000660096	0.000112435	1	1	2	Q27031	0	1179.66	High	0.0001615	0.0004352	2.59
	FALSE	High	DNNVEIIPNDQGNR		FALSE	Theileria	3.51053e-06	0.000112435	1	1	2	Q27031	0	1597.76	High	0.0001615	1.813e-06	2.14
	FALSE	High	ALESSGLDKR		FALSE	Theileria	3.50927e-05	0.000112435	1	1	2	Q27031	1	1075.57	High	0.0001615	2.025e-05	2.25
	FALSE	High	ATAGDTHLGGEDFDNLLVEHCVR	1xCarbamidomethyl [C21]	FALSE	Theileria	5.82811e-08	0.000112435	1	1	1	Q27031	0	2526.17	High	0.0001615	2.496e-08	3.28
	FALSE	High	HVEGVCNPLVTK	1xCarbamidomethyl [C6]	FALSE	Theileria	1.30652e-06	0.000112435	1	1	2	Q27031	0	1352.7	High	0.0001615	6.46e-07	2.52
	FALSE	High	NQIFTTNEDR		FALSE	Theileria	0.00584132	0.000293359	1	1	1	Q27031	0	1237.58	High	0.0003063	0.004284	1.79
	FALSE	High	NTLSEDQVK		FALSE	Theileria	0.00662147	0.000293359	1	1	1	Q27031	0	1033.52	High	0.0003063	0.004875	2.12
	FALSE	High	FEELCNEK	1xCarbamidomethyl [C5]	FALSE	Theileria	0.0164975	0.000956965	1	1	1	Q27031	0	1068.47	High	0.0008434	0.0127	1.46
	FALSE	High	QKLGADEVDNALNTITEALK		FALSE	Theileria	0.0242773	0.0010647	1	1	1	Q27031	1	2143.12	High	0.001062	0.01903	0.99
	FALSE	High	ARFEELCNEK	1xCarbamidomethyl [C7]	FALSE	Theileria	0.0339636	0.0015233	1	1	2	Q27031	1	1295.6	High	0.001435	0.02715	1.71
	FALSE	High	NTTIPTKK		FALSE	Bovine;Theileria	0.112454	0.00744578	3	3	1	Q3ZCH0; Q4N486; Q27031	1	902.531	High	0.006389	0.09591	1.44
FALSE	High	Master Protein	P60712	Actin, cytoplasmic 1 OS=Bos taurus OX=9913 GN=ACTB PE=1 SV=1	375	41.7	5.48	FALSE	57	19	8	50	80.85	Bovine
	Checked	Confidence	Sequence	Modifications	Contaminant	Marked as	Qvality PEP	Qvality q-value	# Protein Groups	# Proteins	# PSMs	Master Protein Accessions	# Missed Cleavages	Theo. MH+ [Da]	Confidence (by Search Engine): Sequest HT	Percolator q-Value (by Search Engine): Sequest HT	Percolator PEP (by Search Engine): Sequest HT	XCorr (by Search Engine): Sequest HT
	FALSE	High	QEYDESGPSIVHRK	1xGln->pyro-Glu [N-Term]	FALSE	Bovine	8.41482e-07	0.000112435	1	2	2	P60712	1	1627.77	High	0.0001615	4.072e-07	2.99
	FALSE	High	QEYDESGPSIVHR		FALSE	Bovine	2.94759e-06	0.000112435	1	2	2	P60712	0	1516.7	High	0.0001615	1.519e-06	2.76
	FALSE	High	QEYDESGPSIVHRK		FALSE	Bovine	1.0524e-08	0.000112435	1	2	3	P60712	1	1644.8	High	0.0001615	4.153e-09	3.36
	FALSE	High	IWHHTFYNELR		FALSE	Bovine;Theileria	0.000177519	0.000112435	3	9	6	P60712; P68138; Q4N3T5	0	1515.75	High	0.0001615	0.0001105	2.54
	FALSE	High	VAPEEHPVLLTEAPLNPK		FALSE	Bovine	8.67807e-09	0.000112435	1	3	4	P60712	0	1954.06	High	0.0001615	3.392e-09	3.24
	FALSE	High	TTGIVMDSGDGVTHTVPIYEGYALPHAILR	1xOxidation [M6]	FALSE	Bovine	6.61223e-07	0.000112435	1	4	1	P60712	0	3199.61	High	0.0001615	3.175e-07	2.95
	FALSE	High	TTGIVMDSGDGVTHTVPIYEGYALPHAILR		FALSE	Bovine	2.46171e-08	0.000112435	1	4	2	P60712	0	3183.61	High	0.0001615	1.012e-08	3.09
	FALSE	High	SYELPDGQVITIGNER	1xDeamidated [N14]	FALSE	Bovine	7.10301e-05	0.000112435	2	14	1	P60712; P68138	0	1791.88	High	0.0001615	4.224e-05	1.88
	FALSE	High	SYELPDGQVITIGNER		FALSE	Bovine	4.0596e-08	0.000112435	2	14	6	P60712; P68138	0	1790.89	High	0.0001615	1.711e-08	2.4
	FALSE	High	AVFPSIVGRPR		FALSE	Bovine	0.000103207	0.000112435	2	12	3	P60712; P68138	0	1198.71	High	0.0001615	6.276e-05	1.98
	FALSE	High	DSYVGDEAQSK		FALSE	Bovine	0.000188545	0.000112435	2	14	1	P60712; P68138	0	1198.52	High	0.0001615	0.0001176	2.09
	FALSE	High	DSYVGDEAQSKR		FALSE	Bovine	1.10364e-06	0.000112435	2	13	4	P60712; P68138	1	1354.62	High	0.0001615	5.421e-07	2.42
	FALSE	High	EITALAPSTMK	1xOxidation [M10]	FALSE	Bovine	0.000935989	0.000112435	2	12	1	P60712; P68138	0	1177.61	High	0.0001615	0.0006299	1.69
	FALSE	High	DLYANTVLSGGTTMYPGIADR		FALSE	Bovine	9.31951e-06	0.000112435	1	2	1	P60712	0	2215.07	High	0.0001615	5.036e-06	2.72
	FALSE	High	DLYANTVLSGGTTMYPGIADR	1xOxidation [M14]	FALSE	Bovine	8.46569e-07	0.000112435	1	2	2	P60712	0	2231.06	High	0.0001615	4.113e-07	3.66
	FALSE	High	LCYVALDFEQEMATAASSSSLEK	1xCarbamidomethyl [C2]; 1xOxidation [M12]	FALSE	Bovine	6.34121e-08	0.000112435	1	3	2	P60712	0	2566.17	High	0.0001615	2.73e-08	2.95
	FALSE	High	LCYVALDFEQEMATAASSSSLEK	1xCarbamidomethyl [C2]	FALSE	Bovine	0.000120713	0.000112435	1	3	1	P60712	0	2550.17	High	0.0001615	7.378e-05	1.56
	FALSE	High	KDLYANTVLSGGTTMYPGIADR	1xOxidation [M15]	FALSE	Bovine	8.94056e-08	0.000112435	1	2	1	P60712	1	2359.16	High	0.0001615	3.906e-08	3.71
	FALSE	High	AGFAGDDAPR		FALSE	Bovine;Theileria	0.000216572	0.000112435	3	13	2	P60712; P68138; Q4N3T5	0	976.448	High	0.0001615	0.0001357	1.96
	FALSE	High	GYSFTTTAER		FALSE	Bovine	0.00114165	0.000112435	1	5	1	P60712	0	1132.53	High	0.0001615	0.0007724	2.08
	FALSE	High	IIAPPERK		FALSE	Bovine	0.0138248	0.000809849	2	11	1	P60712; P68138	1	923.567	High	0.000725	0.01058	1.22
	FALSE	High	DLTDYLMK	1xOxidation [M7]	FALSE	Bovine	0.0486291	0.0031413	2	14	1	P60712; P68138	0	1014.48	High	0.002633	0.03964	1.15
	FALSE	High	LDLAGRDLTDYLMK		FALSE	Bovine	0.0500184	0.00326163	2	14	1	P60712; P68138	1	1623.84	High	0.002846	0.04069	1.36
	FALSE	High	IKIIAPPERK		FALSE	Bovine	0.0725553	0.00505223	2	11	1	P60712; P68138	2	1164.75	High	0.004309	0.06023	1.13
FALSE	High	Master Protein	P68002	Voltage-dependent anion-selective channel protein 2 OS=Bos taurus OX=9913 GN=VDAC2 PE=2 SV=2	294	31.6	7.55	FALSE	65	17	17	48	77.57	Bovine
	Checked	Confidence	Sequence	Modifications	Contaminant	Marked as	Qvality PEP	Qvality q-value	# Protein Groups	# Proteins	# PSMs	Master Protein Accessions	# Missed Cleavages	Theo. MH+ [Da]	Confidence (by Search Engine): Sequest HT	Percolator q-Value (by Search Engine): Sequest HT	Percolator PEP (by Search Engine): Sequest HT	XCorr (by Search Engine): Sequest HT
	FALSE	High	LTFDTTFSPNTGKK		FALSE	Bovine	1.03285e-06	0.000112435	1	2	3	P68002	1	1556.8	High	0.0001615	5.057e-07	2.98
	FALSE	High	LTFDTTFSPNTGK		FALSE	Bovine	5.48354e-06	0.000112435	1	2	1	P68002	0	1428.7	High	0.0001615	2.903e-06	2.66
	FALSE	High	LTLSALVDGK		FALSE	Bovine	8.20835e-05	0.000112435	1	2	4	P68002	0	1016.6	High	0.0001615	4.919e-05	2.4
	FALSE	High	VNNSSLIGVGYTQTLRPGVK		FALSE	Bovine	3.60223e-11	0.000112435	1	1	5	P68002	0	2103.16	High	0.0001615	1.094e-11	3.37
	FALSE	High	VNNSSLIGVGYTQTLRPGVK	1xDeamidated [N3]	FALSE	Bovine	1.50229e-09	0.000112435	1	1	2	P68002	0	2104.14	High	0.0001615	5.418e-10	3.9
	FALSE	High	VCEDLDTSVNLAWTSGTNCTR	2xCarbamidomethyl [C2; C19]	FALSE	Bovine	4.08551e-09	0.000112435	1	2	2	P68002	0	2399.06	High	0.0001615	1.546e-09	2.41
	FALSE	High	YKWCEYGLTFTEK	1xCarbamidomethyl [C4]	FALSE	Bovine	0.000588726	0.000112435	1	2	2	P68002	1	1724.8	High	0.0001615	0.0003865	2.65
	FALSE	High	YQLDPTASISAK		FALSE	Bovine	3.48944e-06	0.000112435	1	2	3	P68002	0	1293.67	High	0.0001615	1.805e-06	2.45
	FALSE	High	VTGTLETK		FALSE	Bovine	0.00443644	0.000112435	1	2	2	P68002	0	848.472	High	0.0001615	0.003197	1.63
	FALSE	High	WNTDNTLGTEIAIEDQICQGLK	1xCarbamidomethyl [C18]	FALSE	Bovine	7.91997e-06	0.000112435	1	1	2	P68002	0	2519.21	High	0.0001615	4.27e-06	2.46
	FALSE	High	WCEYGLTFTEK	1xCarbamidomethyl [C2]	FALSE	Bovine	3.32519e-06	0.000112435	1	2	1	P68002	0	1433.64	High	0.0001615	1.716e-06	2.43
	FALSE	High	SCSGVEFSTSGSSNTDTGKVTGTLETK	1xCarbamidomethyl [C2]	FALSE	Bovine	3.58299e-13	0.000112435	1	2	4	P68002	1	2737.25	High	0.0001615	8.778e-14	4.21
	FALSE	High	SCSGVEFSTSGSSNTDTGK	1xCarbamidomethyl [C2]	FALSE	Bovine	7.42192e-10	0.000112435	1	2	5	P68002	0	1907.79	High	0.0001615	2.587e-10	2.99
	FALSE	High	TGDFQLHTNVNDGTEFGGSIYQK		FALSE	Bovine	0.000451664	0.000112435	1	2	4	P68002	0	2528.17	High	0.0001615	0.0002927	2.29
	FALSE	High	NNFAVGYR	1xDeamidated [N2]	FALSE	Bovine	0.0101027	0.000643097	1	2	1	P68002	0	941.448	High	0.00059	0.00758	2.16
	FALSE	High	GFGFGLVK		FALSE	Bovine	0.0233071	0.0010647	1	2	3	P68002	0	824.466	High	0.001062	0.01829	1.54
	FALSE	High	NNFAVGYR		FALSE	Bovine	0.0451842	0.00255117	1	2	2	P68002	0	940.464	High	0.002268	0.03674	2
	FALSE	High	DIFNKGFGFGLVK		FALSE	Bovine	0.0475437	0.00299822	1	2	1	P68002	1	1441.78	High	0.002633	0.03855	1.24
	FALSE	High	SINAGGHK		FALSE	Bovine	0.0683088	0.00480206	1	1	1	P68002	0	783.411	High	0.004101	0.05662	1.49
FALSE	High	Master Protein	Q4N6U6	Haloacid dehalogenase-like hydrolase OS=Theileria parva OX=5875 GN=TP01_1074 PE=4 SV=1	318	35.9	7.53	FALSE	54	17	17	50	77.18	Theileria
	Checked	Confidence	Sequence	Modifications	Contaminant	Marked as	Qvality PEP	Qvality q-value	# Protein Groups	# Proteins	# PSMs	Master Protein Accessions	# Missed Cleavages	Theo. MH+ [Da]	Confidence (by Search Engine): Sequest HT	Percolator q-Value (by Search Engine): Sequest HT	Percolator PEP (by Search Engine): Sequest HT	XCorr (by Search Engine): Sequest HT
	FALSE	High	NIDDKVVYQAPECCYCIGNFYEEGK	3xCarbamidomethyl [C13; C14; C16]	FALSE	Theileria	1.51137e-09	0.000112435	1	1	1	Q4N6U6	1	3071.32	High	0.0001615	5.451e-10	4.24
	FALSE	High	NIDDKVVYQAPECCYCIGNFYEEGKK	3xCarbamidomethyl [C13; C14; C16]	FALSE	Theileria	9.73746e-11	0.000112435	1	1	3	Q4N6U6	2	3199.42	High	0.0001615	3.097e-11	4.71
	FALSE	High	MDEKDVSSIDIVGISLPAMK	1xOxidation [M19]	FALSE	Theileria	0.000200255	0.000112435	1	1	1	Q4N6U6	1	2164.09	High	0.0001615	0.0001253	2.3
	FALSE	High	LQDAGVLPFFCTGR	1xCarbamidomethyl [C11]	FALSE	Theileria	7.92265e-07	0.000112435	1	1	9	Q4N6U6	0	1580.79	High	0.0001615	3.832e-07	2.77
	FALSE	High	VVYQAPECCYCIGNFYEEGKK	3xCarbamidomethyl [C8; C9; C11]	FALSE	Theileria	7.32807e-08	0.000112435	1	1	3	Q4N6U6	1	2614.14	High	0.0001615	3.18e-08	3.07
	FALSE	High	VVYQAPECCYCIGNFYEEGK	3xCarbamidomethyl [C8; C9; C11]; 1xDeamidated [Q4]	FALSE	Theileria	6.37282e-05	0.000112435	1	1	1	Q4N6U6	0	2487.03	High	0.0001615	3.77e-05	1.81
	FALSE	High	VVYQAPECCYCIGNFYEEGK	3xCarbamidomethyl [C8; C9; C11]	FALSE	Theileria	3.26671e-07	0.000112435	1	1	1	Q4N6U6	0	2486.05	High	0.0001615	1.513e-07	1.91
	FALSE	High	SYNCMVGLIGEK	1xCarbamidomethyl [C4]; 1xOxidation [M5]	FALSE	Theileria	3.00031e-05	0.000112435	1	1	1	Q4N6U6	0	1386.64	High	0.0001615	1.721e-05	1.97
	FALSE	High	SYNCMVGLIGEK	1xCarbamidomethyl [C4]	FALSE	Theileria	7.72829e-05	0.000112435	1	1	1	Q4N6U6	0	1370.64	High	0.0001615	4.635e-05	2.54
	FALSE	High	TAYNLITQLTPPK	1xDeamidated [N4]	FALSE	Theileria	0.000346498	0.000112435	1	1	1	Q4N6U6	0	1460.8	High	0.0001615	0.0002226	1.68
	FALSE	High	TAYNLITQLTPPK		FALSE	Theileria	6.15503e-09	0.000112435	1	1	7	Q4N6U6	0	1459.82	High	0.0001615	2.369e-09	2.94
	FALSE	High	DVSSIDIVGISLPAMK		FALSE	Theileria	0.00110781	0.000112435	1	1	1	Q4N6U6	0	1644.89	High	0.0001615	0.000751	1.53
	FALSE	High	DVSSIDIVGISLPAMK	1xOxidation [M15]	FALSE	Theileria	5.1318e-06	0.000112435	1	1	1	Q4N6U6	0	1660.88	High	0.0001615	2.71e-06	2.52
	FALSE	High	KIALEALLK		FALSE	Theileria	0.000762731	0.000112435	1	1	2	Q4N6U6	1	998.661	High	0.0001615	0.000509	2.07
	FALSE	High	KHDECAFEQVVSALLD	1xCarbamidomethyl [C5]	FALSE	Theileria	8.93093e-05	0.000112435	1	1	3	Q4N6U6	1	1860.88	High	0.0001615	5.39e-05	2.36
	FALSE	High	IALEALLK		FALSE	Theileria	0.000810067	0.000112435	1	1	3	Q4N6U6	0	870.566	High	0.0001615	0.0005398	2.6
	FALSE	High	GVPGVYLNGAVVYSPAGNVIHSASFGDAFVK		FALSE	Theileria	1.61334e-06	0.000112435	1	1	1	Q4N6U6	0	3092.58	High	0.0001615	8.062e-07	1.72
	FALSE	High	GVPGVYLNGAVVYSPAGNVIHSASFGDAFVK	1xDeamidated [N]	FALSE	Theileria	6.62777e-14	0.000112435	1	1	3	Q4N6U6	0	3093.57	High	0.0001615	1.505e-14	3.98
	FALSE	High	VLNECGYR	1xCarbamidomethyl [C5]	FALSE	Theileria	0.0216041	0.0010647	1	1	3	Q4N6U6	0	1010.47	High	0.0009613	0.01685	1.88
	FALSE	High	FVKPEKLPK		FALSE	Theileria	0.0544115	0.00326163	1	1	2	Q4N6U6	1	1085.67	High	0.002846	0.04459	1.72
	FALSE	High	NLSLPIKMDEKDVSSIDIVGISLPAMK	2xOxidation [M8; M26]	FALSE	Theileria	0.102876	0.00708694	1	1	1	Q4N6U6	2	2945.56	High	0.005998	0.08737	1.4
	FALSE	High	VELENMK		FALSE	Theileria	0.115414	0.0078442	1	1	1	Q4N6U6	0	862.434	High	0.006825	0.09886	1.14
FALSE	High	Master Protein	P19483	ATP synthase subunit alpha, mitochondrial OS=Bos taurus OX=9913 GN=ATP5F1A PE=1 SV=1	553	59.7	9.19	FALSE	52	27	1	42	77.08	Bovine
	Checked	Confidence	Sequence	Modifications	Contaminant	Marked as	Qvality PEP	Qvality q-value	# Protein Groups	# Proteins	# PSMs	Master Protein Accessions	# Missed Cleavages	Theo. MH+ [Da]	Confidence (by Search Engine): Sequest HT	Percolator q-Value (by Search Engine): Sequest HT	Percolator PEP (by Search Engine): Sequest HT	XCorr (by Search Engine): Sequest HT
	FALSE	High	NVQAEEMVEFSSGLK		FALSE	Bovine	6.4181e-08	0.000112435	2	2	1	P19483; F1MLB8	0	1667.79	High	0.0001615	2.759e-08	2.27
	FALSE	High	RTGAIVDVPVGEELLGR		FALSE	Bovine	1.20081e-06	0.000112435	2	2	1	P19483; F1MLB8	1	1780.99	High	0.0001615	5.926e-07	2.54
	FALSE	High	ILGADTSVDLEETGR		FALSE	Bovine	3.57458e-06	0.000112435	2	3	1	P19483; F1MLB8	0	1575.79	High	0.0001615	1.848e-06	1.83
	FALSE	High	LYCIYVAIGQK	1xCarbamidomethyl [C3]	FALSE	Bovine;Theileria	0.000107654	0.000112435	2	3	1	P19483; F1MLB8	0	1327.71	High	0.0001615	6.532e-05	2.33
	FALSE	High	ISVREPMQTGIK		FALSE	Bovine	0.00560207	0.000112435	2	2	1	P19483; F1MLB8	1	1358.75	High	0.0001615	0.004098	1.65
	FALSE	High	VLSIGDGIAR		FALSE	Bovine	0.000284024	0.000112435	2	2	2	P19483; F1MLB8	0	1000.58	High	0.0001615	0.0001804	1.84
	FALSE	High	VGLKAPGIIPR		FALSE	Bovine	0.000564421	0.000112435	2	2	2	P19483; F1MLB8	1	1120.72	High	0.0001615	0.0003713	1.83
	FALSE	High	VVDALGNAIDGK		FALSE	Bovine	3.96024e-06	0.000112435	2	2	2	P19483; F1MLB8	0	1171.63	High	0.0001615	2.061e-06	2.45
	FALSE	High	VVDALGNAIDGKGPIGSK		FALSE	Bovine	1.39607e-06	0.000112435	2	2	1	P19483; F1MLB8	1	1710.94	High	0.0001615	6.91e-07	2.8
	FALSE	High	VVDALGNAIDGKGPIGSK	1xDeamidated [N7]	FALSE	Bovine	6.85571e-07	0.000112435	2	2	1	P19483; F1MLB8	1	1711.92	High	0.0001615	3.292e-07	3.14
	FALSE	High	TSIAIDTIINQKR		FALSE	Bovine	1.11106e-08	0.000112435	2	2	2	P19483; F1MLB8	1	1472.84	High	0.0001615	4.408e-09	3.97
	FALSE	High	TSIAIDTIINQK		FALSE	Bovine	0.00067213	0.000112435	2	2	1	P19483; F1MLB8	0	1316.74	High	0.0001615	0.0004439	2.27
	FALSE	High	TGAIVDVPVGEELLGR		FALSE	Bovine	9.26978e-08	0.000112435	2	2	3	P19483; F1MLB8	0	1624.89	High	0.0001615	4.067e-08	2.38
	FALSE	High	TGTAEVSSILEER		FALSE	Bovine	1.36328e-07	0.000112435	2	3	3	P19483; F1MLB8	0	1391.7	High	0.0001615	6.065e-08	3.68
	FALSE	High	FNDGTDEK		FALSE	Bovine	0.00375137	0.000112435	2	2	1	P19483; F1MLB8	0	925.39	High	0.0001615	0.002698	1.52
	FALSE	High	FNDGTDEKK		FALSE	Bovine	0.00229338	0.000112435	2	2	1	P19483; F1MLB8	1	1053.48	High	0.0001615	0.00161	1.49
	FALSE	High	GIRPAINVGLSVSR		FALSE	Bovine;Theileria	1.1234e-05	0.000112435	2	3	2	P19483; F1MLB8	0	1438.85	High	0.0001615	6.152e-06	2.59
	FALSE	High	GMSLNLEPDNVGVVVFGNDK	1xOxidation [M2]	FALSE	Bovine	0.000182949	0.000112435	2	2	1	P19483; F1MLB8	0	2120.03	High	0.0001615	0.0001136	1.14
	FALSE	High	AVDSLVPIGR		FALSE	Bovine	0.000814959	0.000112435	2	2	2	P19483; F1MLB8	0	1026.59	High	0.0001615	0.0005439	2.21
	FALSE	High	EAYPGDVFYLHSR		FALSE	Bovine	1.16594e-08	0.000112435	2	2	2	P19483; F1MLB8	0	1553.74	High	0.0001615	4.619e-09	2.53
	FALSE	High	FENAFLSHVISQHQALLSK		FALSE	Bovine	2.38783e-07	0.000112435	1	1	2	P19483	0	2169.15	High	0.0001615	1.092e-07	3.16
	FALSE	High	GYLDKLEPSK		FALSE	Bovine	0.000771972	0.000112435	2	2	2	P19483; F1MLB8	1	1149.62	High	0.0001615	0.0005131	1.94
	FALSE	High	HALIIYDDLSK		FALSE	Bovine	4.89189e-07	0.000112435	2	2	2	P19483; F1MLB8	0	1287.69	High	0.0001615	2.311e-07	3.28
	FALSE	High	QMSLLLR	1xGln->pyro-Glu [N-Term]	FALSE	Bovine;Theileria	0.0245617	0.0010647	2	3	1	P19483; F1MLB8	0	843.476	High	0.001062	0.01927	0.99
	FALSE	High	APGIIPR		FALSE	Bovine	0.035971	0.00182645	2	2	1	P19483; F1MLB8	0	723.451	High	0.00168	0.02887	1.48
	FALSE	High	QGQYSPMAIEEQVAVIYAGVR	1xOxidation [M7]	FALSE	Bovine	0.0380911	0.00197029	2	2	1	P19483; F1MLB8	0	2325.15	High	0.001796	0.03061	0.81
	FALSE	High	LTDADAMK	1xOxidation [M7]	FALSE	Bovine	0.0749715	0.00533514	2	2	1	P19483; F1MLB8	0	880.408	High	0.004423	0.06238	1.51
	FALSE	High	STVAQLVK		FALSE	Bovine	0.0960398	0.00687118	2	2	1	P19483; F1MLB8	0	845.509	High	0.005801	0.08146	1.75
FALSE	High	Master Protein	Q4MYW1	Glycerol-3-phosphate dehydrogenase, putative OS=Theileria parva OX=5875 GN=TP03_0730 PE=3 SV=1	615	69.2	8.46	FALSE	49	26	26	38	76.63	Theileria
	Checked	Confidence	Sequence	Modifications	Contaminant	Marked as	Qvality PEP	Qvality q-value	# Protein Groups	# Proteins	# PSMs	Master Protein Accessions	# Missed Cleavages	Theo. MH+ [Da]	Confidence (by Search Engine): Sequest HT	Percolator q-Value (by Search Engine): Sequest HT	Percolator PEP (by Search Engine): Sequest HT	XCorr (by Search Engine): Sequest HT
	FALSE	High	NELACTPVDVLAR	1xCarbamidomethyl [C5]	FALSE	Theileria	2.48989e-06	0.000112435	1	1	2	Q4MYW1	0	1457.74	High	0.0001615	1.273e-06	2.97
	FALSE	High	NLVLLGTHDKDGKFNFDEIRPR		FALSE	Theileria	2.23542e-08	0.000112435	1	1	2	Q4MYW1	2	2584.36	High	0.0001615	9.155e-09	4.13
	FALSE	High	NLVLLGTHDKDGK		FALSE	Theileria	0.00032428	0.000112435	1	1	2	Q4MYW1	1	1409.77	High	0.0001615	0.0002079	2.1
	FALSE	High	NLVLLGTHDK		FALSE	Theileria	0.00407964	0.000112435	1	1	1	Q4MYW1	0	1109.63	High	0.0001615	0.002933	1.96
	FALSE	High	RLNDPGSDLSILHSR		FALSE	Theileria	2.67933e-09	0.000112435	1	1	1	Q4MYW1	1	1679.88	High	0.0001615	9.948e-10	3.79
	FALSE	High	LIRDYGVDQDTANHLVESYGYK		FALSE	Theileria	2.55407e-10	0.000112435	1	1	1	Q4MYW1	1	2556.24	High	0.0001615	8.52e-11	3.26
	FALSE	High	ILRDPATNSVNGAVVEDVLTGEEFTINSK		FALSE	Theileria	9.34773e-15	0.000112435	1	1	2	Q4MYW1	1	3088.58	High	0.0001615	1.939e-15	5.37
	FALSE	High	LMAQDCVDELLK	1xCarbamidomethyl [C6]; 1xOxidation [M2]	FALSE	Theileria	5.58359e-06	0.000112435	1	1	1	Q4MYW1	0	1450.69	High	0.0001615	2.959e-06	2.43
	FALSE	High	LNDPGSDLSILHSR		FALSE	Theileria	1.62364e-07	0.000112435	1	1	2	Q4MYW1	0	1523.78	High	0.0001615	7.3e-08	2.32
	FALSE	High	IHENYPFLLGEVVYGIR		FALSE	Theileria	1.55657e-07	0.000112435	1	1	2	Q4MYW1	0	2019.07	High	0.0001615	6.988e-08	3.44
	FALSE	High	VLGVGSAALAGSYIFVK		FALSE	Theileria	5.65321e-07	0.000112435	1	1	1	Q4MYW1	0	1651.94	High	0.0001615	2.683e-07	2.15
	FALSE	High	VVVNCTGPFAGETKR	1xCarbamidomethyl [C5]	FALSE	Theileria	2.02924e-07	0.000112435	1	1	2	Q4MYW1	1	1634.83	High	0.0001615	9.211e-08	2.46
	FALSE	High	SLWSGLRPLIK		FALSE	Theileria	0.000125158	0.000112435	1	1	2	Q4MYW1	0	1269.77	High	0.0001615	7.666e-05	2.32
	FALSE	High	SNALFNFPGLR		FALSE	Theileria	0.000158315	0.000112435	1	1	1	Q4MYW1	0	1235.65	High	0.0001615	9.778e-05	2.33
	FALSE	High	TNGLLGAVVYYDGQHNDSR		FALSE	Theileria	3.68889e-10	0.000112435	1	1	1	Q4MYW1	0	2078.99	High	0.0001615	1.251e-10	2.74
	FALSE	High	DASIYMNCPDEQLKSEIK	1xCarbamidomethyl [C8]	FALSE	Theileria	0.00013055	0.000112435	1	1	1	Q4MYW1	1	2140.99	High	0.0001615	8.02e-05	2.07
	FALSE	High	DASIYMNCPDEQLKSEIK	1xCarbamidomethyl [C8]; 1xOxidation [M6]	FALSE	Theileria	4.77376e-06	0.000112435	1	1	1	Q4MYW1	1	2156.98	High	0.0001615	2.516e-06	1.88
	FALSE	High	GLNCALVEANDFASGTSSK	1xCarbamidomethyl [C4]	FALSE	Theileria	3.00742e-12	0.000112435	1	1	2	Q4MYW1	0	1940.9	High	0.0001615	8.112e-13	4.02
	FALSE	High	DYGVDQDTANHLVESYGYK		FALSE	Theileria	2.90061e-12	0.000112435	1	1	2	Q4MYW1	0	2173.97	High	0.0001615	7.81e-13	2.33
	FALSE	High	KYCPTPYGLIIPK	1xCarbamidomethyl [C3]	FALSE	Theileria	0.000397994	0.000112435	1	1	2	Q4MYW1	1	1549.84	High	0.0001615	0.0002568	1.08
	FALSE	High	AALQSLDK		FALSE	Theileria	0.00457124	0.000112435	1	1	1	Q4MYW1	0	845.473	High	0.0001615	0.003303	1.58
	FALSE	High	GVDEVNQTGK		FALSE	Theileria	0.000145507	0.000112435	1	1	1	Q4MYW1	0	1046.51	High	0.0001615	8.951e-05	2.25
	FALSE	High	FNFDEIRPR		FALSE	Theileria	0.00686273	0.000293359	1	1	1	Q4MYW1	0	1193.61	High	0.0003063	0.005057	2.14
	FALSE	High	GSTVCNYVK	1xCarbamidomethyl [C5]	FALSE	Theileria	0.00907857	0.000476813	1	1	1	Q4MYW1	0	1027.49	High	0.0004562	0.006807	1.21
	FALSE	High	FNLLSYK		FALSE	Theileria	0.042935	0.00240612	1	1	1	Q4MYW1	0	884.488	High	0.002149	0.03473	1.61
	FALSE	High	YLENAIYK		FALSE	Theileria	0.0508696	0.00326163	1	1	1	Q4MYW1	0	1013.53	High	0.002846	0.04156	1.53
	FALSE	High	GTHLTLPR		FALSE	Theileria	0.0618479	0.00455557	1	1	1	Q4MYW1	0	894.516	High	0.003901	0.05107	1.5
FALSE	High	Master Protein	F1MLB8	ATP synthase subunit alpha OS=Bos taurus OX=9913 GN=ATP5F1A PE=1 SV=1	553	59.7	9.19	FALSE	52	27	1	42	76.35	Bovine
	Checked	Confidence	Sequence	Modifications	Contaminant	Marked as	Qvality PEP	Qvality q-value	# Protein Groups	# Proteins	# PSMs	Master Protein Accessions	# Missed Cleavages	Theo. MH+ [Da]	Confidence (by Search Engine): Sequest HT	Percolator q-Value (by Search Engine): Sequest HT	Percolator PEP (by Search Engine): Sequest HT	XCorr (by Search Engine): Sequest HT
	FALSE	High	NVQAEEMVEFSSGLK		FALSE	Bovine	6.4181e-08	0.000112435	2	2	1	P19483; F1MLB8	0	1667.79	High	0.0001615	2.759e-08	2.27
	FALSE	High	RTGAIVDVPVGEELLGR		FALSE	Bovine	1.20081e-06	0.000112435	2	2	1	P19483; F1MLB8	1	1780.99	High	0.0001615	5.926e-07	2.54
	FALSE	High	ILGADTSVDLEETGR		FALSE	Bovine	3.57458e-06	0.000112435	2	3	1	P19483; F1MLB8	0	1575.79	High	0.0001615	1.848e-06	1.83
	FALSE	High	LYCIYVAIGQK	1xCarbamidomethyl [C3]	FALSE	Bovine;Theileria	0.000107654	0.000112435	2	3	1	P19483; F1MLB8	0	1327.71	High	0.0001615	6.532e-05	2.33
	FALSE	High	ISVREPMQTGIK		FALSE	Bovine	0.00560207	0.000112435	2	2	1	P19483; F1MLB8	1	1358.75	High	0.0001615	0.004098	1.65
	FALSE	High	VLSIGDGIAR		FALSE	Bovine	0.000284024	0.000112435	2	2	2	P19483; F1MLB8	0	1000.58	High	0.0001615	0.0001804	1.84
	FALSE	High	VGLKAPGIIPR		FALSE	Bovine	0.000564421	0.000112435	2	2	2	P19483; F1MLB8	1	1120.72	High	0.0001615	0.0003713	1.83
	FALSE	High	VVDALGNAIDGK		FALSE	Bovine	3.96024e-06	0.000112435	2	2	2	P19483; F1MLB8	0	1171.63	High	0.0001615	2.061e-06	2.45
	FALSE	High	VVDALGNAIDGKGPIGSK		FALSE	Bovine	1.39607e-06	0.000112435	2	2	1	P19483; F1MLB8	1	1710.94	High	0.0001615	6.91e-07	2.8
	FALSE	High	VVDALGNAIDGKGPIGSK	1xDeamidated [N7]	FALSE	Bovine	6.85571e-07	0.000112435	2	2	1	P19483; F1MLB8	1	1711.92	High	0.0001615	3.292e-07	3.14
	FALSE	High	TSIAIDTIINQKR		FALSE	Bovine	1.11106e-08	0.000112435	2	2	2	P19483; F1MLB8	1	1472.84	High	0.0001615	4.408e-09	3.97
	FALSE	High	TSIAIDTIINQK		FALSE	Bovine	0.00067213	0.000112435	2	2	1	P19483; F1MLB8	0	1316.74	High	0.0001615	0.0004439	2.27
	FALSE	High	TGAIVDVPVGEELLGR		FALSE	Bovine	9.26978e-08	0.000112435	2	2	3	P19483; F1MLB8	0	1624.89	High	0.0001615	4.067e-08	2.38
	FALSE	High	TGTAEVSSILEER		FALSE	Bovine	1.36328e-07	0.000112435	2	3	3	P19483; F1MLB8	0	1391.7	High	0.0001615	6.065e-08	3.68
	FALSE	High	FNDGTDEK		FALSE	Bovine	0.00375137	0.000112435	2	2	1	P19483; F1MLB8	0	925.39	High	0.0001615	0.002698	1.52
	FALSE	High	FNDGTDEKK		FALSE	Bovine	0.00229338	0.000112435	2	2	1	P19483; F1MLB8	1	1053.48	High	0.0001615	0.00161	1.49
	FALSE	High	GIRPAINVGLSVSR		FALSE	Bovine;Theileria	1.1234e-05	0.000112435	2	3	2	P19483; F1MLB8	0	1438.85	High	0.0001615	6.152e-06	2.59
	FALSE	High	GMSLNLEPDNVGVVVFGNDK	1xOxidation [M2]	FALSE	Bovine	0.000182949	0.000112435	2	2	1	P19483; F1MLB8	0	2120.03	High	0.0001615	0.0001136	1.14
	FALSE	High	AVDSLVPIGR		FALSE	Bovine	0.000814959	0.000112435	2	2	2	P19483; F1MLB8	0	1026.59	High	0.0001615	0.0005439	2.21
	FALSE	High	EAYPGDVFYLHSR		FALSE	Bovine	1.16594e-08	0.000112435	2	2	2	P19483; F1MLB8	0	1553.74	High	0.0001615	4.619e-09	2.53
	FALSE	High	FENAFLSHVISQHQALLGK		FALSE	Bovine	3.94041e-09	0.000112435	1	1	2	F1MLB8	0	2139.13	High	0.0001615	1.488e-09	3.11
	FALSE	High	GYLDKLEPSK		FALSE	Bovine	0.000771972	0.000112435	2	2	2	P19483; F1MLB8	1	1149.62	High	0.0001615	0.0005131	1.94
	FALSE	High	HALIIYDDLSK		FALSE	Bovine	4.89189e-07	0.000112435	2	2	2	P19483; F1MLB8	0	1287.69	High	0.0001615	2.311e-07	3.28
	FALSE	High	QMSLLLR	1xGln->pyro-Glu [N-Term]	FALSE	Bovine;Theileria	0.0245617	0.0010647	2	3	1	P19483; F1MLB8	0	843.476	High	0.001062	0.01927	0.99
	FALSE	High	APGIIPR		FALSE	Bovine	0.035971	0.00182645	2	2	1	P19483; F1MLB8	0	723.451	High	0.00168	0.02887	1.48
	FALSE	High	QGQYSPMAIEEQVAVIYAGVR	1xOxidation [M7]	FALSE	Bovine	0.0380911	0.00197029	2	2	1	P19483; F1MLB8	0	2325.15	High	0.001796	0.03061	0.81
	FALSE	High	LTDADAMK	1xOxidation [M7]	FALSE	Bovine	0.0749715	0.00533514	2	2	1	P19483; F1MLB8	0	880.408	High	0.004423	0.06238	1.51
	FALSE	High	STVAQLVK		FALSE	Bovine	0.0960398	0.00687118	2	2	1	P19483; F1MLB8	0	845.509	High	0.005801	0.08146	1.75
FALSE	High	Master Protein	F1MUZ9	60 kDa heat shock protein, mitochondrial OS=Bos taurus OX=9913 GN=HSPD1 PE=1 SV=1	573	60.9	5.87	FALSE	41	26	26	36	72.23	Bovine
	Checked	Confidence	Sequence	Modifications	Contaminant	Marked as	Qvality PEP	Qvality q-value	# Protein Groups	# Proteins	# PSMs	Master Protein Accessions	# Missed Cleavages	Theo. MH+ [Da]	Confidence (by Search Engine): Sequest HT	Percolator q-Value (by Search Engine): Sequest HT	Percolator PEP (by Search Engine): Sequest HT	XCorr (by Search Engine): Sequest HT
	FALSE	High	NAGVEGSLIVEK		FALSE	Bovine	3.22533e-05	0.000112435	1	2	1	F1MUZ9	0	1215.66	High	0.0001615	1.851e-05	2.73
	FALSE	High	LKVGLQVVAVK		FALSE	Bovine	0.000776634	0.000112435	1	3	1	F1MUZ9	1	1153.77	High	0.0001615	0.0005162	1.83
	FALSE	High	LVQDVANNTNEEAGDGTTTATVLAR		FALSE	Bovine	1.68568e-11	0.000112435	1	3	2	F1MUZ9	0	2560.25	High	0.0001615	4.951e-12	2.42
	FALSE	High	IQEIIEQLDITTSEYEKEK		FALSE	Bovine	1.2913e-07	0.000112435	1	3	1	F1MUZ9	1	2309.18	High	0.0001615	5.722e-08	3.43
	FALSE	High	ISSVQSIVPALEIANAHR		FALSE	Bovine	1.76599e-06	0.000112435	1	3	3	F1MUZ9	0	1905.06	High	0.0001615	8.833e-07	2.83
	FALSE	High	VGLQVVAVK		FALSE	Bovine	0.00020514	0.000112435	1	3	1	F1MUZ9	0	912.588	High	0.0001615	0.0001287	2.43
	FALSE	High	VGGTSDVEVNEKKDR		FALSE	Bovine	0.00189217	0.000112435	1	3	2	F1MUZ9	2	1632.82	High	0.0001615	0.001317	1.7
	FALSE	High	VGGTSDVEVNEKK		FALSE	Bovine	4.86413e-08	0.000112435	1	3	2	F1MUZ9	1	1361.69	High	0.0001615	2.064e-08	3.09
	FALSE	High	VGGTSDVEVNEK		FALSE	Bovine	6.60999e-06	0.000112435	1	3	1	F1MUZ9	0	1233.6	High	0.0001615	3.526e-06	2.67
	FALSE	High	VGEVIVTKDDAMLLK	1xOxidation [M12]	FALSE	Bovine	0.000216572	0.000112435	1	4	2	F1MUZ9	1	1646.9	High	0.0001615	0.0001359	2.64
	FALSE	High	VGEVIVTKDDAMLLK		FALSE	Bovine	9.73093e-09	0.000112435	1	4	1	F1MUZ9	1	1630.91	High	0.0001615	3.845e-09	3.72
	FALSE	High	VGEVIVTK		FALSE	Bovine	0.00355434	0.000112435	1	4	1	F1MUZ9	0	844.514	High	0.0001615	0.002541	2.13
	FALSE	High	VTDALNATR		FALSE	Bovine	0.000131339	0.000112435	1	3	1	F1MUZ9	0	960.511	High	0.0001615	8.052e-05	2.04
	FALSE	High	CIPALESITPANEDQK	1xCarbamidomethyl [C1]	FALSE	Bovine	7.45674e-06	0.000112435	1	3	3	F1MUZ9	0	1785.87	High	0.0001615	3.998e-06	2.51
	FALSE	High	CEFQDAYVLLSEK	1xCarbamidomethyl [C1]	FALSE	Bovine	1.61334e-06	0.000112435	1	3	2	F1MUZ9	0	1601.75	High	0.0001615	8.055e-07	1.85
	FALSE	High	CEFQDAYVLLSEKK	1xCarbamidomethyl [C1]	FALSE	Bovine	3.01952e-06	0.000112435	1	3	1	F1MUZ9	1	1729.85	High	0.0001615	1.553e-06	3.22
	FALSE	High	KISSVQSIVPALEIANAHR		FALSE	Bovine	1.09664e-05	0.000112435	1	3	1	F1MUZ9	1	2033.15	High	0.0001615	5.991e-06	3.58
	FALSE	High	GYISPYFINTSK		FALSE	Bovine	6.07286e-05	0.000112435	1	3	1	F1MUZ9	0	1389.7	High	0.0001615	3.588e-05	2.41
	FALSE	High	AAVEEGIVLGGGCALLR	1xCarbamidomethyl [C13]	FALSE	Bovine	7.92797e-09	0.000112435	1	1	1	F1MUZ9	0	1684.91	High	0.0001615	3.102e-09	3.18
	FALSE	High	TLNDELEIIEGMK	1xOxidation [M12]	FALSE	Bovine	0.00737162	0.000293359	1	3	1	F1MUZ9	0	1520.75	High	0.0003063	0.005449	1.12
	FALSE	High	IPAMTIAK		FALSE	Bovine	0.0113072	0.000643097	1	2	1	F1MUZ9	0	844.496	High	0.00059	0.008559	1.66
	FALSE	High	TGIEIIK		FALSE	Bovine	0.039872	0.00212168	1	2	1	F1MUZ9	0	773.477	High	0.00192	0.03216	1.85
	FALSE	High	LSDGVAVLK		FALSE	Bovine	0.0480835	0.00299822	1	3	1	F1MUZ9	0	901.535	High	0.002633	0.03901	1.29
	FALSE	High	KGVITVK		FALSE	Bovine	0.0594908	0.00441709	1	3	1	F1MUZ9	1	744.498	High	0.003788	0.04909	1.84
	FALSE	High	DRVTDALNATR		FALSE	Bovine	0.0657261	0.00466633	1	3	1	F1MUZ9	1	1231.64	High	0.003991	0.05454	1.8
	FALSE	High	TGIEIIKK		FALSE	Bovine	0.0896071	0.0063684	1	2	1	F1MUZ9	1	901.572	High	0.00539	0.07571	1.38
	FALSE	High	APGFGDNRK		FALSE	Bovine	0.128578	0.00966613	1	3	1	F1MUZ9	1	961.485	High	0.00832	0.111	1.53
FALSE	High	Master Protein	P11024	NAD(P) transhydrogenase, mitochondrial OS=Bos taurus OX=9913 GN=NNT PE=1 SV=3	1086	113.8	8.16	FALSE	35	29	29	45	72.11	Bovine
	Checked	Confidence	Sequence	Modifications	Contaminant	Marked as	Qvality PEP	Qvality q-value	# Protein Groups	# Proteins	# PSMs	Master Protein Accessions	# Missed Cleavages	Theo. MH+ [Da]	Confidence (by Search Engine): Sequest HT	Percolator q-Value (by Search Engine): Sequest HT	Percolator PEP (by Search Engine): Sequest HT	XCorr (by Search Engine): Sequest HT
	FALSE	High	QGFNVVVESGAGEASK		FALSE	Bovine	1.29998e-09	0.000112435	1	1	2	P11024	0	1578.78	High	0.0001615	4.67e-10	3.36
	FALSE	High	QGFNVVVESGAGEASK	1xGln->pyro-Glu [N-Term]	FALSE	Bovine	4.25869e-07	0.000112435	1	1	1	P11024	0	1561.75	High	0.0001615	1.996e-07	3.28
	FALSE	High	ILIVGGGVAGLASAGAAK		FALSE	Bovine	4.01365e-10	0.000112435	1	1	2	P11024	0	1524.91	High	0.0001615	1.365e-10	2.78
	FALSE	High	MATQASTLYSNNITK		FALSE	Bovine	7.15113e-07	0.000112435	1	1	1	P11024	0	1642.81	High	0.0001615	3.451e-07	3.1
	FALSE	High	VRAPMLNPTLGVHEADLLK	1xOxidation [M5]	FALSE	Bovine	7.72829e-05	0.000112435	1	1	1	P11024	1	2090.14	High	0.0001615	4.613e-05	2.66
	FALSE	High	VALSPAGVQALVK		FALSE	Bovine	3.44763e-06	0.000112435	1	1	3	P11024	0	1252.76	High	0.0001615	1.789e-06	2.33
	FALSE	High	VTIAQGYDALSSMANIAGYK		FALSE	Bovine	2.06557e-06	0.000112435	1	1	1	P11024	0	2073.03	High	0.0001615	1.046e-06	2.61
	FALSE	High	SLGVGYAAVDNPIFYKPNTAMLLGDAK	1xOxidation [M21]	FALSE	Bovine	0.000370238	0.000112435	1	1	1	P11024	0	2841.45	High	0.0001615	0.0002384	1.57
	FALSE	High	SLGAEPLEVDLKESGEGQGGYAK		FALSE	Bovine	1.61605e-11	0.000112435	1	1	3	P11024	1	2334.15	High	0.0001615	4.716e-12	3.38
	FALSE	High	SLGAEPLEVDLK		FALSE	Bovine	0.000166134	0.000112435	1	1	1	P11024	0	1270.69	High	0.0001615	0.0001028	1.1
	FALSE	High	TTVLAMDQVPR	1xOxidation [M6]	FALSE	Bovine	5.51463e-05	0.000112435	1	1	1	P11024	0	1246.65	High	0.0001615	3.237e-05	2.41
	FALSE	High	TTVLAMDQVPR		FALSE	Bovine	1.09664e-05	0.000112435	1	1	1	P11024	0	1230.65	High	0.0001615	5.984e-06	2.42
	FALSE	High	TSGTLISFIYPAQNPDLLNK		FALSE	Bovine	6.04272e-08	0.000112435	1	1	4	P11024	0	2192.16	High	0.0001615	2.585e-08	3.14
	FALSE	High	GITHIGYTDLPSR		FALSE	Bovine	1.18642e-06	0.000112435	1	1	2	P11024	0	1429.74	High	0.0001615	5.846e-07	2.94
	FALSE	High	AVVLAANHFGR		FALSE	Bovine	2.46088e-07	0.000112435	1	1	1	P11024	0	1154.64	High	0.0001615	1.126e-07	3.05
	FALSE	High	EGSVVVDLAAEAGGNFETTKPGELYVHK		FALSE	Bovine	0.000116427	0.000112435	1	1	1	P11024	0	2917.46	High	0.0001615	7.115e-05	1.9
	FALSE	High	DGQVIFPAPTPK		FALSE	Bovine	0.000278937	0.000112435	1	1	1	P11024	0	1269.68	High	0.0001615	0.0001774	2.57
	FALSE	High	FFTGQITAAGK		FALSE	Bovine	4.77201e-05	0.000112435	1	1	1	P11024	0	1140.6	High	0.0001615	2.794e-05	1.99
	FALSE	High	EVDILISTALIPGKK		FALSE	Bovine	0.00344936	0.000112435	1	1	1	P11024	1	1596.96	High	0.0001615	0.002468	2.01
	FALSE	High	EVLASDLVVK		FALSE	Bovine	0.000420167	0.000112435	1	1	1	P11024	0	1072.62	High	0.0001615	0.0002718	1.84
	FALSE	High	AISPDKDNFYFEVK		FALSE	Bovine	2.05316e-06	0.000112435	1	1	1	P11024	1	1672.82	High	0.0001615	1.038e-06	2.22
	FALSE	High	AQYPIADLVK		FALSE	Bovine	0.00189217	0.000112435	1	1	1	P11024	0	1117.63	High	0.0001615	0.001311	1.49
	FALSE	High	AAGAQIQGAK		FALSE	Bovine	0.00342874	0.000112435	1	1	1	P11024	0	914.505	High	0.0001615	0.002453	1.9
	FALSE	High	KAPILFNK		FALSE	Bovine	0.00334746	0.000112435	1	1	1	P11024	1	930.577	High	0.0001615	0.002382	1.98
	FALSE	High	SLGVGYAAVDNPIFYKPNTAMLLGDAK		FALSE	Bovine	0.00830388	0.000293359	1	1	1	P11024	0	2825.45	High	0.0003063	0.006186	1.12
	FALSE	High	FSDDHYR		FALSE	Bovine	0.0089713	0.000476813	1	1	1	P11024	0	939.396	High	0.0004562	0.006729	1.46
	FALSE	High	TVAELEAEK		FALSE	Bovine	0.00963419	0.000643097	1	1	1	P11024	0	989.515	High	0.00059	0.007239	1.35
	FALSE	High	SAPLLLPGR		FALSE	Bovine	0.0129553	0.000809849	1	1	1	P11024	0	923.567	High	0.000725	0.009891	1.74
	FALSE	High	AAALEQFK		FALSE	Bovine	0.0146648	0.000956965	1	1	1	P11024	0	877.478	High	0.0008434	0.01121	1.88
	FALSE	High	EIFQNEKR		FALSE	Bovine	0.0337689	0.0015233	1	1	2	P11024	1	1063.55	High	0.001435	0.02701	1.44
	FALSE	High	EFIEAEMK	1xOxidation [M7]	FALSE	Bovine	0.0378739	0.00197029	1	1	1	P11024	0	1012.47	High	0.001796	0.03044	1.29
	FALSE	High	VTIAQGYDALSSMANIAGYK	1xOxidation [M13]	FALSE	Bovine	0.0541078	0.00326163	1	1	1	P11024	0	2089.03	High	0.002846	0.04422	1.28
	FALSE	High	QLTVGVPK	1xGln->pyro-Glu [N-Term]	FALSE	Bovine	0.0532062	0.00326163	1	1	1	P11024	0	824.488	High	0.002846	0.04352	1.33
	FALSE	High	QLTVGVPK		FALSE	Bovine	0.112454	0.00744578	1	1	1	P11024	0	841.514	High	0.006389	0.09587	1.17
FALSE	High	Master Protein	A0A3Q1MCH3	Succinate dehydrogenase [ubiquinone] flavoprotein subunit, mitochondrial OS=Bos taurus OX=9913 GN=SDHA PE=3 SV=1	673	73.9	7.61	FALSE	43	21	21	35	71.94	Bovine
	Checked	Confidence	Sequence	Modifications	Contaminant	Marked as	Qvality PEP	Qvality q-value	# Protein Groups	# Proteins	# PSMs	Master Protein Accessions	# Missed Cleavages	Theo. MH+ [Da]	Confidence (by Search Engine): Sequest HT	Percolator q-Value (by Search Engine): Sequest HT	Percolator PEP (by Search Engine): Sequest HT	XCorr (by Search Engine): Sequest HT
	FALSE	High	NTVIATGGYGR		FALSE	Bovine	0.0019499	0.000112435	1	7	1	A0A3Q1MCH3	0	1108.57	High	0.0001615	0.00136	1.94
	FALSE	High	ISSLYGDLR		FALSE	Bovine	0.00050643	0.000112435	1	7	1	A0A3Q1MCH3	0	1023.55	High	0.0001615	0.0003306	2.41
	FALSE	High	VGSVLQEGCEK	1xCarbamidomethyl [C9]	FALSE	Bovine	0.000296259	0.000112435	1	7	1	A0A3Q1MCH3	0	1205.58	High	0.0001615	0.0001891	2.25
	FALSE	High	TYFSCTSAHTSTGDGTAMVTR	1xCarbamidomethyl [C5]	FALSE	Bovine	1.64278e-06	0.000112435	1	7	1	A0A3Q1MCH3	0	2250.98	High	0.0001615	8.233e-07	1.75
	FALSE	High	VDEYDYSKPIQGQQK		FALSE	Bovine	1.37198e-08	0.000112435	1	8	2	A0A3Q1MCH3	0	1797.87	High	0.0001615	5.493e-09	3.01
	FALSE	High	VSDAISAQYPVVDHEFDAVVVGAGGAGLR		FALSE	Bovine	1.60472e-08	0.000112435	1	5	3	A0A3Q1MCH3	0	2899.46	High	0.0001615	6.453e-09	2.57
	FALSE	High	VTLEYRPVIDR		FALSE	Bovine	0.00459869	0.000112435	1	6	1	A0A3Q1MCH3	0	1360.76	High	0.0001615	0.003336	2.05
	FALSE	High	TLNETDCATVPPAIR	1xCarbamidomethyl [C7]	FALSE	Bovine	4.36553e-09	0.000112435	1	5	4	A0A3Q1MCH3	0	1657.82	High	0.0001615	1.659e-09	3.25
	FALSE	High	TGHSLLHTLYGR		FALSE	Bovine	2.56516e-05	0.000112435	1	7	2	A0A3Q1MCH3	0	1354.72	High	0.0001615	1.458e-05	1.99
	FALSE	High	TEDGKIYQR		FALSE	Bovine;Theileria	0.00349097	0.000112435	1	8	1	A0A3Q1MCH3	1	1109.56	High	0.0001615	0.002495	2.51
	FALSE	High	KPFEQHWR		FALSE	Bovine	0.0004599	0.000112435	1	7	1	A0A3Q1MCH3	0	1127.57	High	0.0001615	0.0002997	2.12
	FALSE	High	KHTLSYVDIK		FALSE	Bovine	0.00059946	0.000112435	1	6	2	A0A3Q1MCH3	1	1203.67	High	0.0001615	0.0003937	1.87
	FALSE	High	GVIALCIEDGSIHR	1xCarbamidomethyl [C6]	FALSE	Bovine	1.24502e-06	0.000112435	1	7	2	A0A3Q1MCH3	0	1539.79	High	0.0001615	6.148e-07	2.45
	FALSE	High	AAFGLSEAGFNTACVTK	1xCarbamidomethyl [C14]	FALSE	Bovine	1.03354e-08	0.000112435	1	6	2	A0A3Q1MCH3	0	1743.84	High	0.0001615	4.07e-09	2.96
	FALSE	High	ACALSIAESCRPGDK	2xCarbamidomethyl [C2; C10]	FALSE	Bovine	6.07515e-06	0.000112435	1	7	1	A0A3Q1MCH3	0	1634.76	High	0.0001615	3.238e-06	2.08
	FALSE	High	HVNGQDQVVPGLYACGEAACASVHGANR	2xCarbamidomethyl [C15; C20]	FALSE	Bovine	2.90645e-18	0.000112435	1	6	2	A0A3Q1MCH3	0	2937.35	High	0.0001615	4.127e-19	6.15
	FALSE	High	HVNGQDQVVPGLYACGEAACASVHGANR	2xCarbamidomethyl [C15; C20]; 1xDeamidated [N/Q]	FALSE	Bovine	3.33748e-17	0.000112435	1	6	2	A0A3Q1MCH3	0	2938.33	High	0.0001615	5.324e-18	6.26
	FALSE	High	AGLPCQDLEFVQFHPTGIYGAGCLITEGCR	3xCarbamidomethyl [C5; C23; C29]	FALSE	Bovine	0.00924185	0.000476813	1	7	1	A0A3Q1MCH3	0	3366.57	High	0.0004562	0.006915	1.11
	FALSE	High	CCCVADR	3xCarbamidomethyl [C1; C2; C3]	FALSE	Bovine	0.00918711	0.000476813	1	7	1	A0A3Q1MCH3	0	940.343	High	0.0004562	0.006895	2.09
	FALSE	High	TYFSCTSAHTSTGDGTAMVTR	1xCarbamidomethyl [C5]; 1xOxidation [M18]	FALSE	Bovine	0.0292333	0.00122254	1	7	1	A0A3Q1MCH3	0	2266.97	High	0.00119	0.02324	0.72
	FALSE	High	AFGGQSLK		FALSE	Bovine	0.0302653	0.00122254	1	7	1	A0A3Q1MCH3	0	807.436	High	0.00119	0.02406	1.07
	FALSE	High	ERVDEYDYSKPIQGQQK		FALSE	Bovine	0.0535052	0.00326163	1	8	1	A0A3Q1MCH3	1	2083.01	High	0.002846	0.04384	1.59
	FALSE	High	WHFYDTVK		FALSE	Bovine;Theileria	0.101262	0.00696731	1	8	1	A0A3Q1MCH3	0	1095.53	High	0.005886	0.08583	2.01
FALSE	High	Master Protein	Q4N3T5	Actin, putative OS=Theileria parva OX=5875 GN=TP02_0903 PE=3 SV=1	376	42	5.19	FALSE	59	21	19	50	71.57	Theileria
	Checked	Confidence	Sequence	Modifications	Contaminant	Marked as	Qvality PEP	Qvality q-value	# Protein Groups	# Proteins	# PSMs	Master Protein Accessions	# Missed Cleavages	Theo. MH+ [Da]	Confidence (by Search Engine): Sequest HT	Percolator q-Value (by Search Engine): Sequest HT	Percolator PEP (by Search Engine): Sequest HT	XCorr (by Search Engine): Sequest HT
	FALSE	High	NPALMVGMDEKDTYVGDEAQSKR	1xDeamidated [N1]; 2xOxidation [M5; M8]	FALSE	Theileria	0.00142631	0.000112435	1	1	1	Q4N3T5	2	2587.17	High	0.0001615	0.0009771	2.33
	FALSE	High	IWHHTFYNELR		FALSE	Bovine;Theileria	0.000177519	0.000112435	3	9	6	P60712; P68138; Q4N3T5	0	1515.75	High	0.0001615	0.0001105	2.54
	FALSE	High	YPIEHGIVTNWEDMEK		FALSE	Theileria	2.50662e-08	0.000112435	1	1	2	Q4N3T5	0	1960.91	High	0.0001615	1.031e-08	2.49
	FALSE	High	TTGIVLDSGDGVTHTVPIYEGYALPHAIMR	1xOxidation [M29]	FALSE	Theileria	1.72392e-06	0.000112435	1	1	2	Q4N3T5	0	3199.61	High	0.0001615	8.662e-07	1.85
	FALSE	High	SYELPDGNIITVGNER	1xDeamidated [N14]	FALSE	Theileria	8.99159e-07	0.000112435	1	1	1	Q4N3T5	0	1777.86	High	0.0001615	4.378e-07	2.4
	FALSE	High	SYELPDGNIITVGNER		FALSE	Theileria	1.70384e-07	0.000112435	1	1	3	Q4N3T5	0	1776.88	High	0.0001615	7.654e-08	2.85
	FALSE	High	CVFPSIVGRPK	1xCarbamidomethyl [C1]	FALSE	Theileria	0.0023072	0.000112435	1	1	3	Q4N3T5	0	1259.69	High	0.0001615	0.001616	1.92
	FALSE	High	CPEVLFQPTFIGMEAPGIHTTTYNSIVR	1xCarbamidomethyl [C1]; 1xDeamidated [Q7]	FALSE	Theileria	0.000272295	0.000112435	1	1	1	Q4N3T5	0	3179.55	High	0.0001615	0.0001731	1.18
	FALSE	High	CPEVLFQPTFIGMEAPGIHTTTYNSIVR	1xCarbamidomethyl [C1]; 1xOxidation [M13]	FALSE	Theileria	0.000359252	0.000112435	1	1	2	Q4N3T5	0	3194.56	High	0.0001615	0.0002314	1.47
	FALSE	High	FRCPEVLFQPTFIGMEAPGIHTTTYNSIVR	1xCarbamidomethyl [C3]; 1xOxidation [M15]	FALSE	Theileria	1.47488e-08	0.000112435	1	1	2	Q4N3T5	1	3497.73	High	0.0001615	5.918e-09	3.21
	FALSE	High	GFSFTTTAEK		FALSE	Theileria	0.000230023	0.000112435	1	1	1	Q4N3T5	0	1088.53	High	0.0001615	0.0001448	2.16
	FALSE	High	GFSFTTTAEKEIVR		FALSE	Theileria	3.61915e-07	0.000112435	1	1	2	Q4N3T5	1	1585.82	High	0.0001615	1.684e-07	2.77
	FALSE	High	ELNALVPSTMK		FALSE	Theileria	1.2301e-06	0.000112435	1	1	1	Q4N3T5	0	1202.64	High	0.0001615	6.085e-07	2.43
	FALSE	High	DTYVGDEAQSK		FALSE	Theileria	2.10253e-05	0.000112435	1	1	1	Q4N3T5	0	1212.54	High	0.0001615	1.185e-05	1.53
	FALSE	High	DTYVGDEAQSKR		FALSE	Theileria	2.37186e-05	0.000112435	1	1	2	Q4N3T5	1	1368.64	High	0.0001615	1.342e-05	2.3
	FALSE	High	EEFDESGPNIVHRK		FALSE	Theileria	4.28144e-05	0.000112435	1	1	1	Q4N3T5	1	1656.8	High	0.0001615	2.484e-05	2.14
	FALSE	High	EEFDESGPNIVHR		FALSE	Theileria	2.92988e-06	0.000112435	1	1	2	Q4N3T5	0	1528.7	High	0.0001615	1.505e-06	1.66
	FALSE	High	AGFAGDDAPR		FALSE	Bovine;Theileria	0.000216572	0.000112435	3	13	2	P60712; P68138; Q4N3T5	0	976.448	High	0.0001615	0.0001357	1.96
	FALSE	High	IAPEEHPVLLTEAPMNPK		FALSE	Theileria	5.96832e-07	0.000112435	1	1	2	Q4N3T5	0	1986.04	High	0.0001615	2.84e-07	3.02
	FALSE	High	IAPEEHPVLLTEAPMNPK	1xOxidation [M15]	FALSE	Theileria	1.00219e-06	0.000112435	1	1	3	Q4N3T5	0	2002.03	High	0.0001615	4.884e-07	3.16
	FALSE	High	IKVVAPPERK		FALSE	Theileria	0.00627524	0.000293359	1	1	2	Q4N3T5	2	1136.71	High	0.0003063	0.004622	2.17
	FALSE	High	NPALMVGMDEKDTYVGDEAQSKR	1xDeamidated [N1]; 1xOxidation [M5]	FALSE	Theileria	0.00796505	0.000293359	1	1	1	Q4N3T5	2	2571.17	High	0.0003063	0.005928	1.93
	FALSE	High	NPALMVGMDEKDTYVGDEAQSKR	1xOxidation [M8]	FALSE	Theileria	0.0180174	0.000956965	1	1	1	Q4N3T5	2	2570.19	High	0.0008434	0.01392	1.04
	FALSE	High	DLTEFMQK	1xOxidation [M6]	FALSE	Theileria	0.0277485	0.0010647	1	1	2	Q4N3T5	0	1027.48	High	0.001062	0.02196	1.76
	FALSE	High	NPALMVGMDEKDTYVGDEAQSKR	2xOxidation [M5; M8]	FALSE	Theileria	0.0192181	0.0010647	1	1	1	Q4N3T5	2	2586.18	High	0.0009613	0.0149	1.05
	FALSE	High	NPALMVGMDEK	2xOxidation [M5; M8]	FALSE	Theileria	0.0239962	0.0010647	1	1	1	Q4N3T5	0	1236.56	High	0.001062	0.01884	1.69
	FALSE	High	ELNALVPSTMK	1xOxidation [M10]	FALSE	Theileria	0.0475437	0.00299822	1	1	1	Q4N3T5	0	1218.64	High	0.002633	0.03857	1.57
	FALSE	High	NPALMVGMDEKDTYVGDEAQSK	2xOxidation [M5; M8]	FALSE	Theileria	0.048904	0.0031413	1	1	1	Q4N3T5	1	2430.08	High	0.00275	0.03973	0.63
FALSE	High	Master Protein	P23004	Cytochrome b-c1 complex subunit 2, mitochondrial OS=Bos taurus OX=9913 GN=UQCRC2 PE=1 SV=2	453	48.1	8.73	FALSE	40	15	15	31	71.08	Bovine
	Checked	Confidence	Sequence	Modifications	Contaminant	Marked as	Qvality PEP	Qvality q-value	# Protein Groups	# Proteins	# PSMs	Master Protein Accessions	# Missed Cleavages	Theo. MH+ [Da]	Confidence (by Search Engine): Sequest HT	Percolator q-Value (by Search Engine): Sequest HT	Percolator PEP (by Search Engine): Sequest HT	XCorr (by Search Engine): Sequest HT
	FALSE	High	QVAEQFLNIR	1xGln->pyro-Glu [N-Term]	FALSE	Bovine	6.45255e-06	0.000112435	1	3	1	P23004	0	1200.64	High	0.0001615	3.438e-06	2.48
	FALSE	High	RWEVAALQPQLR		FALSE	Bovine	0.000146387	0.000112435	1	3	1	P23004	1	1466.82	High	0.0001615	9.016e-05	2.66
	FALSE	High	RGSNATSSLYQAVAK		FALSE	Bovine	1.09042e-06	0.000112435	1	3	2	P23004	1	1552.81	High	0.0001615	5.356e-07	3.39
	FALSE	High	LPNGLVIASLENYAPASR	1xDeamidated [N3]	FALSE	Bovine	7.78331e-08	0.000112435	1	3	5	P23004	0	1886	High	0.0001615	3.382e-08	2.73
	FALSE	High	LPNGLVIASLENYAPASR		FALSE	Bovine	1.61278e-05	0.000112435	1	3	3	P23004	0	1885.02	High	0.0001615	8.956e-06	2.48
	FALSE	High	MALIGLGVSHPVLK	1xOxidation [M1]	FALSE	Bovine	0.000272295	0.000112435	1	3	1	P23004	0	1450.85	High	0.0001615	0.0001732	2.11
	FALSE	High	MALIGLGVSHPVLK		FALSE	Bovine	1.54616e-05	0.000112435	1	3	1	P23004	0	1434.85	High	0.0001615	8.607e-06	2.51
	FALSE	High	YENSNNLGTSHLLR		FALSE	Bovine	1.19399e-07	0.000112435	1	3	2	P23004	0	1617.8	High	0.0001615	5.275e-08	2.75
	FALSE	High	VTPVELHDYVQNHFTSAR		FALSE	Bovine	4.58425e-11	0.000112435	1	3	2	P23004	0	2113.05	High	0.0001615	1.408e-11	3.47
	FALSE	High	WEVAALQPQLR		FALSE	Bovine	3.18669e-05	0.000112435	1	3	1	P23004	0	1310.72	High	0.0001615	1.83e-05	2.97
	FALSE	High	TIAQGNLSNPDVQAAK		FALSE	Bovine	1.11703e-06	0.000112435	1	2	2	P23004	0	1626.84	High	0.0001615	5.486e-07	1.81
	FALSE	High	AVALQNPQAHVIENLHAAAYR		FALSE	Bovine	3.7827e-13	0.000112435	1	1	3	P23004	0	2286.21	High	0.0001615	9.306e-14	4.3
	FALSE	High	IDKAVALQNPQAHVIENLHAAAYR		FALSE	Bovine	1.1722e-06	0.000112435	1	1	1	P23004	1	2642.42	High	0.0001615	5.766e-07	3.05
	FALSE	High	AGSRYENSNNLGTSHLLR		FALSE	Bovine	4.17946e-05	0.000112435	1	3	1	P23004	1	1988.99	High	0.0001615	2.433e-05	2.74
	FALSE	High	ATEAPAGVPPHPQDLEFTR		FALSE	Bovine	7.15353e-08	0.000112435	1	2	3	P23004	0	2033.01	High	0.0001615	3.089e-08	2.91
	FALSE	High	GIEAVGGK		FALSE	Bovine	0.0333825	0.0015233	1	3	1	P23004	0	730.409	High	0.001435	0.02657	1.19
	FALSE	High	GGLGLSGAK		FALSE	Bovine	0.0424498	0.00240612	1	3	1	P23004	0	759.436	High	0.002149	0.03427	1.86
FALSE	High	Master Protein	Q3T165	Prohibitin 1 OS=Bos taurus OX=9913 GN=PHB1 PE=2 SV=1	272	29.8	5.76	FALSE	56	15	15	38	68.67	Bovine
	Checked	Confidence	Sequence	Modifications	Contaminant	Marked as	Qvality PEP	Qvality q-value	# Protein Groups	# Proteins	# PSMs	Master Protein Accessions	# Missed Cleavages	Theo. MH+ [Da]	Confidence (by Search Engine): Sequest HT	Percolator q-Value (by Search Engine): Sequest HT	Percolator PEP (by Search Engine): Sequest HT	XCorr (by Search Engine): Sequest HT
	FALSE	High	NVPVITGSKDLQNVNITLR		FALSE	Bovine	4.80908e-10	0.000112435	1	1	1	Q3T165	1	2081.17	High	0.0001615	1.646e-10	3.27
	FALSE	High	NITYLPAGQSVLLQLPQ		FALSE	Bovine	0.00161834	0.000112435	1	1	5	Q3T165	0	1855.03	High	0.0001615	0.001113	2.18
	FALSE	High	QVSDDLTER		FALSE	Bovine	0.000564421	0.000112435	1	1	2	Q3T165	0	1062.51	High	0.0001615	0.0003699	1.67
	FALSE	High	QVSDDLTER	1xGln->pyro-Glu [N-Term]	FALSE	Bovine	0.000169165	0.000112435	1	1	1	Q3T165	0	1045.48	High	0.0001615	0.0001052	2.81
	FALSE	High	ILFRPVASQLPR		FALSE	Bovine	1.10327e-05	0.000112435	1	1	5	Q3T165	0	1396.84	High	0.0001615	6.01e-06	2.78
	FALSE	High	VLPSITTEILK		FALSE	Bovine	0.000328211	0.000112435	1	1	3	Q3T165	0	1213.74	High	0.0001615	0.0002093	1.95
	FALSE	High	FDAGELITQR		FALSE	Bovine	6.33453e-05	0.000112435	1	1	3	Q3T165	0	1149.59	High	0.0001615	3.749e-05	2.84
	FALSE	High	DLQNVNITLR		FALSE	Bovine	0.000776634	0.000112435	1	1	2	Q3T165	0	1185.66	High	0.0001615	0.0005159	2.31
	FALSE	High	KLEAAEDIAYQLSR		FALSE	Bovine	6.45255e-06	0.000112435	1	1	2	Q3T165	1	1606.84	High	0.0001615	3.436e-06	2.34
	FALSE	High	AAIISAEGDSK		FALSE	Bovine	1.90925e-05	0.000112435	1	1	1	Q3T165	0	1061.55	High	0.0001615	1.072e-05	2.43
	FALSE	High	IFTSIGEDYDER		FALSE	Bovine	3.5974e-07	0.000112435	1	1	4	Q3T165	0	1444.66	High	0.0001615	1.68e-07	2.44
	FALSE	High	AAELIANSLATAGDGLIELR		FALSE	Bovine	9.68219e-12	0.000112435	1	1	4	Q3T165	0	1998.09	High	0.0001615	2.765e-12	4.51
	FALSE	High	KAAIISAEGDSK		FALSE	Bovine	5.26232e-09	0.000112435	1	1	1	Q3T165	1	1189.64	High	0.0001615	2.009e-09	3.35
	FALSE	High	NVPVITGSK		FALSE	Bovine	0.00587632	0.000293359	1	1	2	Q3T165	0	914.531	High	0.0003063	0.004299	1.75
	FALSE	High	EFTEAVEAK		FALSE	Bovine	0.0152823	0.000956965	1	1	1	Q3T165	0	1023.5	High	0.0008434	0.01175	1.89
	FALSE	High	VFESIGK		FALSE	Bovine	0.0361779	0.00182645	1	1	1	Q3T165	0	779.43	High	0.00168	0.02905	1.43
FALSE	High	Master Protein	A3KN04	Dolichyl-diphosphooligosaccharide--protein glycosyltransferase subunit 1 OS=Bos taurus OX=9913 GN=RPN1 PE=1 SV=1	609	68.3	6.38	FALSE	44	26	26	36	65.38	Bovine
	Checked	Confidence	Sequence	Modifications	Contaminant	Marked as	Qvality PEP	Qvality q-value	# Protein Groups	# Proteins	# PSMs	Master Protein Accessions	# Missed Cleavages	Theo. MH+ [Da]	Confidence (by Search Engine): Sequest HT	Percolator q-Value (by Search Engine): Sequest HT	Percolator PEP (by Search Engine): Sequest HT	XCorr (by Search Engine): Sequest HT
	FALSE	High	NIQVDSPYEISR		FALSE	Bovine	2.05316e-06	0.000112435	1	3	1	A3KN04	0	1420.71	High	0.0001615	1.04e-06	2.52
	FALSE	High	QFVVFEGNHYFYSPYPTK		FALSE	Bovine	8.21714e-08	0.000112435	1	2	2	A3KN04	0	2223.05	High	0.0001615	3.574e-08	2.34
	FALSE	High	QPDSGVSSVR	1xGln->pyro-Glu [N-Term]	FALSE	Bovine	0.00027394	0.000112435	1	1	1	A3KN04	0	1014.49	High	0.0001615	0.0001742	2.8
	FALSE	High	QPDSGVSSVR		FALSE	Bovine	0.00124199	0.000112435	1	1	1	A3KN04	0	1031.51	High	0.0001615	0.0008461	2.1
	FALSE	High	LKTEGSDLCDK	1xCarbamidomethyl [C9]	FALSE	Bovine	0.000357094	0.000112435	1	1	1	A3KN04	1	1265.6	High	0.0001615	0.00023	1.68
	FALSE	High	LVDHVFDEQVIDSLTVK		FALSE	Bovine	5.90275e-10	0.000112435	1	1	2	A3KN04	0	1957.03	High	0.0001615	2.044e-10	2.39
	FALSE	High	LPVALDPGAK		FALSE	Bovine	0.000298049	0.000112435	1	1	1	A3KN04	0	980.578	High	0.0001615	0.0001904	2.1
	FALSE	High	VACITEQVLTLVNKR	1xCarbamidomethyl [C3]	FALSE	Bovine	2.22273e-09	0.000112435	1	1	2	A3KN04	1	1743.98	High	0.0001615	8.159e-10	3.64
	FALSE	High	VACITEQVLTLVNK	1xCarbamidomethyl [C3]	FALSE	Bovine	3.22757e-07	0.000112435	1	1	2	A3KN04	0	1587.88	High	0.0001615	1.492e-07	2.37
	FALSE	High	YDYQRQPDSGVSSVR		FALSE	Bovine	1.87632e-07	0.000112435	1	1	1	A3KN04	1	1756.82	High	0.0001615	8.47e-08	2.21
	FALSE	High	VTAEVVLAHAGSGSSPR		FALSE	Bovine	6.73513e-08	0.000112435	1	1	2	A3KN04	0	1637.86	High	0.0001615	2.912e-08	2.66
	FALSE	High	SEDLLDYGPFR		FALSE	Bovine	5.41583e-05	0.000112435	1	1	1	A3KN04	0	1311.62	High	0.0001615	3.192e-05	2.32
	FALSE	High	TILPAAAQDVYYR		FALSE	Bovine	2.1676e-06	0.000112435	1	1	1	A3KN04	0	1480.78	High	0.0001615	1.097e-06	2.49
	FALSE	High	GEDEEENNLEVR		FALSE	Bovine	5.04324e-08	0.000112435	1	1	1	A3KN04	0	1432.62	High	0.0001615	2.151e-08	2.91
	FALSE	High	DVSTLNSGK		FALSE	Bovine	0.00530867	0.000112435	1	1	1	A3KN04	0	920.468	High	0.0001615	0.003867	1.43
	FALSE	High	DVSTLNSGKK		FALSE	Bovine	0.00222551	0.000112435	1	1	2	A3KN04	1	1048.56	High	0.0001615	0.00156	2.33
	FALSE	High	ENLVEQHIQDIVVHYTFNK		FALSE	Bovine	0.000200255	0.000112435	1	1	1	A3KN04	0	2326.18	High	0.0001615	0.0001252	1.65
	FALSE	High	DTYIENEKLISGK		FALSE	Bovine	1.66212e-05	0.000112435	1	1	2	A3KN04	1	1509.78	High	0.0001615	9.272e-06	2.23
	FALSE	High	DIPAYSQDTFK		FALSE	Bovine	0.000451664	0.000112435	1	1	1	A3KN04	0	1284.61	High	0.0001615	0.0002938	1.79
	FALSE	High	AASFLLALEPELEAR		FALSE	Bovine	3.98418e-06	0.000112435	1	1	1	A3KN04	0	1629.88	High	0.0001615	2.07e-06	2.57
	FALSE	High	ALTSGLALLQSR		FALSE	Bovine	5.51669e-06	0.000112435	1	1	2	A3KN04	0	1229.72	High	0.0001615	2.92e-06	2.94
	FALSE	High	LKTEGSDLCDKVSEMQR	1xCarbamidomethyl [C9]; 1xOxidation [M15]	FALSE	Bovine	0.0063506	0.000293359	1	1	1	A3KN04	2	2011.94	High	0.0003063	0.004671	1.37
	FALSE	High	FPLFGGWK		FALSE	Bovine	0.00907857	0.000476813	1	3	1	A3KN04	0	951.509	High	0.0004562	0.006801	1.12
	FALSE	High	TVDLSSHLAK		FALSE	Bovine	0.0167911	0.000956965	1	3	1	A3KN04	0	1070.58	High	0.0008434	0.01295	1.25
	FALSE	High	QFVVFEGNHYFYSPYPTK	1xGln->pyro-Glu [N-Term]	FALSE	Bovine	0.0231716	0.0010647	1	2	1	A3KN04	0	2206.03	High	0.001062	0.01817	0.67
	FALSE	High	HFDETVNR		FALSE	Bovine	0.0464811	0.00285334	1	1	1	A3KN04	0	1017.47	High	0.002516	0.03765	1.52
	FALSE	High	DTYIENEK		FALSE	Bovine	0.0526128	0.00326163	1	1	1	A3KN04	0	1011.46	High	0.002846	0.04307	1.73
	FALSE	High	IILPEGAK		FALSE	Bovine	0.0930217	0.00675648	1	1	1	A3KN04	0	840.519	High	0.005709	0.07861	1.17
FALSE	High	Master Protein	A0A3Q8EDQ7	Cysteine protease (Fragment) OS=Theileria parva OX=5875 GN=TP02_0140 PE=3 SV=1	369	42.1	7.24	FALSE	49	22	2	45	62.87	Theileria
	Checked	Confidence	Sequence	Modifications	Contaminant	Marked as	Qvality PEP	Qvality q-value	# Protein Groups	# Proteins	# PSMs	Master Protein Accessions	# Missed Cleavages	Theo. MH+ [Da]	Confidence (by Search Engine): Sequest HT	Percolator q-Value (by Search Engine): Sequest HT	Percolator PEP (by Search Engine): Sequest HT	XCorr (by Search Engine): Sequest HT
	FALSE	High	NRELLSVEFEK		FALSE	Theileria	5.38329e-05	0.000112435	2	10	2	A0A3Q8EDQ7; A0A3S5WJU7	1	1363.72	High	0.0001615	3.173e-05	2.52
	FALSE	High	NNLNDINEHNAKPNLSYTK	1xDeamidated [N]	FALSE	Theileria	3.22648e-06	0.000112435	1	9	4	A0A3Q8EDQ7	0	2200.06	High	0.0001615	1.663e-06	2.24
	FALSE	High	NMNHFGDISSK	1xOxidation [M2]	FALSE	Theileria	0.000180757	0.000112435	1	1	2	A0A3Q8EDQ7	0	1265.56	High	0.0001615	0.0001126	2.15
	FALSE	High	NMNHFGDISSK		FALSE	Theileria	2.91125e-05	0.000112435	1	1	1	A0A3Q8EDQ7	0	1249.56	High	0.0001615	1.665e-05	2.04
	FALSE	High	MVAEVLYK	1xOxidation [M1]	FALSE	Theileria	0.00530867	0.000112435	2	10	1	A0A3Q8EDQ7; A0A3S5WJU7	0	968.512	High	0.0001615	0.003866	1.33
	FALSE	High	QLVDCVTDKK	1xCarbamidomethyl [C5]	FALSE	Theileria	4.57488e-05	0.000112435	2	10	3	A0A3Q8EDQ7; A0A3S5WJU7	1	1205.62	High	0.0001615	2.663e-05	2.61
	FALSE	High	QLVDCVTDKK	1xCarbamidomethyl [C5]; 1xGln->pyro-Glu [N-Term]	FALSE	Theileria	0.00169809	0.000112435	2	10	1	A0A3Q8EDQ7; A0A3S5WJU7	1	1188.59	High	0.0001615	0.001171	2.16
	FALSE	High	LQFDNFVTIKGEREEDFPK		FALSE	Theileria	8.66931e-06	0.000112435	2	9	2	A0A3Q8EDQ7; A0A3S5WJU7	2	2312.16	High	0.0001615	4.682e-06	2.62
	FALSE	High	LQFDNFVTIKGER		FALSE	Theileria	4.15585e-06	0.000112435	2	9	1	A0A3Q8EDQ7; A0A3S5WJU7	1	1566.83	High	0.0001615	2.166e-06	2.75
	FALSE	High	LQFDNFVTIK		FALSE	Theileria	0.00233508	0.000112435	2	9	1	A0A3Q8EDQ7; A0A3S5WJU7	0	1224.66	High	0.0001615	0.001643	1.86
	FALSE	High	VDTESVLNYDTVLEK		FALSE	Theileria	6.69691e-09	0.000112435	2	9	3	A0A3Q8EDQ7; A0A3S5WJU7	0	1724.86	High	0.0001615	2.596e-09	3.02
	FALSE	High	YLKDLGLFESELVDK		FALSE	Theileria	7.5094e-09	0.000112435	2	10	2	A0A3Q8EDQ7; A0A3S5WJU7	1	1768.94	High	0.0001615	2.93e-09	2.7
	FALSE	High	SANNPFLGYK		FALSE	Theileria	0.00017225	0.000112435	2	9	2	A0A3Q8EDQ7; A0A3S5WJU7	0	1110.56	High	0.0001615	0.0001072	2.44
	FALSE	High	DLGLFESELVDKSTTK		FALSE	Theileria	1.06408e-05	0.000112435	2	7	1	A0A3Q8EDQ7; A0A3S5WJU7	1	1781.92	High	0.0001615	5.793e-06	3.01
	FALSE	High	DLGLFESELVDK		FALSE	Theileria	2.46006e-06	0.000112435	2	10	2	A0A3Q8EDQ7; A0A3S5WJU7	0	1364.69	High	0.0001615	1.25e-06	2.27
	FALSE	High	DHVSTYNNNRPMSVDLR	1xOxidation [M12]	FALSE	Theileria	0.000557663	0.000112435	2	8	2	A0A3Q8EDQ7; A0A3S5WJU7	0	2033.95	High	0.0001615	0.000365	2.19
	FALSE	High	DHVSTYNNNRPMSVDLR		FALSE	Theileria	1.05134e-05	0.000112435	2	8	1	A0A3Q8EDQ7; A0A3S5WJU7	0	2017.95	High	0.0001615	5.73e-06	1.94
	FALSE	High	KSANNPFLGYK		FALSE	Theileria	5.92822e-05	0.000112435	2	9	1	A0A3Q8EDQ7; A0A3S5WJU7	1	1238.65	High	0.0001615	3.493e-05	1.89
	FALSE	High	KVLLNLPK		FALSE	Theileria	0.00410416	0.000112435	2	10	1	A0A3Q8EDQ7; A0A3S5WJU7	1	924.624	High	0.0001615	0.002963	2.08
	FALSE	High	NNLNDINEHNAKPNLSYTK		FALSE	Theileria	0.00974926	0.000643097	1	9	3	A0A3Q8EDQ7	0	2199.08	High	0.00059	0.007337	1.15
	FALSE	High	ELLSVEFEK		FALSE	Theileria	0.0156466	0.000956965	2	10	2	A0A3Q8EDQ7; A0A3S5WJU7	0	1093.58	High	0.0008434	0.01201	1.68
	FALSE	High	SHGVLTPVK		FALSE	Theileria	0.0195589	0.0010647	2	10	1	A0A3Q8EDQ7; A0A3S5WJU7	0	937.547	High	0.0009613	0.01516	2.36
	FALSE	High	VLLNLPK		FALSE	Theileria	0.0309726	0.00137687	2	10	2	A0A3Q8EDQ7; A0A3S5WJU7	0	796.529	High	0.001316	0.02469	1.53
	FALSE	High	CPALEGER	1xCarbamidomethyl [C1]	FALSE	Theileria	0.0307943	0.00137687	2	10	1	A0A3Q8EDQ7; A0A3S5WJU7	0	931.43	High	0.001316	0.02448	1.83
	FALSE	High	TSYTNFR		FALSE	Theileria	0.0581814	0.00398805	2	10	1	A0A3Q8EDQ7; A0A3S5WJU7	0	888.421	High	0.003319	0.0477	1.26
	FALSE	High	DHVSTYNNNRPMSVDLR	1xDeamidated [N9]; 1xOxidation [M12]	FALSE	Theileria	0.0604907	0.00441709	2	8	1	A0A3Q8EDQ7; A0A3S5WJU7	0	2034.93	High	0.003788	0.04995	1.07
	FALSE	High	VAVEFDPK		FALSE	Theileria	0.119669	0.00849978	2	10	1	A0A3Q8EDQ7; A0A3S5WJU7	0	904.477	High	0.007365	0.1027	1.2
FALSE	High	Master Protein	Q3ZCH0	Stress-70 protein, mitochondrial OS=Bos taurus OX=9913 GN=HSPA9 PE=2 SV=1	679	73.7	6.3	FALSE	36	23	22	34	62.33	Bovine
	Checked	Confidence	Sequence	Modifications	Contaminant	Marked as	Qvality PEP	Qvality q-value	# Protein Groups	# Proteins	# PSMs	Master Protein Accessions	# Missed Cleavages	Theo. MH+ [Da]	Confidence (by Search Engine): Sequest HT	Percolator q-Value (by Search Engine): Sequest HT	Percolator PEP (by Search Engine): Sequest HT	XCorr (by Search Engine): Sequest HT
	FALSE	High	QAASSLQQASLK		FALSE	Bovine	6.22339e-06	0.000112435	1	1	1	Q3ZCH0	0	1231.66	High	0.0001615	3.301e-06	2.91
	FALSE	High	NAVITVPAYFNDSQR		FALSE	Bovine	0.000194312	0.000112435	1	1	2	Q3ZCH0	0	1694.85	High	0.0001615	0.0001212	1.98
	FALSE	High	QAVTNPNNTFYATK	1xGln->pyro-Glu [N-Term]	FALSE	Bovine	0.00050643	0.000112435	1	1	1	Q3ZCH0	0	1551.74	High	0.0001615	0.0003301	1.62
	FALSE	High	QAVTNPNNTFYATK		FALSE	Bovine	1.15855e-07	0.000112435	1	1	1	Q3ZCH0	0	1568.77	High	0.0001615	5.133e-08	3.04
	FALSE	High	QAVTNPNNTFYATKR		FALSE	Bovine	2.40062e-05	0.000112435	1	1	2	Q3ZCH0	1	1724.87	High	0.0001615	1.358e-05	3.18
	FALSE	High	QAVTNPNNTFYATKR	1xGln->pyro-Glu [N-Term]	FALSE	Bovine	1.10994e-05	0.000112435	1	1	1	Q3ZCH0	1	1707.84	High	0.0001615	6.057e-06	2
	FALSE	High	LLGQFTLIGIPPAPR		FALSE	Bovine	2.26176e-07	0.000112435	1	1	4	Q3ZCH0	0	1592.95	High	0.0001615	1.03e-07	2.54
	FALSE	High	VINEPTAAALAYGLDK		FALSE	Bovine	3.47313e-10	0.000112435	1	1	1	Q3ZCH0	0	1645.88	High	0.0001615	1.175e-10	3.72
	FALSE	High	VLENAEGAR		FALSE	Bovine	0.00320982	0.000112435	1	1	1	Q3ZCH0	0	958.495	High	0.0001615	0.002283	1.7
	FALSE	High	VQQTVQDLFGR		FALSE	Bovine	0.000151776	0.000112435	1	1	1	Q3ZCH0	0	1290.68	High	0.0001615	9.387e-05	2.16
	FALSE	High	SQVFSTAADGQTQVEIK		FALSE	Bovine	1.51137e-09	0.000112435	1	1	1	Q3ZCH0	0	1808.9	High	0.0001615	5.457e-10	3.1
	FALSE	High	SDIGEVILVGGMTR		FALSE	Bovine	0.000332189	0.000112435	1	1	1	Q3ZCH0	0	1446.76	High	0.0001615	0.0002127	1.17
	FALSE	High	STNGDTFLGGEDFDQALLR		FALSE	Bovine	8.88386e-07	0.000112435	1	1	2	Q3ZCH0	0	2055.96	High	0.0001615	4.309e-07	1.57
	FALSE	High	STNGDTFLGGEDFDQALLR	1xDeamidated [N3]	FALSE	Bovine	1.07844e-09	0.000112435	1	1	1	Q3ZCH0	0	2056.95	High	0.0001615	3.842e-10	3.1
	FALSE	High	TTPSVVAFTADGER		FALSE	Bovine	2.65962e-05	0.000112435	1	1	1	Q3ZCH0	0	1450.72	High	0.0001615	1.511e-05	2.13
	FALSE	High	DAGQISGLNVLR		FALSE	Bovine	7.6357e-05	0.000112435	1	1	1	Q3ZCH0	0	1242.68	High	0.0001615	4.57e-05	2.87
	FALSE	High	EQQIVIQSSGGLSK		FALSE	Bovine	9.10063e-07	0.000112435	1	1	1	Q3ZCH0	0	1473.79	High	0.0001615	4.428e-07	1.9
	FALSE	High	KDSETGENIR		FALSE	Bovine	0.000648278	0.000112435	1	1	1	Q3ZCH0	1	1148.55	High	0.0001615	0.0004285	1.85
	FALSE	High	AQFEGIVTDLIRR		FALSE	Bovine	4.10457e-05	0.000112435	1	1	1	Q3ZCH0	1	1517.84	High	0.0001615	2.379e-05	2.51
	FALSE	High	ASNGDAWVEAHGK		FALSE	Bovine	1.74422e-05	0.000112435	1	1	2	Q3ZCH0	0	1341.62	High	0.0001615	9.723e-06	1.9
	FALSE	High	AQFEGIVTDLIR		FALSE	Bovine	3.34641e-07	0.000112435	1	1	2	Q3ZCH0	0	1361.74	High	0.0001615	1.558e-07	2.35
	FALSE	High	RYDDPEVQKDIK		FALSE	Bovine	0.00627524	0.000293359	1	1	1	Q3ZCH0	2	1505.76	High	0.0003063	0.004626	2.54
	FALSE	High	YDDPEVQKDIK		FALSE	Bovine	0.0106566	0.000643097	1	1	1	Q3ZCH0	1	1349.66	High	0.00059	0.008038	1.67
	FALSE	High	ETGVDLTK		FALSE	Bovine	0.0419697	0.00240612	1	1	1	Q3ZCH0	0	862.452	High	0.002149	0.03392	1.45
	FALSE	High	RYDDPEVQK		FALSE	Bovine	0.0872367	0.00609832	1	1	1	Q3ZCH0	1	1149.55	High	0.004938	0.07334	1.86
	FALSE	High	NTTIPTKK		FALSE	Bovine;Theileria	0.112454	0.00744578	3	3	1	Q3ZCH0; Q4N486; Q27031	1	902.531	High	0.006389	0.09591	1.44
FALSE	High	Master Protein	A0A3Q1MF55	ADP/ATP translocase OS=Bos taurus OX=9913 GN=SLC25A5 PE=3 SV=1	296	32.7	9.89	FALSE	38	15	3	38	61.48	Bovine
	Checked	Confidence	Sequence	Modifications	Contaminant	Marked as	Qvality PEP	Qvality q-value	# Protein Groups	# Proteins	# PSMs	Master Protein Accessions	# Missed Cleavages	Theo. MH+ [Da]	Confidence (by Search Engine): Sequest HT	Percolator q-Value (by Search Engine): Sequest HT	Percolator PEP (by Search Engine): Sequest HT	XCorr (by Search Engine): Sequest HT
	FALSE	High	QIFLGGVDKR		FALSE	Bovine	2.48902e-05	0.000112435	2	6	4	A0A3Q1MF55; P32007	1	1132.65	High	0.0001615	1.41e-05	2.82
	FALSE	High	QIFLGGVDKR	1xGln->pyro-Glu [N-Term]	FALSE	Bovine	0.000104458	0.000112435	2	6	2	A0A3Q1MF55; P32007	1	1115.62	High	0.0001615	6.322e-05	2.1
	FALSE	High	LLLQVQHASK		FALSE	Bovine	0.000164144	0.000112435	3	9	4	A0A3Q1MF55; P02722; P32007	0	1136.68	High	0.0001615	0.0001015	1.93
	FALSE	High	IPKEQGVLSFWR		FALSE	Bovine	0.000119267	0.000112435	2	6	1	A0A3Q1MF55; P32007	1	1459.81	High	0.0001615	7.293e-05	2.2
	FALSE	High	VKLLLQVQHASK		FALSE	Bovine	0.000485521	0.000112435	3	9	1	A0A3Q1MF55; P02722; P32007	1	1363.84	High	0.0001615	0.0003169	1.95
	FALSE	High	YKQIFLGGVDKR		FALSE	Bovine	0.00386548	0.000112435	2	6	1	A0A3Q1MF55; P32007	2	1423.81	High	0.0001615	0.002775	1.41
	FALSE	High	YFPTQALNFAFK	1xDeamidated [N8]	FALSE	Bovine	6.03637e-05	0.000112435	4	11	1	A0A3Q1MF55; F1MDK8; P02722; P32007	0	1447.73	High	0.0001615	3.576e-05	2.11
	FALSE	High	YFPTQALNFAFK		FALSE	Bovine	2.38703e-06	0.000112435	4	11	8	A0A3Q1MF55; F1MDK8; P02722; P32007	0	1446.74	High	0.0001615	1.214e-06	1.88
	FALSE	High	DFLAGGVAAAISK		FALSE	Bovine	5.25702e-06	0.000112435	2	5	3	A0A3Q1MF55; P02722	0	1219.67	High	0.0001615	2.771e-06	2.53
	FALSE	High	GNLANVIR		FALSE	Bovine;Theileria	0.00550252	0.000112435	5	11	2	A0A3Q1MF55; Q4N5Z6; F1MDK8; P02722; P32007	0	856.5	High	0.0001615	0.004023	1.91
	FALSE	High	EQGVLSFWR		FALSE	Bovine	0.000592282	0.000112435	2	6	2	A0A3Q1MF55; P32007	0	1121.57	High	0.0001615	0.0003898	1.89
	FALSE	High	KGTDIMYTGTLDCWR	1xCarbamidomethyl [C13]	FALSE	Bovine	9.90847e-09	0.000112435	1	4	2	A0A3Q1MF55	1	1816.84	High	0.0001615	3.899e-09	3.33
	FALSE	High	KGTDIMYTGTLDCWRK	1xCarbamidomethyl [C13]; 1xOxidation [M6]	FALSE	Bovine	3.38585e-06	0.000112435	1	4	1	A0A3Q1MF55	2	1960.93	High	0.0001615	1.756e-06	3.05
	FALSE	High	KGTDIMYTGTLDCWR	1xCarbamidomethyl [C13]; 1xOxidation [M6]	FALSE	Bovine	8.98853e-06	0.000112435	1	4	2	A0A3Q1MF55	1	1832.83	High	0.0001615	4.875e-06	2.28
	FALSE	High	GTDIMYTGTLDCWR	1xCarbamidomethyl [C12]; 1xOxidation [M5]	FALSE	Bovine	4.20625e-06	0.000112435	1	4	1	A0A3Q1MF55	0	1704.74	High	0.0001615	2.191e-06	2.6
	FALSE	High	AAYFGIYDTAK		FALSE	Bovine	8.66584e-05	0.000112435	2	6	1	A0A3Q1MF55; P32007	0	1219.6	High	0.0001615	5.202e-05	1.9
	FALSE	High	GAWSNVLR		FALSE	Bovine	0.0195589	0.0010647	3	8	1	A0A3Q1MF55; P02722; P32007	0	902.484	High	0.0009613	0.01515	1.66
	FALSE	High	TAVAPIER		FALSE	Bovine;Theileria	0.0417315	0.00240612	4	7	1	A0A3Q1MF55; Q4N5Z6; P02722; P32007	0	856.489	High	0.002149	0.03369	1.99
FALSE	High	Master Protein	A7Z066	Calnexin OS=Bos taurus OX=9913 GN=CANX PE=1 SV=1	593	67.7	4.63	FALSE	44	27	27	38	61.22	Bovine
	Checked	Confidence	Sequence	Modifications	Contaminant	Marked as	Qvality PEP	Qvality q-value	# Protein Groups	# Proteins	# PSMs	Master Protein Accessions	# Missed Cleavages	Theo. MH+ [Da]	Confidence (by Search Engine): Sequest HT	Percolator q-Value (by Search Engine): Sequest HT	Percolator PEP (by Search Engine): Sequest HT	XCorr (by Search Engine): Sequest HT
	FALSE	High	QKSDVEEDGDTVSQEEDDRKPK		FALSE	Bovine	2.74287e-07	0.000112435	1	2	1	A7Z066	2	2534.15	High	0.0001615	1.261e-07	3.24
	FALSE	High	VTYKAPVPTGEVYFADSFDR		FALSE	Bovine	1.51949e-07	0.000112435	1	2	1	A7Z066	1	2262.11	High	0.0001615	6.822e-08	3.48
	FALSE	High	VVDDWANDGWGLK		FALSE	Bovine	1.47389e-06	0.000112435	1	2	1	A7Z066	0	1474.7	High	0.0001615	7.326e-07	2.51
	FALSE	High	VVDDWANDGWGLKK		FALSE	Bovine	5.19211e-05	0.000112435	1	2	1	A7Z066	1	1602.79	High	0.0001615	3.046e-05	2.14
	FALSE	High	WKPPMIDNPNYQGIWKPR	1xOxidation [M5]	FALSE	Bovine	0.00359721	0.000112435	1	2	1	A7Z066	0	2256.14	High	0.0001615	0.002568	2.48
	FALSE	High	SDVEEDGDTVSQEEDDRKPK		FALSE	Bovine	3.14963e-06	0.000112435	1	2	2	A7Z066	1	2278	High	0.0001615	1.625e-06	2.08
	FALSE	High	SKPDASSPPSPK		FALSE	Bovine	5.19211e-05	0.000112435	1	2	3	A7Z066	0	1197.61	High	0.0001615	3.049e-05	2.1
	FALSE	High	TPELNLDQFHDK		FALSE	Bovine	1.7245e-07	0.000112435	1	2	1	A7Z066	0	1456.71	High	0.0001615	7.787e-08	1.94
	FALSE	High	TDAPQPDVKEDEEEK		FALSE	Bovine	0.000124406	0.000112435	1	1	1	A7Z066	1	1729.78	High	0.0001615	7.604e-05	2.33
	FALSE	High	CGEDYKLHFIFR	1xCarbamidomethyl [C1]	FALSE	Bovine	4.30888e-06	0.000112435	1	6	2	A7Z066	1	1584.76	High	0.0001615	2.255e-06	3.06
	FALSE	High	EIEDPEDRKPEDWDERPK		FALSE	Bovine	1.74483e-06	0.000112435	1	2	4	A7Z066	1	2283.05	High	0.0001615	8.752e-07	3.1
	FALSE	High	EKGDEEEDGEEKLEEK		FALSE	Bovine	0.00157987	0.000112435	1	1	1	A7Z066	2	1892.82	High	0.0001615	0.001087	1.36
	FALSE	High	EKGDEEEDGEEK		FALSE	Bovine	0.000393227	0.000112435	1	1	1	A7Z066	1	1393.56	High	0.0001615	0.0002539	1.69
	FALSE	High	KIPNPDFFEDLEPFK		FALSE	Bovine	1.85258e-05	0.000112435	1	2	2	A7Z066	1	1835.92	High	0.0001615	1.038e-05	2.89
	FALSE	High	AEEDEILNR		FALSE	Bovine	0.000200255	0.000112435	1	2	1	A7Z066	0	1088.52	High	0.0001615	0.0001254	2.02
	FALSE	High	AKKDDTDDEIAK		FALSE	Bovine	5.16282e-06	0.000112435	1	2	2	A7Z066	2	1348.66	High	0.0001615	2.727e-06	2.23
	FALSE	High	AKHHAISTK		FALSE	Bovine	0.00067213	0.000112435	1	2	1	A7Z066	1	992.564	High	0.0001615	0.0004452	1.69
	FALSE	High	KTDAPQPDVK		FALSE	Bovine	8.87728e-05	0.000112435	1	1	1	A7Z066	1	1098.58	High	0.0001615	5.361e-05	1.83
	FALSE	High	KTDAPQPDVKEDEEEK		FALSE	Bovine	1.04537e-06	0.000112435	1	1	1	A7Z066	2	1857.87	High	0.0001615	5.127e-07	1.68
	FALSE	High	APVPTGEVYFADSFDR		FALSE	Bovine	1.00859e-07	0.000112435	1	2	2	A7Z066	0	1770.83	High	0.0001615	4.431e-08	2.73
	FALSE	High	GTLSGWILSR		FALSE	Bovine	0.00422893	0.000112435	1	2	1	A7Z066	0	1089.61	High	0.0001615	0.003056	2.29
	FALSE	High	QKSDVEEDGDTVSQEEDDRKPK	1xDeamidated [Q14]	FALSE	Bovine	0.0077776	0.000293359	1	2	1	A7Z066	2	2535.13	High	0.0003063	0.005778	1.31
	FALSE	High	TGVYEEK		FALSE	Bovine	0.0180174	0.000956965	1	3	1	A7Z066	0	825.399	High	0.0008434	0.01397	1.68
	FALSE	High	CESAPGCGVWQRPMIDNPNYK	2xCarbamidomethyl [C1; C7]; 1xDeamidated [Q11]	FALSE	Bovine	0.0255825	0.0010647	1	2	1	A7Z066	0	2480.08	High	0.001062	0.02016	1.76
	FALSE	High	HHAISTK		FALSE	Bovine	0.0244191	0.0010647	1	2	1	A7Z066	0	793.432	High	0.001062	0.01919	2.03
	FALSE	High	EIEDPEDR		FALSE	Bovine	0.0363859	0.00182645	1	2	1	A7Z066	0	1002.44	High	0.00168	0.0292	1.67
	FALSE	High	TPELNLDQFHDKTPYTIMFGPDK	1xOxidation [M18]	FALSE	Bovine	0.079161	0.00558616	1	2	1	A7Z066	1	2723.3	High	0.004747	0.06615	1.78
	FALSE	High	QASPVEYK		FALSE	Bovine	0.0867694	0.00582017	1	1	1	A7Z066	0	921.468	High	0.004938	0.0732	1.57
FALSE	High	Master Protein	Q4N5J7	Uncharacterized protein OS=Theileria parva OX=5875 GN=TP02_0293 PE=4 SV=1	476	53.8	8.54	FALSE	14	9	9	30	60.94	Theileria
	Checked	Confidence	Sequence	Modifications	Contaminant	Marked as	Qvality PEP	Qvality q-value	# Protein Groups	# Proteins	# PSMs	Master Protein Accessions	# Missed Cleavages	Theo. MH+ [Da]	Confidence (by Search Engine): Sequest HT	Percolator q-Value (by Search Engine): Sequest HT	Percolator PEP (by Search Engine): Sequest HT	XCorr (by Search Engine): Sequest HT
	FALSE	High	QCEIDEALSATSIESLSGENKKQEK	1xCarbamidomethyl [C2]	FALSE	Theileria	1.01673e-13	0.000112435	1	1	2	Q4N5J7	2	2794.34	High	0.0001615	2.347e-14	5.07
	FALSE	High	QCEIDEALSATSIESLSGENKKQEK	1xCarbamidomethyl [C2]; 1xGln->pyro-Glu [N-Term]	FALSE	Theileria	1.18048e-09	0.000112435	1	1	1	Q4N5J7	2	2777.31	High	0.0001615	4.205e-10	2.56
	FALSE	High	QCEIDEALSATSIESLSGENKK	1xCarbamidomethyl [C2]	FALSE	Theileria	3.64591e-11	0.000112435	1	1	2	Q4N5J7	1	2409.14	High	0.0001615	1.108e-11	3.96
	FALSE	High	QCEIDEALSATSIESLSGENKK	1xCarbamidomethyl [C2]; 1xGln->pyro-Glu [N-Term]	FALSE	Theileria	3.27109e-11	0.000112435	1	1	1	Q4N5J7	1	2392.12	High	0.0001615	9.857e-12	3.04
	FALSE	High	QCEIDEALSATSIESLSGENK	1xCarbamidomethyl [C2]	FALSE	Theileria	2.86298e-09	0.000112435	1	1	5	Q4N5J7	0	2281.05	High	0.0001615	1.068e-09	2.72
	FALSE	High	QCEIDEALSATSIESLSGENK	1xCarbamidomethyl [C2]; 1xGln->pyro-Glu [N-Term]	FALSE	Theileria	0.000237058	0.000112435	1	1	1	Q4N5J7	0	2264.02	High	0.0001615	0.0001499	1.19
	FALSE	High	SGAYVWLCSDQEVAK	1xCarbamidomethyl [C8]	FALSE	Theileria	2.38864e-08	0.000112435	1	1	3	Q4N5J7	0	1712.79	High	0.0001615	9.84e-09	2.88
	FALSE	High	FRHPIEEFVRNEEAQNAK		FALSE	Theileria	1.13057e-06	0.000112435	1	1	6	Q4N5J7	2	2214.11	High	0.0001615	5.549e-07	3.27
	FALSE	High	FRHPIEEFVR		FALSE	Theileria	0.00011028	0.000112435	1	1	5	Q4N5J7	1	1329.71	High	0.0001615	6.69e-05	2.93
	FALSE	High	HPIEEFVRNEEAQNAK		FALSE	Theileria	0.000753601	0.000112435	1	1	1	Q4N5J7	1	1910.94	High	0.0001615	0.0005023	1.76
	FALSE	High	HPIEEFVR		FALSE	Theileria	0.0115782	0.000643097	1	1	1	Q4N5J7	0	1026.54	High	0.00059	0.008752	1.82
	FALSE	High	IYDSLLSK		FALSE	Theileria	0.0422091	0.00240612	1	1	2	Q4N5J7	0	938.519	High	0.002149	0.03409	1.02
FALSE	High	Master Protein	A0A3Q1LRZ4	Prohibitin OS=Bos taurus OX=9913 GN=PHB2 PE=1 SV=1	299	33.4	9.85	FALSE	65	18	18	36	60.36	Bovine
	Checked	Confidence	Sequence	Modifications	Contaminant	Marked as	Qvality PEP	Qvality q-value	# Protein Groups	# Proteins	# PSMs	Master Protein Accessions	# Missed Cleavages	Theo. MH+ [Da]	Confidence (by Search Engine): Sequest HT	Percolator q-Value (by Search Engine): Sequest HT	Percolator PEP (by Search Engine): Sequest HT	XCorr (by Search Engine): Sequest HT
	FALSE	High	QVAQQEAQR	1xDeamidated [Q8]	FALSE	Bovine	0.000632848	0.000112435	1	3	1	A0A3Q1LRZ4	0	1058.52	High	0.0001615	0.0004184	1.93
	FALSE	High	QKIVQAEGEAEAAR		FALSE	Bovine	1.96766e-05	0.000112435	1	3	2	A0A3Q1LRZ4	1	1499.78	High	0.0001615	1.106e-05	2.57
	FALSE	High	QKIVQAEGEAEAAR	1xGln->pyro-Glu [N-Term]	FALSE	Bovine	8.0672e-07	0.000112435	1	3	2	A0A3Q1LRZ4	1	1482.75	High	0.0001615	3.895e-07	2.74
	FALSE	High	LLLGAGAVAYGIR		FALSE	Bovine	0.000891981	0.000112435	1	3	1	A0A3Q1LRZ4	0	1273.76	High	0.0001615	0.0005978	2.18
	FALSE	High	LGLDYEER		FALSE	Bovine	0.00524557	0.000112435	1	3	1	A0A3Q1LRZ4	0	994.484	High	0.0001615	0.003817	2.06
	FALSE	High	IGGVQQDTILAEGLHFR		FALSE	Bovine	2.23691e-10	0.000112435	1	3	4	A0A3Q1LRZ4	0	1853.99	High	0.0001615	7.391e-11	3.29
	FALSE	High	IYLTADNLVLNLQDESFTR		FALSE	Bovine	3.44879e-07	0.000112435	1	3	1	A0A3Q1LRZ4	0	2225.14	High	0.0001615	1.6e-07	2.39
	FALSE	High	IVQAEGEAEAAR		FALSE	Bovine	2.49073e-07	0.000112435	1	3	3	A0A3Q1LRZ4	0	1243.63	High	0.0001615	1.139e-07	2.75
	FALSE	High	IPWFQYPIIYDIR		FALSE	Bovine	8.06446e-06	0.000112435	1	3	3	A0A3Q1LRZ4	0	1723.92	High	0.0001615	4.34e-06	2.13
	FALSE	High	VLPSIVNEVLK		FALSE	Bovine	0.000149057	0.000112435	1	3	5	A0A3Q1LRZ4	0	1210.74	High	0.0001615	9.22e-05	2.18
	FALSE	High	VLSRPNAMELPSMYQR	2xOxidation [M8; M13]	FALSE	Bovine	0.00165774	0.000112435	1	3	1	A0A3Q1LRZ4	0	1923.94	High	0.0001615	0.001146	1.72
	FALSE	High	FNASQLITQR		FALSE	Bovine	2.21972e-05	0.000112435	1	3	3	A0A3Q1LRZ4	0	1177.63	High	0.0001615	1.254e-05	2.72
	FALSE	High	ESVFTVEGGHR		FALSE	Bovine	0.000272295	0.000112435	1	3	2	A0A3Q1LRZ4	0	1217.59	High	0.0001615	0.0001723	2.1
	FALSE	High	DLQMVNISLR		FALSE	Bovine	0.000722497	0.000112435	1	3	1	A0A3Q1LRZ4	0	1188.64	High	0.0001615	0.0004781	2.16
	FALSE	High	DLQMVNISLR	1xOxidation [M4]	FALSE	Bovine	0.000256373	0.000112435	1	3	1	A0A3Q1LRZ4	0	1204.64	High	0.0001615	0.0001621	2.39
	FALSE	High	EYTAAVEAK		FALSE	Bovine	0.00768552	0.000293359	1	3	1	A0A3Q1LRZ4	0	981.489	High	0.0003063	0.005715	1.7
	FALSE	High	ISSPTGSK		FALSE	Bovine	0.0161139	0.000956965	1	3	1	A0A3Q1LRZ4	0	776.415	High	0.0008434	0.0124	1.56
	FALSE	High	AQVSLLIR		FALSE	Bovine	0.0292333	0.00122254	1	3	1	A0A3Q1LRZ4	0	899.567	High	0.001062	0.02314	1.85
	FALSE	High	MLGEALSK	1xOxidation [M1]	FALSE	Bovine	0.0391951	0.00197029	1	2	1	A0A3Q1LRZ4	0	864.45	High	0.001796	0.0316	1.22
	FALSE	High	DLAGRLPSGPR		FALSE	Bovine	0.0891285	0.0063684	1	3	1	A0A3Q1LRZ4	1	1138.63	High	0.00539	0.07498	1.35
FALSE	High	Master Protein	A0A3S5WJU7	Cysteine protease (Fragment) OS=Theileria parva OX=5875 GN=TP02_0140 PE=3 SV=1	369	42.1	7.01	FALSE	46	21	1	36	59.54	Theileria
	Checked	Confidence	Sequence	Modifications	Contaminant	Marked as	Qvality PEP	Qvality q-value	# Protein Groups	# Proteins	# PSMs	Master Protein Accessions	# Missed Cleavages	Theo. MH+ [Da]	Confidence (by Search Engine): Sequest HT	Percolator q-Value (by Search Engine): Sequest HT	Percolator PEP (by Search Engine): Sequest HT	XCorr (by Search Engine): Sequest HT
	FALSE	High	NRELLSVEFEK		FALSE	Theileria	5.38329e-05	0.000112435	2	10	2	A0A3Q8EDQ7; A0A3S5WJU7	1	1363.72	High	0.0001615	3.173e-05	2.52
	FALSE	High	MVAEVLYK	1xOxidation [M1]	FALSE	Theileria	0.00530867	0.000112435	2	10	1	A0A3Q8EDQ7; A0A3S5WJU7	0	968.512	High	0.0001615	0.003866	1.33
	FALSE	High	QLVDCVTDKK	1xCarbamidomethyl [C5]	FALSE	Theileria	4.57488e-05	0.000112435	2	10	3	A0A3Q8EDQ7; A0A3S5WJU7	1	1205.62	High	0.0001615	2.663e-05	2.61
	FALSE	High	QLVDCVTDKK	1xCarbamidomethyl [C5]; 1xGln->pyro-Glu [N-Term]	FALSE	Theileria	0.00169809	0.000112435	2	10	1	A0A3Q8EDQ7; A0A3S5WJU7	1	1188.59	High	0.0001615	0.001171	2.16
	FALSE	High	LQFDNFVTIKGEREEDFPK		FALSE	Theileria	8.66931e-06	0.000112435	2	9	2	A0A3Q8EDQ7; A0A3S5WJU7	2	2312.16	High	0.0001615	4.682e-06	2.62
	FALSE	High	LQFDNFVTIKGER		FALSE	Theileria	4.15585e-06	0.000112435	2	9	1	A0A3Q8EDQ7; A0A3S5WJU7	1	1566.83	High	0.0001615	2.166e-06	2.75
	FALSE	High	LQFDNFVTIK		FALSE	Theileria	0.00233508	0.000112435	2	9	1	A0A3Q8EDQ7; A0A3S5WJU7	0	1224.66	High	0.0001615	0.001643	1.86
	FALSE	High	VDTESVLNYDTVLEK		FALSE	Theileria	6.69691e-09	0.000112435	2	9	3	A0A3Q8EDQ7; A0A3S5WJU7	0	1724.86	High	0.0001615	2.596e-09	3.02
	FALSE	High	YLKDLGLFESELVDK		FALSE	Theileria	7.5094e-09	0.000112435	2	10	2	A0A3Q8EDQ7; A0A3S5WJU7	1	1768.94	High	0.0001615	2.93e-09	2.7
	FALSE	High	SANNPFLGYK		FALSE	Theileria	0.00017225	0.000112435	2	9	2	A0A3Q8EDQ7; A0A3S5WJU7	0	1110.56	High	0.0001615	0.0001072	2.44
	FALSE	High	DLGLFESELVDKSTTK		FALSE	Theileria	1.06408e-05	0.000112435	2	7	1	A0A3Q8EDQ7; A0A3S5WJU7	1	1781.92	High	0.0001615	5.793e-06	3.01
	FALSE	High	DLGLFESELVDK		FALSE	Theileria	2.46006e-06	0.000112435	2	10	2	A0A3Q8EDQ7; A0A3S5WJU7	0	1364.69	High	0.0001615	1.25e-06	2.27
	FALSE	High	DHVSTYNNNRPMSVDLR	1xOxidation [M12]	FALSE	Theileria	0.000557663	0.000112435	2	8	2	A0A3Q8EDQ7; A0A3S5WJU7	0	2033.95	High	0.0001615	0.000365	2.19
	FALSE	High	DHVSTYNNNRPMSVDLR		FALSE	Theileria	1.05134e-05	0.000112435	2	8	1	A0A3Q8EDQ7; A0A3S5WJU7	0	2017.95	High	0.0001615	5.73e-06	1.94
	FALSE	High	DNLNDINEHNAKPNLSYTK	1xDeamidated [N4]	FALSE	Theileria	1.02116e-08	0.000112435	1	1	1	A0A3S5WJU7	0	2201.05	High	0.0001615	4.02e-09	3.11
	FALSE	High	KSANNPFLGYK		FALSE	Theileria	5.92822e-05	0.000112435	2	9	1	A0A3Q8EDQ7; A0A3S5WJU7	1	1238.65	High	0.0001615	3.493e-05	1.89
	FALSE	High	KVLLNLPK		FALSE	Theileria	0.00410416	0.000112435	2	10	1	A0A3Q8EDQ7; A0A3S5WJU7	1	924.624	High	0.0001615	0.002963	2.08
	FALSE	High	ELLSVEFEK		FALSE	Theileria	0.0156466	0.000956965	2	10	2	A0A3Q8EDQ7; A0A3S5WJU7	0	1093.58	High	0.0008434	0.01201	1.68
	FALSE	High	SHGVLTPVK		FALSE	Theileria	0.0195589	0.0010647	2	10	1	A0A3Q8EDQ7; A0A3S5WJU7	0	937.547	High	0.0009613	0.01516	2.36
	FALSE	High	VLLNLPK		FALSE	Theileria	0.0309726	0.00137687	2	10	2	A0A3Q8EDQ7; A0A3S5WJU7	0	796.529	High	0.001316	0.02469	1.53
	FALSE	High	CPALEGER	1xCarbamidomethyl [C1]	FALSE	Theileria	0.0307943	0.00137687	2	10	1	A0A3Q8EDQ7; A0A3S5WJU7	0	931.43	High	0.001316	0.02448	1.83
	FALSE	High	TSYTNFR		FALSE	Theileria	0.0581814	0.00398805	2	10	1	A0A3Q8EDQ7; A0A3S5WJU7	0	888.421	High	0.003319	0.0477	1.26
	FALSE	High	DHVSTYNNNRPMSVDLR	1xDeamidated [N9]; 1xOxidation [M12]	FALSE	Theileria	0.0604907	0.00441709	2	8	1	A0A3Q8EDQ7; A0A3S5WJU7	0	2034.93	High	0.003788	0.04995	1.07
	FALSE	High	VAVEFDPK		FALSE	Theileria	0.119669	0.00849978	2	10	1	A0A3Q8EDQ7; A0A3S5WJU7	0	904.477	High	0.007365	0.1027	1.2
FALSE	High	Master Protein	Q5E9W3	Dihydroorotate dehydrogenase (quinone), mitochondrial OS=Bos taurus OX=9913 GN=DHODH PE=1 SV=1	395	42.8	9.47	FALSE	55	17	17	24	59.39	Bovine
	Checked	Confidence	Sequence	Modifications	Contaminant	Marked as	Qvality PEP	Qvality q-value	# Protein Groups	# Proteins	# PSMs	Master Protein Accessions	# Missed Cleavages	Theo. MH+ [Da]	Confidence (by Search Engine): Sequest HT	Percolator q-Value (by Search Engine): Sequest HT	Percolator PEP (by Search Engine): Sequest HT	XCorr (by Search Engine): Sequest HT
	FALSE	High	NKTSVDAASDYAEGVR		FALSE	Bovine	2.1807e-06	0.000112435	1	3	2	Q5E9W3	1	1682.8	High	0.0001615	1.102e-06	2.91
	FALSE	High	LLDPETAHR		FALSE	Bovine	0.000648278	0.000112435	1	3	2	Q5E9W3	0	1051.55	High	0.0001615	0.0004273	1.64
	FALSE	High	LTEDGLPLGINLGK		FALSE	Bovine	1.71356e-06	0.000112435	1	3	1	Q5E9W3	0	1439.81	High	0.0001615	8.595e-07	2.4
	FALSE	High	VPIVGVGGVSSGQDALEK		FALSE	Bovine	5.45976e-11	0.000112435	1	3	2	Q5E9W3	0	1711.92	High	0.0001615	1.693e-11	3.65
	FALSE	High	VAHKPAVLVK		FALSE	Bovine	0.0028812	0.000112435	1	3	1	Q5E9W3	0	1061.68	High	0.0001615	0.002036	2.27
	FALSE	High	VFRLPEDQAIINR		FALSE	Bovine	1.77726e-07	0.000112435	1	3	2	Q5E9W3	1	1570.87	High	0.0001615	8.01e-08	3.84
	FALSE	High	YGFNSHGLSVVEHR		FALSE	Bovine	1.09775e-08	0.000112435	1	3	2	Q5E9W3	0	1601.78	High	0.0001615	4.361e-09	2.43
	FALSE	High	VTDAIGADHR		FALSE	Bovine	0.000805204	0.000112435	1	3	1	Q5E9W3	0	1054.53	High	0.0001615	0.0005371	1.67
	FALSE	High	SEPGGLSGKPLR		FALSE	Bovine	3.01845e-05	0.000112435	1	3	2	Q5E9W3	0	1197.66	High	0.0001615	1.731e-05	2.39
	FALSE	High	TSVDAASDYAEGVR		FALSE	Bovine	7.83036e-08	0.000112435	1	3	1	Q5E9W3	0	1440.66	High	0.0001615	3.394e-08	3.11
	FALSE	High	FTSLGLLPR		FALSE	Bovine	0.000465474	0.000112435	1	3	1	Q5E9W3	0	1003.59	High	0.0001615	0.0003027	2.02
	FALSE	High	FRNPVGIAAGFDK		FALSE	Bovine	3.34529e-06	0.000112435	1	3	1	Q5E9W3	1	1391.74	High	0.0001615	1.731e-06	3.24
	FALSE	High	ELGIDGLIVTNSTVSRPASLQGALR		FALSE	Bovine	3.34641e-07	0.000112435	1	3	1	Q5E9W3	0	2567.42	High	0.0001615	1.553e-07	2.94
	FALSE	High	IAPDLTAQDKEDIASVVR		FALSE	Bovine	5.39072e-09	0.000112435	1	3	2	Q5E9W3	1	1941.03	High	0.0001615	2.06e-09	3.55
	FALSE	High	AGASLVQLYTALTYR		FALSE	Bovine	3.38813e-08	0.000112435	1	3	1	Q5E9W3	0	1626.88	High	0.0001615	1.414e-08	3.13
	FALSE	High	HGEAVDGLYK		FALSE	Bovine	0.00246479	0.000112435	1	3	1	Q5E9W3	0	1088.54	High	0.0001615	0.001732	1.93
	FALSE	High	GPPVVGGVKR		FALSE	Bovine	0.0161139	0.000956965	1	3	1	Q5E9W3	1	965.589	High	0.0008434	0.01241	2.05
FALSE	High	Master Protein	Q32LL2	Stomatin-like protein 2, mitochondrial OS=Bos taurus OX=9913 GN=STOML2 PE=2 SV=1	356	38.7	8.32	FALSE	41	17	17	30	59.03	Bovine
	Checked	Confidence	Sequence	Modifications	Contaminant	Marked as	Qvality PEP	Qvality q-value	# Protein Groups	# Proteins	# PSMs	Master Protein Accessions	# Missed Cleavages	Theo. MH+ [Da]	Confidence (by Search Engine): Sequest HT	Percolator q-Value (by Search Engine): Sequest HT	Percolator PEP (by Search Engine): Sequest HT	XCorr (by Search Engine): Sequest HT
	FALSE	High	QAQILASEAEKAEQINQAAGEASAVLAK		FALSE	Bovine	7.54973e-07	0.000112435	1	2	2	Q32LL2	1	2839.48	High	0.0001615	3.649e-07	3.11
	FALSE	High	QAQILASEAEKAEQINQAAGEASAVLAK	1xGln->pyro-Glu [N-Term]	FALSE	Bovine	2.42003e-11	0.000112435	1	2	1	Q32LL2	1	2822.45	High	0.0001615	7.222e-12	4.22
	FALSE	High	QAQILASEAEK		FALSE	Bovine	0.0015894	0.000112435	1	2	1	Q32LL2	0	1187.63	High	0.0001615	0.001092	2.16
	FALSE	High	QAQILASEAEK	1xGln->pyro-Glu [N-Term]	FALSE	Bovine	3.5733e-05	0.000112435	1	2	1	Q32LL2	0	1170.6	High	0.0001615	2.062e-05	2.82
	FALSE	High	NTVVLFVPQQEAWVVER		FALSE	Bovine	1.19359e-06	0.000112435	1	2	3	Q32LL2	0	2014.08	High	0.0001615	5.87e-07	2.35
	FALSE	High	ILEPGLNILIPVLDR		FALSE	Bovine	2.07806e-06	0.000112435	1	2	5	Q32LL2	0	1675.02	High	0.0001615	1.048e-06	2.03
	FALSE	High	STDASLDEELDRVK		FALSE	Bovine	2.20863e-08	0.000112435	1	2	2	Q32LL2	1	1577.77	High	0.0001615	9.028e-09	4.06
	FALSE	High	STDASLDEELDR		FALSE	Bovine	3.61915e-07	0.000112435	1	2	1	Q32LL2	0	1350.6	High	0.0001615	1.686e-07	3.14
	FALSE	High	ATVLESEGTRESAINVAEGKK		FALSE	Bovine	4.41241e-05	0.000112435	1	2	2	Q32LL2	2	2189.14	High	0.0001615	2.579e-05	2.35
	FALSE	High	ESAINVAEGK		FALSE	Bovine	0.000640517	0.000112435	1	2	1	Q32LL2	0	1017.52	High	0.0001615	0.0004236	1.86
	FALSE	High	AEQINQAAGEASAVLAK		FALSE	Bovine	2.68113e-11	0.000112435	1	2	1	Q32LL2	0	1670.87	High	0.0001615	8.007e-12	4.45
	FALSE	High	KQAQILASEAEKAEQINQAAGEASAVLAK		FALSE	Bovine	4.83815e-10	0.000112435	1	2	2	Q32LL2	2	2967.57	High	0.0001615	1.655e-10	3.24
	FALSE	High	ASYGVEDPEYAVTQLAQTTMR		FALSE	Bovine	8.26682e-08	0.000112435	1	2	1	Q32LL2	0	2330.1	High	0.0001615	3.606e-08	2.33
	FALSE	High	APIPEAQDSVSSR		FALSE	Bovine	3.79527e-05	0.000112435	1	2	2	Q32LL2	0	1356.68	High	0.0001615	2.196e-05	2.41
	FALSE	High	YEIKDIHVPPR		FALSE	Bovine	0.00801261	0.000293359	1	2	1	Q32LL2	1	1366.75	High	0.0003063	0.005966	1.88
	FALSE	High	ATVLESEGTR		FALSE	Bovine	0.0107837	0.000643097	1	2	1	Q32LL2	0	1062.54	High	0.00059	0.008136	1.66
	FALSE	High	ESAINVAEGKK		FALSE	Bovine	0.014323	0.000956965	1	2	1	Q32LL2	1	1145.62	High	0.0008434	0.01097	2.05
	FALSE	High	KQAQILASEAEK		FALSE	Bovine	0.0378739	0.00197029	1	2	1	Q32LL2	1	1315.72	High	0.001796	0.03036	1.2
	FALSE	High	AKAEAIR		FALSE	Bovine	0.122789	0.00901835	1	2	1	Q32LL2	1	758.452	High	0.007689	0.1056	1.69
FALSE	High	Master Protein	E1BJA2	Apoptosis inducing factor mitochondria associated 1 OS=Bos taurus OX=9913 GN=AIFM1 PE=1 SV=1	613	66.8	9.19	FALSE	50	23	23	30	58.16	Bovine
	Checked	Confidence	Sequence	Modifications	Contaminant	Marked as	Qvality PEP	Qvality q-value	# Protein Groups	# Proteins	# PSMs	Master Protein Accessions	# Missed Cleavages	Theo. MH+ [Da]	Confidence (by Search Engine): Sequest HT	Percolator q-Value (by Search Engine): Sequest HT	Percolator PEP (by Search Engine): Sequest HT	XCorr (by Search Engine): Sequest HT
	FALSE	High	RATSSALEGEPEPQVR		FALSE	Bovine	9.09753e-06	0.000112435	1	1	2	E1BJA2	1	1726.87	High	0.0001615	4.932e-06	3.06
	FALSE	High	LNDGSQITYEK		FALSE	Bovine	2.75755e-05	0.000112435	1	1	1	E1BJA2	0	1267.62	High	0.0001615	1.576e-05	2.26
	FALSE	High	IPSHVPFLLIGGGTAAFAAAR		FALSE	Bovine	8.26959e-09	0.000112435	1	1	1	E1BJA2	0	2066.15	High	0.0001615	3.235e-09	3.1
	FALSE	High	ISGLGLTPEEK		FALSE	Bovine	0.000488454	0.000112435	1	1	1	E1BJA2	0	1143.63	High	0.0001615	0.000319	2.07
	FALSE	High	VLIVSEDPELPYMRPPLSK	1xOxidation [M13]	FALSE	Bovine	1.73493e-07	0.000112435	1	1	1	E1BJA2	0	2199.17	High	0.0001615	7.819e-08	2.71
	FALSE	High	VLPSAIVQSVGVSAGR		FALSE	Bovine	1.79941e-08	0.000112435	1	1	2	E1BJA2	0	1539.89	High	0.0001615	7.295e-09	3.22
	FALSE	High	VLPEYLSNWTMEK		FALSE	Bovine	1.67275e-06	0.000112435	1	1	1	E1BJA2	0	1609.79	High	0.0001615	8.371e-07	2.02
	FALSE	High	VLPEYLSNWTMEK	1xOxidation [M11]	FALSE	Bovine	0.000688517	0.000112435	1	1	1	E1BJA2	0	1625.79	High	0.0001615	0.0004566	1.32
	FALSE	High	VENGGVAVLTGK	1xDeamidated [N3]	FALSE	Bovine	0.000119267	0.000112435	1	1	1	E1BJA2	0	1144.62	High	0.0001615	7.298e-05	2.01
	FALSE	High	VENGGVAVLTGK		FALSE	Bovine	2.15383e-05	0.000112435	1	1	1	E1BJA2	0	1143.64	High	0.0001615	1.218e-05	2.39
	FALSE	High	VEHHDHAVVSGR		FALSE	Bovine	6.8096e-05	0.000112435	1	1	1	E1BJA2	0	1342.66	High	0.0001615	4.059e-05	2.38
	FALSE	High	SIYFQPPSFYVSAQDLPR		FALSE	Bovine	1.07772e-07	0.000112435	1	1	3	E1BJA2	0	2115.05	High	0.0001615	4.743e-08	2.3
	FALSE	High	SNIWVAGDAACFYDIK	1xCarbamidomethyl [C11]	FALSE	Bovine	3.38465e-05	0.000112435	1	1	1	E1BJA2	0	1829.85	High	0.0001615	1.946e-05	1.82
	FALSE	High	SESETESEASDIPVPPSNPAVPQVPTQGEDYGK		FALSE	Bovine	0.000154545	0.000112435	1	1	2	E1BJA2	0	3441.58	High	0.0001615	9.559e-05	1.29
	FALSE	High	SATEQSGTGIR		FALSE	Bovine	5.1299e-05	0.000112435	1	1	1	E1BJA2	0	1106.54	High	0.0001615	3.02e-05	2.09
	FALSE	High	TGGLEIDSDFGGFR		FALSE	Bovine	8.16503e-07	0.000112435	1	1	1	E1BJA2	0	1470.69	High	0.0001615	3.963e-07	2.4
	FALSE	High	ELWFSDDPNVTK		FALSE	Bovine	0.00053787	0.000112435	1	1	1	E1BJA2	0	1450.68	High	0.0001615	0.0003516	1.81
	FALSE	High	DGEQHEDLNEVAK		FALSE	Bovine	5.58359e-06	0.000112435	1	1	1	E1BJA2	0	1483.67	High	0.0001615	2.963e-06	2.24
	FALSE	High	KIIKDGEQHEDLNEVAK		FALSE	Bovine	4.66632e-10	0.000112435	1	1	1	E1BJA2	2	1966.02	High	0.0001615	1.593e-10	2.82
	FALSE	High	KVETDHIVAAVGLEPNVELAK		FALSE	Bovine	8.73053e-09	0.000112435	1	1	1	E1BJA2	1	2232.22	High	0.0001615	3.421e-09	3.47
	FALSE	High	ASGTEVIQLFPEKGNMGK	1xOxidation [M16]	FALSE	Bovine	0.00420368	0.000112435	1	1	1	E1BJA2	1	1921.97	High	0.0001615	0.003025	1.77
	FALSE	High	ASGTEVIQLFPEK		FALSE	Bovine	0.000448952	0.000112435	1	1	1	E1BJA2	0	1418.75	High	0.0001615	0.0002919	2.06
	FALSE	High	VVQLDVR		FALSE	Bovine	0.0128031	0.000809849	1	1	1	E1BJA2	0	828.494	High	0.000725	0.009761	1.94
	FALSE	High	KVVQLDVR		FALSE	Bovine	0.015739	0.000956965	1	1	1	E1BJA2	1	956.589	High	0.0008434	0.01213	1.95
	FALSE	High	GVIFYLR		FALSE	Bovine	0.0333825	0.0015233	1	1	1	E1BJA2	0	867.509	High	0.001435	0.02672	1.84
FALSE	High	Master Protein	Q4N280	Protein SEY1 homolog OS=Theileria parva OX=5875 GN=TP04_0477 PE=3 SV=2	796	91.3	6.81	FALSE	32	23	23	31	57.2	Theileria
	Checked	Confidence	Sequence	Modifications	Contaminant	Marked as	Qvality PEP	Qvality q-value	# Protein Groups	# Proteins	# PSMs	Master Protein Accessions	# Missed Cleavages	Theo. MH+ [Da]	Confidence (by Search Engine): Sequest HT	Percolator q-Value (by Search Engine): Sequest HT	Percolator PEP (by Search Engine): Sequest HT	XCorr (by Search Engine): Sequest HT
	FALSE	High	NQYFYSTLGEPVSDK		FALSE	Theileria	8.40862e-05	0.000112435	1	1	1	Q4N280	0	1747.82	High	0.0001615	5.052e-05	2.2
	FALSE	High	NAQVVQNAGTSISSWR		FALSE	Theileria	6.4181e-08	0.000112435	1	1	1	Q4N280	0	1717.86	High	0.0001615	2.755e-08	3.34
	FALSE	High	RVPSDGFFVYSK		FALSE	Theileria	0.00107497	0.000112435	1	1	2	Q4N280	1	1401.72	High	0.0001615	0.0007286	1.87
	FALSE	High	VPSDGFFVYSK		FALSE	Theileria	0.000964589	0.000112435	1	1	1	Q4N280	0	1245.62	High	0.0001615	0.0006501	1.63
	FALSE	High	VFGLSNAVTQPELFEKDVK		FALSE	Theileria	3.59619e-06	0.000112435	1	1	1	Q4N280	1	2121.12	High	0.0001615	1.867e-06	2.83
	FALSE	High	VFGLSNAVTQPELFEK		FALSE	Theileria	1.59455e-07	0.000112435	1	1	1	Q4N280	0	1778.93	High	0.0001615	7.14e-08	3.29
	FALSE	High	VGKELLSQLCGK	1xCarbamidomethyl [C10]	FALSE	Theileria	0.0004599	0.000112435	1	1	2	Q4N280	1	1331.74	High	0.0001615	0.0002989	2.07
	FALSE	High	VESEYFSQASR		FALSE	Theileria	0.000581677	0.000112435	1	1	1	Q4N280	0	1302.6	High	0.0001615	0.0003817	1.62
	FALSE	High	YKESKEDALTLLK		FALSE	Theileria	2.20638e-05	0.000112435	1	1	2	Q4N280	2	1537.85	High	0.0001615	1.247e-05	2.52
	FALSE	High	SIWNEISKPAR		FALSE	Theileria	0.000284024	0.000112435	1	1	1	Q4N280	0	1300.7	High	0.0001615	0.0001804	2.97
	FALSE	High	TIIEQNHLDIPTQK		FALSE	Theileria	8.36426e-07	0.000112435	1	1	2	Q4N280	0	1649.89	High	0.0001615	4.042e-07	2.4
	FALSE	High	FQPCFESALAGYVK	1xCarbamidomethyl [C4]	FALSE	Theileria	8.01601e-06	0.000112435	1	1	2	Q4N280	0	1616.78	High	0.0001615	4.306e-06	1.64
	FALSE	High	FNVVTILGSQSSGK		FALSE	Theileria	7.02771e-09	0.000112435	1	1	2	Q4N280	0	1436.77	High	0.0001615	2.728e-09	2.73
	FALSE	High	GIWGSLVLPK		FALSE	Theileria	0.0009588	0.000112435	1	1	1	Q4N280	0	1069.64	High	0.0001615	0.0006456	1.59
	FALSE	High	GELVPTEWHK		FALSE	Theileria	0.00471011	0.000112435	1	1	1	Q4N280	0	1195.61	High	0.0001615	0.003417	1.6
	FALSE	High	KLAVESSSLLDKEFTVNSSGK		FALSE	Theileria	5.55378e-08	0.000112435	1	1	2	Q4N280	2	2239.18	High	0.0001615	2.366e-08	3.2
	FALSE	High	LAVESSSLLDKEFTVNSSGK		FALSE	Theileria	1.27754e-11	0.000112435	1	1	2	Q4N280	1	2111.09	High	0.0001615	3.687e-12	3.41
	FALSE	High	KTWESLKPK		FALSE	Theileria	0.00223892	0.000112435	1	1	1	Q4N280	1	1116.64	High	0.0001615	0.001569	2.37
	FALSE	High	KCEELQSK	1xCarbamidomethyl [C2]	FALSE	Theileria	0.000216572	0.000112435	1	1	1	Q4N280	1	1021.5	High	0.0001615	0.0001357	2.44
	FALSE	High	ELLSQLCGK	1xCarbamidomethyl [C7]	FALSE	Theileria	0.00573757	0.000293359	1	1	1	Q4N280	0	1047.55	High	0.0003063	0.004191	1.8
	FALSE	High	LSEHLSR		FALSE	Theileria	0.0214782	0.0010647	1	1	1	Q4N280	0	841.453	High	0.0009613	0.0168	1.89
	FALSE	High	DSDTVSLSPVEFSNYQCEINPGFHEFLKK	1xCarbamidomethyl [C17]; 1xDeamidated [N20]	FALSE	Theileria	0.0313322	0.00137687	1	1	1	Q4N280	1	3388.57	High	0.001316	0.02489	1.36
	FALSE	High	FFNYQEFKGELVPTEWHK		FALSE	Theileria	0.0717657	0.00505223	1	1	1	Q4N280	1	2299.12	High	0.004309	0.05984	1.28
FALSE	High	Master Protein	Q2NL04	TAP binding protein OS=Bos taurus OX=9913 GN=TAPBP PE=1 SV=1	447	48	7.37	FALSE	32	9	9	25	57.07	Bovine
	Checked	Confidence	Sequence	Modifications	Contaminant	Marked as	Qvality PEP	Qvality q-value	# Protein Groups	# Proteins	# PSMs	Master Protein Accessions	# Missed Cleavages	Theo. MH+ [Da]	Confidence (by Search Engine): Sequest HT	Percolator q-Value (by Search Engine): Sequest HT	Percolator PEP (by Search Engine): Sequest HT	XCorr (by Search Engine): Sequest HT
	FALSE	High	QGAESPPLRPDLAPER		FALSE	Bovine	5.01126e-07	0.000112435	1	1	3	Q2NL04	0	1732.9	High	0.0001615	2.378e-07	3.61
	FALSE	High	IHDPAGALQAAFR		FALSE	Bovine	0.000902785	0.000112435	1	1	2	Q2NL04	0	1366.72	High	0.0001615	0.0006066	1.67
	FALSE	High	VHHPSLSALGR		FALSE	Bovine	0.00242077	0.000112435	1	1	2	Q2NL04	0	1173.65	High	0.0001615	0.001702	2.74
	FALSE	High	WLSGLTPEQSCPR	1xCarbamidomethyl [C11]	FALSE	Bovine	3.03879e-07	0.000112435	1	1	2	Q2NL04	0	1530.74	High	0.0001615	1.405e-07	2.16
	FALSE	High	GHLLLAVTPGLNGQVPAAR	1xDeamidated [N12]	FALSE	Bovine	9.97171e-10	0.000112435	1	1	3	Q2NL04	0	1885.07	High	0.0001615	3.535e-10	4.04
	FALSE	High	GHLLLAVTPGLNGQVPAAR		FALSE	Bovine	4.34076e-10	0.000112435	1	1	3	Q2NL04	0	1884.08	High	0.0001615	1.481e-10	4.44
	FALSE	High	ALGWAAAYLTTQNSMEK	1xOxidation [M15]	FALSE	Bovine	3.22648e-06	0.000112435	1	1	1	Q2NL04	0	1870.9	High	0.0001615	1.668e-06	2.39
	FALSE	High	APSLAPGPPPFGLEWR		FALSE	Bovine	7.2427e-09	0.000112435	1	1	4	Q2NL04	0	1691.89	High	0.0001615	2.807e-09	3.35
	FALSE	High	HHSDGSLSLSAHLQLPPVTSEQHGAR	1xDeamidated [Q]	FALSE	Bovine	1.33125e-08	0.000112435	1	1	3	Q2NL04	0	2762.36	High	0.0001615	5.308e-09	3.06
	FALSE	High	QGAESPPLRPDLAPER	1xGln->pyro-Glu [N-Term]	FALSE	Bovine	0.0322488	0.0015233	1	1	1	Q2NL04	0	1715.87	High	0.001435	0.02565	1.43
	FALSE	High	CEMSLYVPLPASAK	1xCarbamidomethyl [C1]	FALSE	Bovine	0.0965511	0.00687118	1	1	1	Q2NL04	0	1565.77	High	0.005801	0.0818	1.01
FALSE	High	Master Protein	Q4N3R0	CAAX prenyl protease OS=Theileria parva OX=5875 GN=TP02_0928 PE=3 SV=1	444	52.8	9.14	FALSE	38	19	19	33	55.91	Theileria
	Checked	Confidence	Sequence	Modifications	Contaminant	Marked as	Qvality PEP	Qvality q-value	# Protein Groups	# Proteins	# PSMs	Master Protein Accessions	# Missed Cleavages	Theo. MH+ [Da]	Confidence (by Search Engine): Sequest HT	Percolator q-Value (by Search Engine): Sequest HT	Percolator PEP (by Search Engine): Sequest HT	XCorr (by Search Engine): Sequest HT
	FALSE	High	NNEYTQSLVFCGIK	1xCarbamidomethyl [C11]	FALSE	Theileria	2.7752e-06	0.000112435	1	1	2	Q4N3R0	0	1672.8	High	0.0001615	1.419e-06	2.43
	FALSE	High	NDIENLAR		FALSE	Theileria	0.00473838	0.000112435	1	1	1	Q4N3R0	0	944.48	High	0.0001615	0.003443	2.16
	FALSE	High	RSSHSNAYLYGLWK		FALSE	Theileria	0.00446308	0.000112435	1	1	1	Q4N3R0	1	1681.84	High	0.0001615	0.003222	2.36
	FALSE	High	LTGDKTFLQENKNDR		FALSE	Theileria	8.16503e-07	0.000112435	1	1	3	Q4N3R0	2	1778.9	High	0.0001615	3.943e-07	2.84
	FALSE	High	LYSLYQTMAER		FALSE	Theileria	3.40511e-05	0.000112435	1	1	1	Q4N3R0	0	1374.67	High	0.0001615	1.962e-05	2.21
	FALSE	High	LYSLYQTMAER	1xOxidation [M8]	FALSE	Theileria	0.00391208	0.000112435	1	1	1	Q4N3R0	0	1390.67	High	0.0001615	0.002818	1.75
	FALSE	High	VVIYDTLLK		FALSE	Theileria	0.0013924	0.000112435	1	1	1	Q4N3R0	0	1063.64	High	0.0001615	0.000951	1.78
	FALSE	High	VVIYDTLLKQDR		FALSE	Theileria	3.88787e-05	0.000112435	1	1	2	Q4N3R0	1	1462.83	High	0.0001615	2.255e-05	2.99
	FALSE	High	SLLSLHKDNK		FALSE	Theileria	0.000430414	0.000112435	1	1	1	Q4N3R0	1	1154.65	High	0.0001615	0.0002782	2.07
	FALSE	High	TLESVSEYLNSDDYKK		FALSE	Theileria	1.2844e-09	0.000112435	1	1	3	Q4N3R0	1	1890.9	High	0.0001615	4.62e-10	4.22
	FALSE	High	TLESVSEYLNSDDYK		FALSE	Theileria	2.18144e-07	0.000112435	1	1	1	Q4N3R0	0	1762.8	High	0.0001615	9.915e-08	2.24
	FALSE	High	TFLQENKNDR		FALSE	Theileria	0.000383865	0.000112435	1	1	2	Q4N3R0	1	1264.63	High	0.0001615	0.0002467	2.34
	FALSE	High	EIVSVVSHELGHWK		FALSE	Theileria	9.7244e-07	0.000112435	1	1	3	Q4N3R0	0	1619.85	High	0.0001615	4.745e-07	3.01
	FALSE	High	FEPLHDEELRNDIENLAR		FALSE	Theileria	1.56491e-05	0.000112435	1	1	2	Q4N3R0	1	2210.08	High	0.0001615	8.696e-06	2.71
	FALSE	High	FHEFQADKYAVK		FALSE	Theileria	0.00160864	0.000112435	1	1	2	Q4N3R0	1	1482.74	High	0.0001615	0.001106	1.57
	FALSE	High	KNNEYTQSLVFCGIK	1xCarbamidomethyl [C12]	FALSE	Theileria	4.01499e-11	0.000112435	1	1	2	Q4N3R0	1	1800.89	High	0.0001615	1.225e-11	3.24
	FALSE	High	KVVIYDTLLK		FALSE	Theileria	6.77128e-06	0.000112435	1	1	1	Q4N3R0	1	1191.73	High	0.0001615	3.611e-06	2.48
	FALSE	High	KVDFPLKEIK		FALSE	Theileria	0.000468287	0.000112435	1	1	1	Q4N3R0	2	1216.73	High	0.0001615	0.0003047	2.48
	FALSE	High	NNEYTQSLVFCGIK	1xCarbamidomethyl [C11]; 1xDeamidated [N2]	FALSE	Theileria	0.00654293	0.000293359	1	1	1	Q4N3R0	0	1673.78	High	0.0003063	0.004816	1.09
	FALSE	High	TVEYSYDKLK		FALSE	Theileria	0.0311519	0.00137687	1	1	1	Q4N3R0	1	1245.64	High	0.001316	0.02471	1.18
	FALSE	High	LGYGEDLTK		FALSE	Theileria	0.0391951	0.00197029	1	1	1	Q4N3R0	0	995.504	High	0.001796	0.03163	1.28
FALSE	High	Master Protein	Q3YJH6	MHC class I antigen (Fragment) OS=Bos taurus OX=9913 GN=BoLA PE=3 SV=1	358	40.3	5.24	FALSE	68	20	1	31	55.38	Bovine
	Checked	Confidence	Sequence	Modifications	Contaminant	Marked as	Qvality PEP	Qvality q-value	# Protein Groups	# Proteins	# PSMs	Master Protein Accessions	# Missed Cleavages	Theo. MH+ [Da]	Confidence (by Search Engine): Sequest HT	Percolator q-Value (by Search Engine): Sequest HT	Percolator PEP (by Search Engine): Sequest HT	XCorr (by Search Engine): Sequest HT
	FALSE	High	NYLEGTCVEWLR	1xCarbamidomethyl [C7]	FALSE	Bovine	1.44748e-06	0.000112435	3	74	1	A0A7S6NJ49; K7QE81; Q3YJH6	0	1539.73	High	0.0001615	7.195e-07	2.5
	FALSE	High	QTYTQAASGDSDQGSDVSLTVPK	1xDeamidated [Q13]	FALSE	Bovine	0.000123658	0.000112435	5	64	1	Q3YJL4; H6V5G2; Q3YJF4; Q3YJJ9; Q3YJH6	0	2356.08	High	0.0001615	7.554e-05	2.77
	FALSE	High	RKWEAEGYAESLR		FALSE	Bovine	5.44856e-05	0.000112435	3	46	2	A0A7S6NJ49; O46773; Q3YJH6	2	1594.8	High	0.0001615	3.202e-05	3.44
	FALSE	High	YLENGKDALLR	1xDeamidated [N4]	FALSE	Bovine	4.63036e-05	0.000112435	9	116	4	Q3YJL4; H6V5G2; Q30292; K7QE81; A0A173FDF2; K7QE75; K7QE84; Q3YJJ9; Q3YJH6	1	1292.68	High	0.0001615	2.703e-05	2.21
	FALSE	High	YLENGKDALLR		FALSE	Bovine	1.10327e-05	0.000112435	9	116	2	Q3YJL4; H6V5G2; Q30292; K7QE81; A0A173FDF2; K7QE75; K7QE84; Q3YJJ9; Q3YJH6	1	1291.7	High	0.0001615	6.033e-06	2.35
	FALSE	High	YTCHVQHEGLQEPLILR	1xCarbamidomethyl [C3]	FALSE	Bovine	2.65256e-15	0.000112435	3	22	2	K7QE81; O46773; Q3YJH6	0	2093.06	High	0.0001615	5.166e-16	4.83
	FALSE	High	WEAEGYAESLR		FALSE	Bovine	0.000175393	0.000112435	4	50	1	A0A7S6NJ49; O46773; Q3YJF4; Q3YJH6	0	1310.6	High	0.0001615	0.0001087	2.94
	FALSE	High	WAALVVPSGEEQR		FALSE	Bovine	3.34641e-07	0.000112435	15	217	1	Q3YJL4; Q5E9C9; H6V5G2; Q30292; B0JYQ3; A0A7S6SP75; K7QE81; O46773; A0A173FDF2; Q3T0W2; A0A173FDF3; Q3YJF4; K7QE75; Q3YJJ9; Q3YJH6	0	1441.74	High	0.0001615	1.552e-07	3.73
	FALSE	High	SWTAADTAAQITKR		FALSE	Bovine	3.16973e-07	0.000112435	12	256	1	A0A173FDG2; A0A7S6NJ49; H6V5G2; Q30292; K7QE81; Q3YJJ7; K7QEC3; O46773; A0A173FDF2; K7QE75; K7QE84; Q3YJH6	1	1519.79	High	0.0001615	1.464e-07	3.7
	FALSE	High	CWALGFYPK	1xCarbamidomethyl [C1]	FALSE	Bovine	0.00223892	0.000112435	7	57	1	A0A173FDF9; H6V5G2; B0JYQ3; Q3YJF4; K7QE75; Q3YJJ9; Q3YJH6	0	1141.55	High	0.0001615	0.001568	2.35
	FALSE	High	FIIVGYVDDTQFVR		FALSE	Bovine	6.9365e-06	0.000112435	3	47	1	A0A7S6NJ49; K7QEC3; Q3YJH6	0	1671.87	High	0.0001615	3.707e-06	1.44
	FALSE	High	EGEDQTQDMELVETRPSGDGTFQK	1xOxidation [M9]	FALSE	Bovine	4.49455e-06	0.000112435	3	74	2	Q30292; A0A173FDF2; Q3YJH6	0	2713.19	High	0.0001615	2.353e-06	2.5
	FALSE	High	EGEDQTQDMELVETRPSGDGTFQK		FALSE	Bovine	4.23737e-10	0.000112435	3	74	1	Q30292; A0A173FDF2; Q3YJH6	0	2697.19	High	0.0001615	1.447e-10	3.45
	FALSE	High	FDSDSPNPR		FALSE	Bovine	0.000781325	0.000112435	4	19	1	A0A7S6NJ49; K7QEC3; Q3YJH6; G9HQU1	0	1034.45	High	0.0001615	0.000522	2.08
	FALSE	High	KWEAEGYAESLR		FALSE	Bovine	0.000521914	0.000112435	3	47	1	A0A7S6NJ49; O46773; Q3YJH6	1	1438.7	High	0.0001615	0.0003407	2.29
	FALSE	High	APWMEQEGPEYWDEQTR	1xOxidation [M4]	FALSE	Bovine	2.40388e-09	0.000112435	5	37	1	A0A7S6NJ49; Q30292; K7QEC3; Q3YJH6; G9HQU1	0	2167.9	High	0.0001615	8.878e-10	3.35
	FALSE	High	APWMEQEGPEYWDEQTR		FALSE	Bovine	6.60747e-05	0.000112435	5	37	1	A0A7S6NJ49; Q30292; K7QEC3; Q3YJH6; G9HQU1	0	2151.91	High	0.0001615	3.932e-05	1.68
	FALSE	High	GYSQDAYDGRDYIALNEDLR		FALSE	Bovine	2.40307e-08	0.000112435	3	22	2	A0A7S6NJ49; K7QEC3; Q3YJH6	1	2334.06	High	0.0001615	9.878e-09	3.43
	FALSE	High	EISLTWQR		FALSE	Bovine	0.0161139	0.000956965	5	49	1	B0JYQ3; Q3YJF4; K7QE75; Q3YJJ9; Q3YJH6	0	1032.55	High	0.0008434	0.01243	1.51
	FALSE	High	YFSTAVSRPGLEEPR		FALSE	Bovine	0.0275881	0.0010647	3	13	1	A0A7S6NJ49; K7QEC3; Q3YJH6	0	1708.87	High	0.001062	0.02178	1.46
	FALSE	High	NYLEGTCVEWLRR	1xCarbamidomethyl [C7]	FALSE	Bovine	0.0532062	0.00326163	3	74	1	A0A7S6NJ49; K7QE81; Q3YJH6	1	1695.83	High	0.002846	0.04362	1.58
	FALSE	High	ADPPMAHVTHHPSSER	1xOxidation [M5]	FALSE	Bovine	0.110134	0.00732308	1	18	1	Q3YJH6	0	1784.81	High	0.006285	0.09406	1
	FALSE	High	DTAQTFR		FALSE	Bovine	0.11187	0.00744578	5	78	1	O46742; A0A7S6NJ49; K7QEC3; A0A173FDF2; Q3YJH6	0	838.405	High	0.006389	0.09571	1.32
FALSE	High	Master Protein	Q2HJ55	Sorting and assembly machinery component 50 homolog OS=Bos taurus OX=9913 GN=SAMM50 PE=2 SV=1	469	52	7.09	FALSE	41	17	17	26	53.29	Bovine
	Checked	Confidence	Sequence	Modifications	Contaminant	Marked as	Qvality PEP	Qvality q-value	# Protein Groups	# Proteins	# PSMs	Master Protein Accessions	# Missed Cleavages	Theo. MH+ [Da]	Confidence (by Search Engine): Sequest HT	Percolator q-Value (by Search Engine): Sequest HT	Percolator PEP (by Search Engine): Sequest HT	XCorr (by Search Engine): Sequest HT
	FALSE	High	QEILENKDVVVQHVHFDGLGR		FALSE	Bovine	4.08551e-09	0.000112435	1	2	2	Q2HJ55	1	2432.27	High	0.0001615	1.543e-09	3.78
	FALSE	High	QEILENKDVVVQHVHFDGLGR	1xGln->pyro-Glu [N-Term]	FALSE	Bovine	7.47179e-12	0.000112435	1	2	2	Q2HJ55	1	2415.24	High	0.0001615	2.114e-12	4.17
	FALSE	High	VNQELAGYTGGDVSFLK		FALSE	Bovine	2.52008e-06	0.000112435	1	2	1	Q2HJ55	0	1797.9	High	0.0001615	1.282e-06	2.84
	FALSE	High	VTGQFPWSSLR		FALSE	Bovine	2.04082e-06	0.000112435	1	2	1	Q2HJ55	0	1277.66	High	0.0001615	1.028e-06	2.28
	FALSE	High	WSYGAGIVLR		FALSE	Bovine	5.44856e-05	0.000112435	1	2	1	Q2HJ55	0	1121.61	High	0.0001615	3.21e-05	2.17
	FALSE	High	TKDDIIMYEIR	1xOxidation [M7]	FALSE	Bovine	0.00129542	0.000112435	1	2	2	Q2HJ55	1	1412.71	High	0.0001615	0.0008823	1.64
	FALSE	High	THFFLNAGNLCNLNYGEGPK	1xCarbamidomethyl [C11]	FALSE	Bovine	4.83653e-09	0.000112435	1	2	2	Q2HJ55	0	2266.07	High	0.0001615	1.844e-09	4.28
	FALSE	High	DVVVQHVHFDGLGR		FALSE	Bovine	7.97322e-08	0.000112435	1	2	3	Q2HJ55	0	1577.82	High	0.0001615	3.461e-08	2.67
	FALSE	High	ETDRGVSAEYSFPTWK		FALSE	Bovine	0.000632848	0.000112435	1	2	1	Q2HJ55	1	1872.88	High	0.0001615	0.0004177	2.3
	FALSE	High	ETSYGLSFFKPQPGNFDR		FALSE	Bovine	1.89844e-06	0.000112435	1	2	2	Q2HJ55	0	2090	High	0.0001615	9.55e-07	2.33
	FALSE	High	ICDGVQFGAGIR	1xCarbamidomethyl [C2]	FALSE	Bovine	8.71822e-05	0.000112435	1	2	1	Q2HJ55	0	1292.64	High	0.0001615	5.255e-05	2.05
	FALSE	High	GVSAEYSFPTWK		FALSE	Bovine	2.56606e-06	0.000112435	1	2	1	Q2HJ55	0	1371.66	High	0.0001615	1.313e-06	2.26
	FALSE	High	LELNYCVPMGVQR	1xCarbamidomethyl [C6]; 1xOxidation [M9]	FALSE	Bovine	9.72109e-06	0.000112435	1	2	2	Q2HJ55	0	1594.77	High	0.0001615	5.269e-06	2.14
	FALSE	High	EDFELQLNK		FALSE	Bovine	0.00773142	0.000293359	1	2	1	Q2HJ55	0	1135.56	High	0.0003063	0.005744	1.62
	FALSE	High	VASFAVR		FALSE	Bovine	0.0182301	0.000956965	1	2	1	Q2HJ55	0	749.43	High	0.0008434	0.01415	1.78
	FALSE	High	LPNLLGR		FALSE	Bovine	0.0245617	0.0010647	1	2	1	Q2HJ55	0	782.488	High	0.001062	0.01935	1.48
	FALSE	High	FYLGGPTSVR		FALSE	Bovine	0.0242773	0.0010647	1	2	1	Q2HJ55	0	1096.58	High	0.001062	0.01911	1.48
	FALSE	High	NFSVNLYK		FALSE	Bovine	0.0646468	0.00466633	1	2	1	Q2HJ55	0	984.515	High	0.003991	0.05347	1.38
FALSE	High	Master Protein	Q4N0F8	Band 7 domain-containing protein OS=Theileria parva OX=5875 GN=TP03_0186 PE=3 SV=1	353	39.6	9.17	FALSE	49	19	19	26	53.27	Theileria
	Checked	Confidence	Sequence	Modifications	Contaminant	Marked as	Qvality PEP	Qvality q-value	# Protein Groups	# Proteins	# PSMs	Master Protein Accessions	# Missed Cleavages	Theo. MH+ [Da]	Confidence (by Search Engine): Sequest HT	Percolator q-Value (by Search Engine): Sequest HT	Percolator PEP (by Search Engine): Sequest HT	XCorr (by Search Engine): Sequest HT
	FALSE	High	NSLGSVENMEDLLVVPK	1xOxidation [M9]	FALSE	Theileria	0.000865531	0.000112435	1	1	1	Q4N0F8	0	1859.94	High	0.0001615	0.0005786	1.21
	FALSE	High	NSLGSVENMEDLLVVPK		FALSE	Theileria	0.00319063	0.000112435	1	1	1	Q4N0F8	0	1843.95	High	0.0001615	0.002278	1.36
	FALSE	High	NGVAEAVTLR		FALSE	Theileria	0.000625271	0.000112435	1	1	1	Q4N0F8	0	1029.57	High	0.0001615	0.0004115	2.33
	FALSE	High	QRAEAAAYTLEVLTNTLKK		FALSE	Theileria	5.73137e-12	0.000112435	1	1	2	Q4N0F8	2	2120.17	High	0.0001615	1.595e-12	5.38
	FALSE	High	QRAEAAAYTLEVLTNTLKK	1xGln->pyro-Glu [N-Term]	FALSE	Theileria	1.03944e-07	0.000112435	1	1	1	Q4N0F8	2	2103.14	High	0.0001615	4.57e-08	3.41
	FALSE	High	QRAEAAAYTLEVLTNTLK		FALSE	Theileria	7.10816e-07	0.000112435	1	1	1	Q4N0F8	1	1992.08	High	0.0001615	3.422e-07	2
	FALSE	High	QIEILKAEGEAK	1xGln->pyro-Glu [N-Term]	FALSE	Theileria	3.70487e-05	0.000112435	1	1	1	Q4N0F8	1	1311.72	High	0.0001615	2.137e-05	2.23
	FALSE	High	QIEILKAEGEAK		FALSE	Theileria	0.00112122	0.000112435	1	1	1	Q4N0F8	1	1328.74	High	0.0001615	0.0007618	2.42
	FALSE	High	ISYIHSLKENTIVIPNQTAITK		FALSE	Theileria	1.86378e-05	0.000112435	1	1	2	Q4N0F8	1	2483.39	High	0.0001615	1.046e-05	3.22
	FALSE	High	LSLDSTFLER		FALSE	Theileria	4.5474e-05	0.000112435	1	1	1	Q4N0F8	0	1180.62	High	0.0001615	2.646e-05	2.62
	FALSE	High	YIAAFANLAK		FALSE	Theileria	7.01791e-05	0.000112435	1	1	1	Q4N0F8	0	1081.6	High	0.0001615	4.187e-05	2.06
	FALSE	High	SEGDRESEINIALAK		FALSE	Theileria	0.000581677	0.000112435	1	1	1	Q4N0F8	1	1631.82	High	0.0001615	0.0003819	1.74
	FALSE	High	TIGAGIHLLWPTIDR		FALSE	Theileria	0.000264214	0.000112435	1	1	3	Q4N0F8	0	1662.93	High	0.0001615	0.0001671	1.72
	FALSE	High	THFGIVIVPQQSVYVIER		FALSE	Theileria	1.43878e-06	0.000112435	1	1	1	Q4N0F8	0	2085.15	High	0.0001615	7.155e-07	4.05
	FALSE	High	ENTIVIPNQTAITK		FALSE	Theileria	0.000254833	0.000112435	1	1	1	Q4N0F8	0	1541.85	High	0.0001615	0.0001611	1.9
	FALSE	High	ESEINIALAK		FALSE	Theileria	0.000200255	0.000112435	1	1	1	Q4N0F8	0	1087.6	High	0.0001615	0.0001251	2.1
	FALSE	High	DNLNHLIVNNINVASK		FALSE	Theileria	2.90061e-12	0.000112435	1	1	1	Q4N0F8	0	1777.96	High	0.0001615	7.814e-13	4.15
	FALSE	High	AEAAAYTLEVLTNTLK		FALSE	Theileria	7.82773e-07	0.000112435	1	1	1	Q4N0F8	0	1707.92	High	0.0001615	3.789e-07	3.26
	FALSE	High	AEAAAYTLEVLTNTLKK		FALSE	Theileria	6.45255e-06	0.000112435	1	1	1	Q4N0F8	1	1836.01	High	0.0001615	3.436e-06	2.78
	FALSE	High	RQIEILKAEGEAK		FALSE	Theileria	0.0295735	0.00122254	1	1	1	Q4N0F8	2	1484.84	High	0.00119	0.02348	1.88
	FALSE	High	ISYIHSLK		FALSE	Theileria	0.0618479	0.00455557	1	1	1	Q4N0F8	0	960.551	High	0.003901	0.05105	1.75
	FALSE	High	SWGVTCLR	1xCarbamidomethyl [C6]	FALSE	Theileria	0.0965511	0.00687118	1	1	1	Q4N0F8	0	978.483	High	0.005801	0.08186	1.71
FALSE	High	Master Protein	P49410	Elongation factor Tu, mitochondrial OS=Bos taurus OX=9913 GN=TUFM PE=1 SV=1	452	49.4	7.2	FALSE	40	16	16	29	52.21	Bovine
	Checked	Confidence	Sequence	Modifications	Contaminant	Marked as	Qvality PEP	Qvality q-value	# Protein Groups	# Proteins	# PSMs	Master Protein Accessions	# Missed Cleavages	Theo. MH+ [Da]	Confidence (by Search Engine): Sequest HT	Percolator q-Value (by Search Engine): Sequest HT	Percolator PEP (by Search Engine): Sequest HT	XCorr (by Search Engine): Sequest HT
	FALSE	High	QIGVEHVVVYVNK		FALSE	Bovine	6.33453e-05	0.000112435	1	1	1	P49410	0	1483.83	High	0.0001615	3.757e-05	2.09
	FALSE	High	QIGVEHVVVYVNK	1xGln->pyro-Glu [N-Term]	FALSE	Bovine	3.40861e-08	0.000112435	1	1	1	P49410	0	1466.8	High	0.0001615	1.427e-08	2.96
	FALSE	High	LLDAVDTYIPVPTR		FALSE	Bovine	1.18642e-06	0.000112435	1	1	2	P49410	0	1572.86	High	0.0001615	5.857e-07	2.66
	FALSE	High	VEAQVYILTK		FALSE	Bovine	3.53049e-05	0.000112435	1	1	1	P49410	0	1163.67	High	0.0001615	2.034e-05	2.39
	FALSE	High	YEEIDNAPEER		FALSE	Bovine	3.91279e-06	0.000112435	1	1	1	P49410	0	1364.6	High	0.0001615	2.036e-06	1.97
	FALSE	High	SLDRAEAGDNLGALVR		FALSE	Bovine	0.000525067	0.000112435	1	1	1	P49410	1	1656.87	High	0.0001615	0.0003436	2.14
	FALSE	High	TIGTGLVTDTPAMTEEDKNIK	1xOxidation [M13]	FALSE	Bovine	5.55192e-07	0.000112435	1	1	1	P49410	1	2250.12	High	0.0001615	2.633e-07	2.21
	FALSE	High	GDECEFLGHSK	1xCarbamidomethyl [C4]	FALSE	Bovine	0.000262627	0.000112435	1	1	1	P49410	0	1278.54	High	0.0001615	0.0001664	1.47
	FALSE	High	GITINAAHVEYSTAAR		FALSE	Bovine	1.00859e-07	0.000112435	1	1	2	P49410	0	1673.86	High	0.0001615	4.422e-08	2.86
	FALSE	High	DKPHVNVGTIGHVDHGK		FALSE	Bovine	1.44894e-09	0.000112435	1	1	3	P49410	0	1809.94	High	0.0001615	5.241e-10	2.42
	FALSE	High	DLEKPFLLPVESVYSIPGR		FALSE	Bovine	1.42202e-07	0.000112435	1	1	5	P49410	0	2159.17	High	0.0001615	6.331e-08	2.85
	FALSE	High	KGDECEFLGHSK	1xCarbamidomethyl [C5]	FALSE	Bovine	3.95881e-05	0.000112435	1	1	3	P49410	1	1406.64	High	0.0001615	2.289e-05	1.64
	FALSE	High	AEAGDNLGALVR		FALSE	Bovine	1.16516e-06	0.000112435	1	1	1	P49410	0	1185.62	High	0.0001615	5.742e-07	2.28
	FALSE	High	KYEEIDNAPEER		FALSE	Bovine	8.99461e-08	0.000112435	1	1	2	P49410	1	1492.69	High	0.0001615	3.932e-08	2.79
	FALSE	High	HYAHTDCPGHADYVK	1xCarbamidomethyl [C7]	FALSE	Bovine	1.06623e-11	0.000112435	1	1	2	P49410	0	1770.77	High	0.0001615	3.068e-12	3.97
	FALSE	High	TTLTAAITK		FALSE	Bovine	0.00935231	0.000476813	1	1	1	P49410	0	919.546	High	0.0004562	0.006999	1.86
	FALSE	High	ILAEGGGAK		FALSE	Bovine	0.0153726	0.000956965	1	1	1	P49410	0	815.462	High	0.0008434	0.01183	1.62
FALSE	High	Master Protein	H6V5G2	MHC class I antigen (Fragment) OS=Bos taurus OX=9913 GN=BoLA-N PE=3 SV=1	352	39.7	6.2	FALSE	58	17	6	28	51.38	Bovine
	Checked	Confidence	Sequence	Modifications	Contaminant	Marked as	Qvality PEP	Qvality q-value	# Protein Groups	# Proteins	# PSMs	Master Protein Accessions	# Missed Cleavages	Theo. MH+ [Da]	Confidence (by Search Engine): Sequest HT	Percolator q-Value (by Search Engine): Sequest HT	Percolator PEP (by Search Engine): Sequest HT	XCorr (by Search Engine): Sequest HT
	FALSE	High	QTYTQAASGDSDQGSDVSLTVPK	1xDeamidated [Q13]	FALSE	Bovine	0.000123658	0.000112435	5	64	1	Q3YJL4; H6V5G2; Q3YJF4; Q3YJJ9; Q3YJH6	0	2356.08	High	0.0001615	7.554e-05	2.77
	FALSE	High	MFGCDVGPDGR	1xCarbamidomethyl [C4]; 1xOxidation [M1]	FALSE	Bovine	2.53443e-05	0.000112435	1	4	1	H6V5G2	0	1226.49	High	0.0001615	1.442e-05	2.17
	FALSE	High	MFGCDVGPDGR	1xCarbamidomethyl [C4]	FALSE	Bovine	2.82483e-05	0.000112435	1	4	1	H6V5G2	0	1210.5	High	0.0001615	1.609e-05	1.93
	FALSE	High	ISKENTLLYR		FALSE	Bovine	3.30403e-05	0.000112435	1	21	2	H6V5G2	1	1236.69	High	0.0001615	1.904e-05	2.1
	FALSE	High	YLENGKDALLR	1xDeamidated [N4]	FALSE	Bovine	4.63036e-05	0.000112435	9	116	4	Q3YJL4; H6V5G2; Q30292; K7QE81; A0A173FDF2; K7QE75; K7QE84; Q3YJJ9; Q3YJH6	1	1292.68	High	0.0001615	2.703e-05	2.21
	FALSE	High	YLENGKDALLR		FALSE	Bovine	1.10327e-05	0.000112435	9	116	2	Q3YJL4; H6V5G2; Q30292; K7QE81; A0A173FDF2; K7QE75; K7QE84; Q3YJJ9; Q3YJH6	1	1291.7	High	0.0001615	6.033e-06	2.35
	FALSE	High	YFYTAVSRPGLGEPR		FALSE	Bovine	1.95584e-05	0.000112435	4	99	2	Q5E9C9; H6V5G2; O46773; Q3YJJ9	0	1712.88	High	0.0001615	1.097e-05	2.59
	FALSE	High	YTCHVQHEGLQEPLTLR	1xCarbamidomethyl [C3]	FALSE	Bovine	6.14882e-06	0.000112435	7	62	3	Q3YJL4; Q5E9C9; H6V5G2; A0A7S6SP75; Q3T0W2; Q3YJF4; Q3YJJ9	0	2081.02	High	0.0001615	3.262e-06	2.52
	FALSE	High	WAALVVPSGEEQR		FALSE	Bovine	3.34641e-07	0.000112435	15	217	1	Q3YJL4; Q5E9C9; H6V5G2; Q30292; B0JYQ3; A0A7S6SP75; K7QE81; O46773; A0A173FDF2; Q3T0W2; A0A173FDF3; Q3YJF4; K7QE75; Q3YJJ9; Q3YJH6	0	1441.74	High	0.0001615	1.552e-07	3.73
	FALSE	High	SWTAADTAAQITKR		FALSE	Bovine	3.16973e-07	0.000112435	12	256	1	A0A173FDG2; A0A7S6NJ49; H6V5G2; Q30292; K7QE81; Q3YJJ7; K7QEC3; O46773; A0A173FDF2; K7QE75; K7QE84; Q3YJH6	1	1519.79	High	0.0001615	1.464e-07	3.7
	FALSE	High	CWALGFYPK	1xCarbamidomethyl [C1]	FALSE	Bovine	0.00223892	0.000112435	7	57	1	A0A173FDF9; H6V5G2; B0JYQ3; Q3YJF4; K7QE75; Q3YJJ9; Q3YJH6	0	1141.55	High	0.0001615	0.001568	2.35
	FALSE	High	EISLTWQHNGEDQTQDMELVETRPSGDGNFQK	1xOxidation [M17]	FALSE	Bovine	0.000178592	0.000112435	1	1	1	H6V5G2	0	3705.67	High	0.0001615	0.0001111	1.15
	FALSE	High	AHVTHHPLSDR		FALSE	Bovine	8.56544e-06	0.000112435	6	69	2	H6V5G2; Q3YJJ7; K7QEC3; H6V5E8; A0A173FDF2; Q3YJF4	0	1269.64	High	0.0001615	4.634e-06	2.49
	FALSE	High	APWIEKEGPEYWDR		FALSE	Bovine	3.66303e-07	0.000112435	5	44	2	H6V5G2; K7QE81; O46773; K7QE75; K7QE84	1	1775.84	High	0.0001615	1.703e-07	3.59
	FALSE	High	GYSQFAYDGR		FALSE	Bovine	0.000241382	0.000112435	1	2	1	H6V5G2	0	1163.51	High	0.0001615	0.0001526	1.69
	FALSE	High	GYSQFAYDGRDYIALNEDLR		FALSE	Bovine	3.11189e-06	0.000112435	1	2	1	H6V5G2	1	2366.1	High	0.0001615	1.607e-06	2.23
	FALSE	High	EGPEYWDRETR		FALSE	Bovine	0.0104068	0.000643097	6	72	1	Q3YJL4; H6V5G2; K7QE81; O46773; K7QE75; K7QE84	1	1437.64	High	0.00059	0.00784	1.37
	FALSE	High	EGPEYWDR		FALSE	Bovine	0.0188831	0.0010647	6	98	1	Q3YJL4; H6V5G2; K7QE81; O46773; K7QE75; K7QE84	0	1051.45	High	0.0009613	0.01468	1.8
	FALSE	High	ENTLLYR		FALSE	Bovine	0.0683088	0.00480206	1	21	1	H6V5G2	0	908.484	High	0.004101	0.05654	1.39
FALSE	High	Master Protein	P32007	ADP/ATP translocase 3 OS=Bos taurus OX=9913 GN=SLC25A6 PE=1 SV=3	298	32.9	9.8	FALSE	40	14	3	36	50.06	Bovine
	Checked	Confidence	Sequence	Modifications	Contaminant	Marked as	Qvality PEP	Qvality q-value	# Protein Groups	# Proteins	# PSMs	Master Protein Accessions	# Missed Cleavages	Theo. MH+ [Da]	Confidence (by Search Engine): Sequest HT	Percolator q-Value (by Search Engine): Sequest HT	Percolator PEP (by Search Engine): Sequest HT	XCorr (by Search Engine): Sequest HT
	FALSE	High	QIFLGGVDKR		FALSE	Bovine	2.48902e-05	0.000112435	2	6	4	A0A3Q1MF55; P32007	1	1132.65	High	0.0001615	1.41e-05	2.82
	FALSE	High	QIFLGGVDKR	1xGln->pyro-Glu [N-Term]	FALSE	Bovine	0.000104458	0.000112435	2	6	2	A0A3Q1MF55; P32007	1	1115.62	High	0.0001615	6.322e-05	2.1
	FALSE	High	LLLQVQHASK		FALSE	Bovine	0.000164144	0.000112435	3	9	4	A0A3Q1MF55; P02722; P32007	0	1136.68	High	0.0001615	0.0001015	1.93
	FALSE	High	IPKEQGVLSFWR		FALSE	Bovine	0.000119267	0.000112435	2	6	1	A0A3Q1MF55; P32007	1	1459.81	High	0.0001615	7.293e-05	2.2
	FALSE	High	VKLLLQVQHASK		FALSE	Bovine	0.000485521	0.000112435	3	9	1	A0A3Q1MF55; P02722; P32007	1	1363.84	High	0.0001615	0.0003169	1.95
	FALSE	High	YKQIFLGGVDKR		FALSE	Bovine	0.00386548	0.000112435	2	6	1	A0A3Q1MF55; P32007	2	1423.81	High	0.0001615	0.002775	1.41
	FALSE	High	YFPTQALNFAFK	1xDeamidated [N8]	FALSE	Bovine	6.03637e-05	0.000112435	4	11	1	A0A3Q1MF55; F1MDK8; P02722; P32007	0	1447.73	High	0.0001615	3.576e-05	2.11
	FALSE	High	YFPTQALNFAFK		FALSE	Bovine	2.38703e-06	0.000112435	4	11	8	A0A3Q1MF55; F1MDK8; P02722; P32007	0	1446.74	High	0.0001615	1.214e-06	1.88
	FALSE	High	DFLAGGIAAAISK		FALSE	Bovine	1.59401e-06	0.000112435	1	1	4	P32007	0	1233.68	High	0.0001615	7.954e-07	2.65
	FALSE	High	GMGGAFVLVLYDELKK	1xOxidation [M2]	FALSE	Bovine	3.14963e-06	0.000112435	1	1	2	P32007	1	1755.93	High	0.0001615	1.62e-06	2.99
	FALSE	High	GNLANVIR		FALSE	Bovine;Theileria	0.00550252	0.000112435	5	11	2	A0A3Q1MF55; Q4N5Z6; F1MDK8; P02722; P32007	0	856.5	High	0.0001615	0.004023	1.91
	FALSE	High	EQGVLSFWR		FALSE	Bovine	0.000592282	0.000112435	2	6	2	A0A3Q1MF55; P32007	0	1121.57	High	0.0001615	0.0003898	1.89
	FALSE	High	AAYFGIYDTAK		FALSE	Bovine	8.66584e-05	0.000112435	2	6	1	A0A3Q1MF55; P32007	0	1219.6	High	0.0001615	5.202e-05	1.9
	FALSE	High	GAWSNVLR		FALSE	Bovine	0.0195589	0.0010647	3	8	1	A0A3Q1MF55; P02722; P32007	0	902.484	High	0.0009613	0.01515	1.66
	FALSE	High	TAVAPIER		FALSE	Bovine;Theileria	0.0417315	0.00240612	4	7	1	A0A3Q1MF55; Q4N5Z6; P02722; P32007	0	856.489	High	0.002149	0.03369	1.99
	FALSE	High	GTVDCWRK	1xCarbamidomethyl [C5]	FALSE	Bovine	0.0835605	0.00569797	1	3	1	P32007	1	1021.49	High	0.00484	0.07016	1.49
FALSE	High	Master Protein	A7YWC4	ATPase family AAA domain-containing protein 3 OS=Bos taurus OX=9913 GN=ATAD3 PE=2 SV=1	586	66.1	9.28	FALSE	40	25	25	33	49.59	Bovine
	Checked	Confidence	Sequence	Modifications	Contaminant	Marked as	Qvality PEP	Qvality q-value	# Protein Groups	# Proteins	# PSMs	Master Protein Accessions	# Missed Cleavages	Theo. MH+ [Da]	Confidence (by Search Engine): Sequest HT	Percolator q-Value (by Search Engine): Sequest HT	Percolator PEP (by Search Engine): Sequest HT	XCorr (by Search Engine): Sequest HT
	FALSE	High	QTILESIR		FALSE	Bovine	0.00553551	0.000112435	1	1	1	A7YWC4	0	959.552	High	0.0001615	0.004041	1.91
	FALSE	High	QRYEDQLKQQQLLNEENLR		FALSE	Bovine	1.3299e-05	0.000112435	1	2	1	A7YWC4	2	2445.25	High	0.0001615	7.331e-06	2.84
	FALSE	High	RLLSKPQDALEGVVLSPSLEAR		FALSE	Bovine	4.69138e-08	0.000112435	1	2	1	A7YWC4	1	2378.34	High	0.0001615	1.985e-08	3.77
	FALSE	High	QQQLLNEENLR		FALSE	Bovine	2.65962e-05	0.000112435	1	2	1	A7YWC4	0	1384.72	High	0.0001615	1.513e-05	2.68
	FALSE	High	LLSKPQDALEGVVLSPSLEAR		FALSE	Bovine	1.72508e-08	0.000112435	1	2	1	A7YWC4	0	2222.24	High	0.0001615	6.96e-09	3.4
	FALSE	High	LKEYEAAVEQLKGDQIR		FALSE	Bovine	4.08688e-10	0.000112435	1	2	2	A7YWC4	2	1990.06	High	0.0001615	1.386e-10	4.12
	FALSE	High	LKEYEAAVEQLK		FALSE	Bovine	0.00295121	0.000112435	1	2	1	A7YWC4	1	1420.77	High	0.0001615	0.002099	1.73
	FALSE	High	VQDAIQQHR		FALSE	Bovine	0.000244308	0.000112435	1	2	2	A7YWC4	0	1094.57	High	0.0001615	0.0001538	2.4
	FALSE	High	VFDWASTSR		FALSE	Bovine	0.00494105	0.000112435	1	2	1	A7YWC4	0	1068.51	High	0.0001615	0.003581	1.7
	FALSE	High	YVLKPATEGK		FALSE	Bovine	1.68228e-05	0.000112435	1	2	2	A7YWC4	0	1105.63	High	0.0001615	9.384e-06	2.18
	FALSE	High	WSNFDPTGLER		FALSE	Bovine	0.000438263	0.000112435	1	2	1	A7YWC4	0	1321.62	High	0.0001615	0.0002844	1.96
	FALSE	High	CSEIAQLTEGMSGR	1xCarbamidomethyl [C1]	FALSE	Bovine	7.82507e-06	0.000112435	1	2	1	A7YWC4	0	1538.69	High	0.0001615	4.219e-06	1.96
	FALSE	High	GEGTGPPLPLPPVQPGGEGSGDGGAGDRPGPK		FALSE	Bovine	2.1553e-07	0.000112435	1	2	2	A7YWC4	0	2907.42	High	0.0001615	9.801e-08	2.29
	FALSE	High	EALSLAQMQEQTLQLEHQAK		FALSE	Bovine	8.20835e-05	0.000112435	1	2	1	A7YWC4	0	2296.16	High	0.0001615	4.93e-05	1.62
	FALSE	High	EALSLAQMQEQTLQLEHQAK	1xOxidation [M8]	FALSE	Bovine	0.000129766	0.000112435	1	2	1	A7YWC4	0	2312.16	High	0.0001615	7.968e-05	1.92
	FALSE	High	DKWSNFDPTGLER		FALSE	Bovine	0.00114854	0.000112435	1	2	1	A7YWC4	1	1564.74	High	0.0001615	0.0007796	2.49
	FALSE	High	EYEAAVEQLKGDQIR		FALSE	Bovine	0.00295121	0.000112435	1	2	1	A7YWC4	1	1748.88	High	0.0001615	0.002088	1.87
	FALSE	High	GSKGEGTGPPLPLPPVQPGGEGSGDGGAGDRPGPK		FALSE	Bovine	1.10401e-07	0.000112435	1	2	2	A7YWC4	1	3179.57	High	0.0001615	4.862e-08	3.04
	FALSE	High	LAQFDYGK		FALSE	Bovine	0.0087605	0.000293359	1	2	1	A7YWC4	0	941.473	High	0.0003063	0.006533	1.28
	FALSE	High	LAQFDYGKK		FALSE	Bovine	0.00750457	0.000293359	1	2	2	A7YWC4	1	1069.57	High	0.0003063	0.005572	1.84
	FALSE	High	AEGSQPPTLR		FALSE	Bovine	0.0118556	0.000643097	1	2	1	A7YWC4	0	1055.55	High	0.00059	0.008988	1.9
	FALSE	High	ITVLEALR		FALSE	Bovine	0.0181235	0.000956965	1	2	1	A7YWC4	0	914.567	High	0.0008434	0.01401	1.96
	FALSE	High	NATSVAGR		FALSE	Bovine	0.016209	0.000956965	1	2	1	A7YWC4	0	775.406	High	0.0008434	0.01249	1.79
	FALSE	High	ATLNAFLHR		FALSE	Bovine	0.0208595	0.0010647	1	2	1	A7YWC4	0	1042.58	High	0.0009613	0.01627	1.81
	FALSE	High	LGKPSLVR		FALSE	Bovine	0.0444224	0.00240612	1	2	1	A7YWC4	0	869.557	High	0.002149	0.03602	1.13
	FALSE	High	GSKGEGTGPPLPLPPVQPGGEGSGDGGAGDRPGPK	1xDeamidated [Q17]	FALSE	Bovine	0.0702101	0.00493567	1	2	1	A7YWC4	1	3180.56	High	0.004211	0.0584	0.78
	FALSE	High	ENADIIR		FALSE	Bovine	0.102336	0.00696731	1	2	1	A7YWC4	0	830.437	High	0.005886	0.08703	1.14
FALSE	High	Master Protein	A0A3Q1LQ76	Very long-chain-specific acyl-CoA dehydrogenase, mitochondrial OS=Bos taurus OX=9913 GN=ACADVL PE=1 SV=1	634	68.3	8.73	FALSE	42	22	22	27	48.01	Bovine
	Checked	Confidence	Sequence	Modifications	Contaminant	Marked as	Qvality PEP	Qvality q-value	# Protein Groups	# Proteins	# PSMs	Master Protein Accessions	# Missed Cleavages	Theo. MH+ [Da]	Confidence (by Search Engine): Sequest HT	Percolator q-Value (by Search Engine): Sequest HT	Percolator PEP (by Search Engine): Sequest HT	XCorr (by Search Engine): Sequest HT
	FALSE	High	NPFGNAGLLLGEAGK		FALSE	Bovine	2.82868e-09	0.000112435	1	2	2	A0A3Q1LQ76	0	1457.77	High	0.0001615	1.05e-09	2.9
	FALSE	High	RAGLGSGLSLSGIVHQELSR		FALSE	Bovine	1.14467e-07	0.000112435	1	2	1	A0A3Q1LQ76	1	2037.12	High	0.0001615	5.056e-08	4.24
	FALSE	High	IHNFGLIQEK		FALSE	Bovine	0.00166774	0.000112435	1	2	2	A0A3Q1LQ76	0	1198.66	High	0.0001615	0.00115	2.38
	FALSE	High	IRENMTALQSDPQQQELFR	1xDeamidated [Q9]; 1xOxidation [M5]	FALSE	Bovine	2.84291e-06	0.000112435	1	2	1	A0A3Q1LQ76	1	2321.12	High	0.0001615	1.456e-06	2.1
	FALSE	High	IRENMTALQSDPQQQELFR	1xDeamidated [Q9]	FALSE	Bovine	6.0044e-07	0.000112435	1	2	1	A0A3Q1LQ76	1	2305.12	High	0.0001615	2.864e-07	2.33
	FALSE	High	VPAENVLGEVGGGFK		FALSE	Bovine	4.5006e-10	0.000112435	1	2	1	A0A3Q1LQ76	0	1472.77	High	0.0001615	1.541e-10	2.96
	FALSE	High	SFGGVTHGPPEKK		FALSE	Bovine	0.000190831	0.000112435	1	2	1	A0A3Q1LQ76	1	1340.7	High	0.0001615	0.0001191	1.68
	FALSE	High	SGELAVQALEQFATVVEAK		FALSE	Bovine	3.00238e-07	0.000112435	1	2	1	A0A3Q1LQ76	0	1990.05	High	0.0001615	1.387e-07	2.68
	FALSE	High	GILLFGTK		FALSE	Bovine	0.00266491	0.000112435	1	2	1	A0A3Q1LQ76	0	848.524	High	0.0001615	0.001878	1.36
	FALSE	High	ELSGLGNALK		FALSE	Bovine	0.00182514	0.000112435	1	2	1	A0A3Q1LQ76	0	1001.56	High	0.0001615	0.001266	1.93
	FALSE	High	DIINEQFLLQR		FALSE	Bovine	4.20472e-05	0.000112435	1	2	2	A0A3Q1LQ76	0	1388.75	High	0.0001615	2.444e-05	2.37
	FALSE	High	LASGETIAAFCLTEPSSGSDAASIR	1xCarbamidomethyl [C11]	FALSE	Bovine	1.53843e-08	0.000112435	1	2	2	A0A3Q1LQ76	0	2511.2	High	0.0001615	6.198e-09	3.48
	FALSE	High	AGLGSGLSLSGIVHQELSR		FALSE	Bovine	1.22436e-10	0.000112435	1	2	1	A0A3Q1LQ76	0	1881.02	High	0.0001615	3.937e-11	3.81
	FALSE	High	LFVALQGCMDK	1xCarbamidomethyl [C8]; 1xOxidation [M9]	FALSE	Bovine	0.00309634	0.000112435	1	2	1	A0A3Q1LQ76	0	1297.63	High	0.0001615	0.002197	1.64
	FALSE	High	ASNTAEVYFDGVR		FALSE	Bovine	3.18669e-05	0.000112435	1	2	1	A0A3Q1LQ76	0	1428.68	High	0.0001615	1.826e-05	3.04
	FALSE	High	ITAFVVER		FALSE	Bovine	0.00662147	0.000293359	1	2	1	A0A3Q1LQ76	0	934.536	High	0.0003063	0.004888	2.18
	FALSE	High	TPVTDTATGAVKEK		FALSE	Bovine	0.0144929	0.000956965	1	2	1	A0A3Q1LQ76	1	1417.75	High	0.0008434	0.01112	1.05
	FALSE	High	ELGAFGLQVPNELGGVGLCNTQYAR	1xCarbamidomethyl [C19]	FALSE	Bovine	0.015739	0.000956965	1	2	1	A0A3Q1LQ76	0	2663.32	High	0.0008434	0.01213	0.74
	FALSE	High	YYTLNGSK	1xDeamidated [N5]	FALSE	Bovine	0.0282352	0.0010647	1	2	1	A0A3Q1LQ76	0	946.452	High	0.001062	0.02237	1.33
	FALSE	High	SFAVGTFK		FALSE	Bovine	0.0283992	0.0010647	1	2	1	A0A3Q1LQ76	0	856.456	High	0.001062	0.02249	1.63
	FALSE	High	GGVVTSNPLGF		FALSE	Bovine	0.0271122	0.0010647	1	2	1	A0A3Q1LQ76	0	1047.55	High	0.001062	0.02143	2.03
	FALSE	High	GKELSGLGNALK		FALSE	Bovine	0.0725553	0.00505223	1	2	1	A0A3Q1LQ76	1	1186.68	High	0.004309	0.0603	1.39
	FALSE	High	SFGGVTHGPPEK		FALSE	Bovine	0.126623	0.00940508	1	2	1	A0A3Q1LQ76	0	1212.6	High	0.008105	0.1093	1.25
FALSE	High	Master Protein	Q3SYT8	NADPH--cytochrome P450 reductase OS=Bos taurus OX=9913 GN=POR PE=2 SV=3	678	77	5.71	FALSE	36	20	20	28	47.69	Bovine
	Checked	Confidence	Sequence	Modifications	Contaminant	Marked as	Qvality PEP	Qvality q-value	# Protein Groups	# Proteins	# PSMs	Master Protein Accessions	# Missed Cleavages	Theo. MH+ [Da]	Confidence (by Search Engine): Sequest HT	Percolator q-Value (by Search Engine): Sequest HT	Percolator PEP (by Search Engine): Sequest HT	XCorr (by Search Engine): Sequest HT
	FALSE	High	NPFLAVVTTNR		FALSE	Bovine	2.98228e-05	0.000112435	1	6	2	Q3SYT8	0	1231.68	High	0.0001615	1.701e-05	2.5
	FALSE	High	NPFLAVVTTNRK		FALSE	Bovine	2.44442e-05	0.000112435	1	6	2	Q3SYT8	1	1359.77	High	0.0001615	1.388e-05	2.21
	FALSE	High	NIIVFYGSQTGTAEEFANR		FALSE	Bovine	1.91312e-11	0.000112435	1	6	1	Q3SYT8	0	2117.03	High	0.0001615	5.634e-12	3.66
	FALSE	High	RSDEDYLYREELAGFHK		FALSE	Bovine	0.00200939	0.000112435	1	6	1	Q3SYT8	2	2128.01	High	0.0001615	0.001395	2.87
	FALSE	High	LIHEGGAHIYVCGDAR	1xCarbamidomethyl [C12]	FALSE	Bovine	9.04287e-06	0.000112435	1	6	2	Q3SYT8	0	1767.86	High	0.0001615	4.909e-06	2.18
[truncated: 8,448 more rows]

## Sheet: Tparva_DP_2
Checked	Protein FDR Confidence: Combined	Master	Accession	Description	# AAs	MW [kDa]	calc. pI	Contaminant	Coverage [%]	# Peptides	# Unique Peptides	# PSMs	Score Sequest HT: Sequest HT	Marked as
[truncated: 11,799 more rows]

[truncated: 1 more sheets: Summary of unique Tp proteins]
