# Supplementary material for: Investigation of carbohydrate-based molecules of Theileria parva parasites
Source: Front Vet Sci. 2026 Jun 8;13:1816563. doi: 10.3389/fvets.2026.1816563 (PMC13283990; doi:10.3389/fvets.2026.1816563)
Supplement: SUPPLEMENTARY FIGURE 1 — Gating strategies for flow cytometric screenings of enriched TpM schizonts for glycosylated surface molecules. TpM schizonts were enriched from infected cells and stained with (A) different CLR-hFc-fusion proteins, (B) WGA with or without prior incubation with different concentrations of GlcNAc or (C) an anti-O-GlcNAc-specific mAb. Flow cytometric identification of all events compared to filtered sheath fluid alone was followed by two doublet discriminations (gating strategy). Single events with a fluorescent signal from (A + C) DNA staining or (B) anti-PIM staining were assessed for either lectin or mAb binding. [file Supplementary_file_1.zip › Supplementary_Material/Supplementary Table 2.XLSX]

## Sheet: Summary T. parva glycopeptides
T. parva N-Glycopeptides
Identified MS/MS Spectra	Total Glycan Composition	Glycan q-value	Protein ID
2303047_Tparva_AP.36406.36406.4	HexNAc(2)Hex(7) % 1540.5285	0	Q4MYJ2
20240131_JST_Shi_WGA_1.10134.10134.3	HexNAc(3)Hex(3)Fuc(1) % 1241.4545	0	Q4MYQ5
20240131_JST_Shi_WGA_1.10577.10577.3	HexNAc(6)Hex(3) % 1704.6347	0	Q4MZN8
20240131_JST_Shi_WGA_3.31879.31879.3	HexNAc(4)Hex(7)Fuc(2) % 2238.8031	1	Q4N151
20240131_JST_Shi_WGA_3.32279.32279.4	HexNAc(3)Hex(4)Fuc(1) % 1403.5073	0	Q4N1W6
20240131_JST_Shi_WGA_4.10851.10851.3	HexNAc(6)Hex(5)Fuc(1)NeuAc(2) % 2756.9892	0.857143	Q4N933
20240131_JST_Shi_WGA_4.11044.11044.3	HexNAc(3)Hex(6)Fuc(1)NeuAc(1) % 2018.7084	0.658824	Q4N312
20240131_JST_Shi_WGA_4.19783.19783.3	HexNAc(5)Hex(7)Fuc(1)NeuAc(2) % 2878.0154	0.8	Q4N7C3
20240131_JST_Shi_WGA_4.37111.37111.4	HexNAc(3)Hex(4)Fuc(1) % 1403.5073	0.4	Q4N1W6
T. parva O-Glycopeptides
Identified MS/MS Spectra	Total Glycan Composition	Glycan q-value	Protein ID
20231107_JST_AP.23118.23118.3	HexNAc(2)Hex(1) % 568.2116	0	Q4N547
20240131_JST_Shi_WGA_1.11609.11609.2	HexNAc(1)Hex(1)NeuAc(3) % 1238.4185	0	Q4N2H0
20240131_JST_Shi_WGA_1.13262.13262.3	HexNAc(6)Hex(4)Fuc(2) % 2158.8034	0.5	Q4N1G0 or F1MVV5*
*Note: this PSM also fits a bovine glycoprotein F1MVV5 with the glycan composition of HexNAc(3)Hex(2)Fuc(1).

## Sheet: N-glycopeptide psm
Raw data	Database - Proteome	Database - Glycan	# psm	# psm-Glyco	Identified MS/MS Spectra	Total Glycan Composition	Glycan q-value	Protein ID
8 raw files	Bos taurus 37504 proteins	Nglyc309_Byonic	29230	53	2303047_Tparva_AP.33006.33006.4	HexNAc(2)Hex(6) % 1378.4757	0	P52193
					2303047_Tparva_AP.32871.32871.5	HexNAc(2)Hex(7) % 1540.5285	0	P52193
					2303047_Tparva_AP.32804.32804.4	HexNAc(2)Hex(8) % 1702.5814	0	P52193
					2303047_Tparva_AP.29336.29336.3	HexNAc(2)Hex(6) % 1378.4757	0	Q95M18
					2303047_Tparva_AP.29309.29309.4	HexNAc(2)Hex(6) % 1378.4757	0	Q95M18
					2303047_Tparva_AP.29306.29306.3	HexNAc(2)Hex(7) % 1540.5285	0	Q95M18
					2303047_Tparva_AP.29296.29296.4	HexNAc(2)Hex(7) % 1540.5285	0	Q95M18
					2303047_Tparva_AP.29108.29108.3	HexNAc(2)Hex(8) % 1702.5814	0	Q95M18
					2303047_Tparva_AP.29098.29098.4	HexNAc(2)Hex(8) % 1702.5814	0	Q95M18
					2303047_Tparva_AP.19218.19218.2	HexNAc(2)Hex(8) % 1702.5814	0	A0A3Q1M930
					2303046_Tparva_DP_2.36932.36932.3	HexNAc(2)Hex(8) % 1702.5814	0	Q2NL17
					2303046_Tparva_DP_2.33968.33968.3	HexNAc(6)Hex(3) % 1704.6347	0.0754717	A0A3Q1NHF9
					2303046_Tparva_DP_2.32766.32766.3	HexNAc(2)Hex(8) % 1702.5814	0	F1N2K1
					2303046_Tparva_DP_2.28855.28855.2	HexNAc(2)Hex(5) % 1216.4229	0	Q3T0E5
					2303046_Tparva_DP_2.28694.28694.3	HexNAc(2)Hex(6) % 1378.4757	0	Q3T0E5
					2303046_Tparva_DP_2.26751.26751.3	HexNAc(2)Hex(9) % 1864.6342	0	A5D7G6
					2303046_Tparva_DP_2.26724.26724.3	HexNAc(2)Hex(10) % 2026.6870	0	A5D7G6
					2303046_Tparva_DP_2.25610.25610.3	HexNAc(2)Hex(6) % 1378.4757	0	A0A3Q1LIA1
					2303046_Tparva_DP_2.22491.22491.3	HexNAc(2)Hex(8) % 1702.5814	0	Q2KJI2
					2303046_Tparva_DP_2.22425.22425.3	HexNAc(2)Hex(5) % 1216.4229	0	A0A3Q1LUM2
					2303046_Tparva_DP_2.22390.22390.3	HexNAc(2)Hex(10) % 2026.6870	0	Q2KJI2
					2303046_Tparva_DP_2.22250.22250.3	HexNAc(2)Hex(6) % 1378.4757	0	A0A3Q1LUM2
					2303046_Tparva_DP_2.22141.22141.3	HexNAc(2)Hex(7) % 1540.5285	0	F1MJS9
					2303046_Tparva_DP_2.21977.21977.3	HexNAc(2)Hex(8) % 1702.5814	0	Q8HZJ8
					2303046_Tparva_DP_2.19096.19096.2	HexNAc(2)Hex(6) % 1378.4757	0	F1N3B5
					2303046_Tparva_DP_2.19069.19069.2	HexNAc(2)Hex(6) % 1378.4757	0	F1N3B5
					2303046_Tparva_DP_2.18632.18632.2	HexNAc(2)Hex(8) % 1702.5814	0	F1N3B5
					2303046_Tparva_DP_2.18614.18614.2	HexNAc(2)Hex(8) % 1702.5814	0	F1N3B5
					2303046_Tparva_DP_2.17865.17865.2	HexNAc(2)Hex(5) % 1216.4229	0	P11456
					2303046_Tparva_DP_2.17640.17640.4	HexNAc(2)Hex(7) % 1540.5285	0	F1MJS9
					2303046_Tparva_DP_2.17457.17457.2	HexNAc(2)Hex(6) % 1378.4757	0	P11456
					2303046_Tparva_DP_2.17001.17001.2	HexNAc(2)Hex(8) % 1702.5814	0	P11456
					2303046_Tparva_DP.34706.34706.3	HexNAc(2)Hex(8) % 1702.5814	0	Q2NL17
					2303046_Tparva_DP.30780.30780.3	HexNAc(2)Hex(8) % 1702.5814	0	F1N2K1
					2303046_Tparva_DP.24000.24000.3	HexNAc(2)Hex(7) % 1540.5285	0	A0A3Q1LIA1
					2303046_Tparva_DP.21125.21125.3	HexNAc(2)Hex(5) % 1216.4229	0	A0A3Q1LUM2
					2303046_Tparva_DP.21056.21056.3	HexNAc(2)Hex(9) % 1864.6342	0	Q2KJI2
					2303046_Tparva_DP.21053.21053.3	HexNAc(2)Hex(10) % 2026.6870	0	Q2KJI2
					20240131_JST_Shi_WGA_4.13758.13758.2	HexNAc(2)Hex(6) % 1378.4757	0	P11456
					20240131_JST_Shi_WGA_4.13680.13680.2	HexNAc(2)Hex(6) % 1378.4757	0	P11456
					20240131_JST_Shi_WGA_4.13678.13678.2	HexNAc(2)Hex(6) % 1378.4757	0	P11456
					20240131_JST_Shi_WGA_4.13614.13614.2	HexNAc(2)Hex(6) % 1378.4757	0	P11456
					20240131_JST_Shi_WGA_4.13539.13539.2	HexNAc(2)Hex(7) % 1540.5285	0	P11456
					20240131_JST_Shi_WGA_4.13537.13537.2	HexNAc(2)Hex(7) % 1540.5285	0	P11456
					20240131_JST_Shi_WGA_4.13455.13455.2	HexNAc(2)Hex(7) % 1540.5285	0	P11456
					20240131_JST_Shi_WGA_4.13417.13417.2	HexNAc(2)Hex(8) % 1702.5814	0	P11456
					20240131_JST_Shi_WGA_4.13415.13415.2	HexNAc(2)Hex(8) % 1702.5814	0	P11456
					20240131_JST_Shi_WGA_4.13336.13336.2	HexNAc(2)Hex(8) % 1702.5814	0	P11456
					20240131_JST_Shi_WGA_4.10058.10058.2	HexNAc(2)Hex(5) % 1216.4229	0	A2VE61
					20240131_JST_Shi_WGA_4.09959.09959.2	HexNAc(2)Hex(6) % 1378.4757	0	A2VE61
					20240131_JST_Shi_WGA_4.09956.09956.2	HexNAc(2)Hex(6) % 1378.4757	0	A2VE61
					20240131_JST_Shi_WGA_1.22898.22898.3	HexNAc(7)Hex(4)Fuc(1) % 2215.8248	0.594595	A7YWI9
					20240131_JST_Shi_WGA_1.22870.22870.3	HexNAc(7)Hex(4)Fuc(1) % 2215.8248	0.594595	A7YWI9
9 raw files	Bos taurus 37504 proteins	Nglyc309_Byonic	29160	23	20231107_JST_AP.77489.77489.4	HexNAc(2)Hex(2) % 730.2644	0.047619	F1N3Q0
					20240131_JST_Shi_WGA_1.13048.13048.4	HexNAc(2) % 406.1587	0	Q3T0L2
					20240131_JST_Shi_WGA_1.13057.13057.4	HexNAc(2) % 406.1587	0	Q3T0L2
					20240131_JST_Shi_WGA_1.13528.13528.4	HexNAc(2) % 406.1587	0	Q3T0L2
					20240131_JST_Shi_WGA_1.15182.15182.3	HexNAc(6)Hex(4)NeuAc(2) % 2448.8783	0.047619	Q32KN8
					20240131_JST_Shi_WGA_1.15190.15190.3	HexNAc(6)Hex(4)NeuAc(2) % 2448.8783	0.047619	Q32KN8
					20240131_JST_Shi_WGA_1.15849.15849.3	Hex(1) % 162.0528	0	A6QPI6
					20240131_JST_Shi_WGA_1.15868.15868.3	Hex(1) % 162.0528	0	A6QPI6
					20240131_JST_Shi_WGA_1.16106.16106.3	Hex(1) % 162.0528	0	A6QPI6
					20240131_JST_Shi_WGA_1.19630.19630.4	HexNAc(4)Hex(4)Fuc(4) % 2044.7604	0.047619	E1BL71
					20240131_JST_Shi_WGA_1.20759.20759.2	HexNAc(3)Hex(4) % 1257.4494	1	Q3B7M1
					20240131_JST_Shi_WGA_1.21588.21588.3	HexNAc(7)Hex(4)NeuAc(2) % 2651.9577	0.047619	Q32LE4
					20240131_JST_Shi_WGA_1.22568.22568.3	HexNAc(3)Hex(6)Fuc(2) % 1873.6708	0.047619	P51177
					2303046_Tparva_DP.27812.27812.3	HexNAc(1) % 203.0794	0	F1MJU1
					2303046_Tparva_DP_2.22425.22425.3	HexNAc(6) % 1218.4762	0	A0A3Q1LUM2
					2303046_Tparva_DP_2.28694.28694.3	HexNAc(2)Hex(6) % 1378.4757	0	Q3T0E5
					2303046_Tparva_DP_2.29581.29581.3	HexNAc(1) % 203.0794	0	F1MJU1
					2303047_Tparva_AP.29098.29098.4	HexNAc(2)Hex(8) % 1702.5813	0	Q95M18
					2303047_Tparva_AP.29296.29296.4	HexNAc(2)Hex(7) % 1540.5285	0	Q95M18
					2303047_Tparva_AP.29306.29306.3	HexNAc(2)Hex(7) % 1540.5285	0	Q95M18
					2303047_Tparva_AP.29309.29309.4	HexNAc(2)Hex(6) % 1378.4757	0.047619	Q95M18
					2303047_Tparva_AP.29336.29336.3	HexNAc(2)Hex(6) % 1378.4757	0	Q95M18
					2303047_Tparva_AP.48198.48198.2	HexNAc(1)Hex(2) % 527.1850	0.047619	F1MWE0
9 raw files	Theileria parva 2790 proteins	Nglyc309_Byonic	37676	5	20231107_JST_AP.23118.23118.3	HexNAc(2)Hex(1) % 568.2116	0	Q4N547
					20240131_JST_Shi_WGA_1.09279.09279.4	Hex(2) % 324.1056	0	Q4N621
					20240131_JST_Shi_WGA_1.19244.19244.2	HexNAc(3)Hex(2)Fuc(1) % 1079.4017	0.5	Q4N9B5
					20240131_JST_Shi_WGA_1.14785.14785.3	HexNAc(7)Hex(4)Fuc(2)NeuAc(2) % 2944.0735	0.571429	Q4N1Q1
					20240131_JST_Shi_WGA_2.31394.31394.5	HexNAc(6)Hex(6)Fuc(3)NeuAc(2) % 3211.1577	0.571429	Q4MZQ9
8 raw files	Theileria parva 2787 proteins	Nglyc309_Byonic	37706	6	2303047_Tparva_AP.36406.36406.4	HexNAc(2)Hex(7) % 1540.5285	0	Q4MYJ2
					20240131_JST_Shi_WGA_1.10134.10134.3	HexNAc(3)Hex(3)Fuc(1) % 1241.4545	0	Q4MYQ5
					20240131_JST_Shi_WGA_3.32279.32279.4	HexNAc(3)Hex(4)Fuc(1) % 1403.5073	0	Q4N1W6
					20240131_JST_Shi_WGA_4.37111.37111.4	HexNAc(3)Hex(4)Fuc(1) % 1403.5073	0.666667	Q4N1W6
					20240131_JST_Shi_WGA_4.19783.19783.3	HexNAc(5)Hex(7)Fuc(1)NeuAc(2) % 2878.0154	0.8	Q4N7C3
					20240131_JST_Shi_WGA_4.10851.10851.3	HexNAc(6)Hex(5)Fuc(1)NeuAc(2) % 2756.9892	0.8	Q4N933
8 raw files	Theileria parva 1557 proteins (shortlisted)	Nglyc309_Byonic	38592	5	20240131_JST_Shi_WGA_1.10134.10134.3	HexNAc(3)Hex(3)Fuc(1) % 1241.4545	0	Q4MYQ5
					20240131_JST_Shi_WGA_1.10577.10577.3	HexNAc(6)Hex(3) % 1704.6347	0	Q4MZN8
					20240131_JST_Shi_WGA_3.32279.32279.4	HexNAc(3)Hex(4)Fuc(1) % 1403.5073	0	Q4N1W6
					20240131_JST_Shi_WGA_4.10851.10851.3	HexNAc(6)Hex(5)Fuc(1)NeuAc(2) % 2756.9892	0.857143	Q4N933
					20240131_JST_Shi_WGA_4.37111.37111.4	HexNAc(3)Hex(4)Fuc(1) % 1403.5073	0.4	Q4N1W6
5 raw files	Bos taurus 37504 proteins + Theileria parva 2787 proteins	Nglyc309_Byonic	25775	57 (Bovine 55 Theileria 2)	20240131_JST_Shi_WGA_4.09956.09956.2	HexNAc(2)Hex(6) % 1378.4757	0	A2VE61
					20240131_JST_Shi_WGA_4.09959.09959.2	HexNAc(2)Hex(6) % 1378.4757	0	A2VE61
					20240131_JST_Shi_WGA_4.10058.10058.2	HexNAc(2)Hex(5) % 1216.4229	0	A2VE61
					20240131_JST_Shi_WGA_1.13580.13580.4	HexNAc(6)Hex(5)Fuc(1) % 2174.7983	0.65	A7Z063
					2303046_Tparva_DP.30780.30780.3	HexNAc(2)Hex(8) % 1702.5814	0	F1N2K1
					2303046_Tparva_DP_2.32766.32766.3	HexNAc(2)Hex(8) % 1702.5814	0	F1N2K1
					20240131_JST_Shi_WGA_4.13336.13336.2	HexNAc(2)Hex(8) % 1702.5814	0	P11456
					20240131_JST_Shi_WGA_4.13338.13338.2	HexNAc(2)Hex(8) % 1702.5814	0	P11456
					20240131_JST_Shi_WGA_4.13415.13415.2	HexNAc(2)Hex(8) % 1702.5814	0	P11456
					20240131_JST_Shi_WGA_4.13417.13417.2	HexNAc(2)Hex(8) % 1702.5814	0	P11456
					20240131_JST_Shi_WGA_4.13455.13455.2	HexNAc(2)Hex(7) % 1540.5285	0	P11456
					20240131_JST_Shi_WGA_4.13537.13537.2	HexNAc(2)Hex(7) % 1540.5285	0	P11456
					20240131_JST_Shi_WGA_4.13539.13539.2	HexNAc(2)Hex(7) % 1540.5285	0	P11456
					20240131_JST_Shi_WGA_4.13611.13611.2	HexNAc(2)Hex(6) % 1378.4757	0	P11456
					20240131_JST_Shi_WGA_4.13678.13678.2	HexNAc(2)Hex(6) % 1378.4757	0	P11456
					20240131_JST_Shi_WGA_4.13680.13680.2	HexNAc(2)Hex(6) % 1378.4757	0	P11456
					20240131_JST_Shi_WGA_4.13758.13758.2	HexNAc(2)Hex(6) % 1378.4757	0	P11456
					2303046_Tparva_DP_2.17457.17457.2	HexNAc(2)Hex(6) % 1378.4757	0	P11456
					2303046_Tparva_DP_2.17865.17865.2	HexNAc(2)Hex(5) % 1216.4229	0	P11456
					20240131_JST_Shi_WGA_4.09450.09450.3	HexNAc(2)Hex(9) % 1864.6342	0	Q05204
					20240131_JST_Shi_WGA_1.08044.08044.6	HexNAc(2)Hex(8) % 1702.5814	0	Q2HJ95
					2303046_Tparva_DP.21056.21056.3	HexNAc(2)Hex(9) % 1864.6342	0	Q2KJI2
					2303046_Tparva_DP_2.22390.22390.3	HexNAc(2)Hex(10) % 2026.6870	0	Q2KJI2
					2303046_Tparva_DP_2.22407.22407.3	HexNAc(2)Hex(9) % 1864.6342	0	Q2KJI2
					2303046_Tparva_DP_2.22491.22491.3	HexNAc(2)Hex(8) % 1702.5814	0	Q2KJI2
					2303046_Tparva_DP.34706.34706.3	HexNAc(2)Hex(8) % 1702.5814	0	Q2NL17
					2303046_Tparva_DP_2.36932.36932.3	HexNAc(2)Hex(8) % 1702.5814	0	Q2NL17
					2303046_Tparva_DP_2.14240.14240.3	HexNAc(3)Hex(5)NeuGc(1) % 1726.5926	0.583333	Q3SZR9
					2303046_Tparva_DP_2.28694.28694.3	HexNAc(2)Hex(6) % 1378.4757	0	Q3T0E5
					2303046_Tparva_DP_2.28855.28855.2	HexNAc(2)Hex(5) % 1216.4229	0	Q3T0E5
					2303046_Tparva_DP.20599.20599.3	HexNAc(2)Hex(8) % 1702.5814	0	Q8HZJ8
					2303046_Tparva_DP_2.21977.21977.3	HexNAc(2)Hex(8) % 1702.5814	0	Q8HZJ8
					2303046_Tparva_DP_2.37382.37382.3	HexNAc(2)Hex(8) % 1702.5814	0	Q9N0K1
					2303046_Tparva_DP_2.25507.25507.3	HexNAc(2)Hex(7) % 1540.5285	0	A0A3Q1LIA1
					2303046_Tparva_DP_2.25610.25610.3	HexNAc(2)Hex(6) % 1378.4757	0	A0A3Q1LIA1
					2303046_Tparva_DP_2.25728.25728.3	HexNAc(2)Hex(5) % 1216.4229	0	A0A3Q1LIA1
					2303046_Tparva_DP_2.36599.36599.3	HexNAc(2)Hex(8) % 1702.5814	0	A0A3Q1LPL8
					20240131_JST_Shi_WGA_4.10982.10982.3	HexNAc(7)Hex(4)Fuc(1) % 2215.8248	0.658537	A0A3Q1LS58
					2303046_Tparva_DP.21125.21125.3	HexNAc(2)Hex(5) % 1216.4229	0	A0A3Q1LUM2
					2303046_Tparva_DP_2.22250.22250.3	HexNAc(2)Hex(6) % 1378.4757	0	A0A3Q1LUM2
					2303046_Tparva_DP_2.22425.22425.3	HexNAc(2)Hex(5) % 1216.4229	0	A0A3Q1LUM2
					20240131_JST_Shi_WGA_1.15182.15182.3	HexNAc(6)Hex(7)NeuAc(1) % 2643.9415	0.658824	A0A3Q1MW68
					20240131_JST_Shi_WGA_1.18706.18706.3	HexNAc(8)Hex(3) % 2110.7935	0.04	A0A3Q1MWQ3
					20240131_JST_Shi_WGA_1.18735.18735.3	HexNAc(8)Hex(3) % 2110.7935	0.04	A0A3Q1MWQ3
					2303046_Tparva_DP_2.33963.33963.4	HexNAc(2)Hex(8) % 1702.5814	0	A0A3Q1NHF9
					2303046_Tparva_DP_2.33968.33968.3	HexNAc(6)Hex(3) % 1704.6347	0.0769231	A0A3Q1NHF9
					2303046_Tparva_DP.25168.25168.3	HexNAc(2)Hex(9) % 1864.6342	0	A5D7G6
					2303046_Tparva_DP_2.26724.26724.3	HexNAc(2)Hex(10) % 2026.6870	0	A5D7G6
					2303046_Tparva_DP_2.26751.26751.3	HexNAc(2)Hex(9) % 1864.6342	0	A5D7G6
					2303046_Tparva_DP_2.26831.26831.3	HexNAc(2)Hex(8) % 1702.5814	0	A5D7G6
					20240131_JST_Shi_WGA_1.17153.17153.3	HexNAc(3)Hex(4)Fuc(1) % 1403.5073	0.641026	E1BHU0
					2303046_Tparva_DP_2.17640.17640.4	HexNAc(2)Hex(7) % 1540.5285	0	F1MJS9
					2303046_Tparva_DP_2.18054.18054.4	HexNAc(2)Hex(5) % 1216.4229	0	F1MJS9
					2303046_Tparva_DP_2.22141.22141.3	HexNAc(2)Hex(7) % 1540.5285	0	F1MJS9
					2303046_Tparva_DP_2.10187.10187.3	HexNAc(2)Hex(6) % 1378.4757	0	F6RFP6
					20240131_JST_Shi_WGA_4.37111.37111.4	HexNAc(3)Hex(4)Fuc(1) % 1403.5073	0.641026	Q4N1W6
					20240131_JST_Shi_WGA_4.11044.11044.3	HexNAc(3)Hex(6)Fuc(1)NeuAc(1) % 2018.7084	0.658824	Q4N312
3 raw files	Bos taurus 37504 proteins + Theileria parva 2787 proteins	Nglyc309_Byonic	42639	24 (Bovine 22 Theileria 2)	2303047_Tparva_AP.17248.17248.3	HexNAc(2)Hex(6) % 1378.4757	0	A5PJN2
					2303047_Tparva_AP.08914.08914.3	HexNAc(2)Hex(8) % 1702.5814	0	A6QPT7
					2303047_Tparva_AP.32804.32804.4	HexNAc(2)Hex(8) % 1702.5814	0	P52193
					2303047_Tparva_AP.32871.32871.5	HexNAc(2)Hex(7) % 1540.5285	0	P52193
					2303047_Tparva_AP.33006.33006.4	HexNAc(2)Hex(6) % 1378.4757	0	P52193
					2303047_Tparva_AP.33045.33045.4	HexNAc(2)Hex(5) % 1216.4229	0	P52193
					2303047_Tparva_AP.23496.23496.3	HexNAc(2)Hex(9) % 1864.6342	0	Q2KJI2
					2303047_Tparva_AP.51491.51491.4	HexNAc(2)Hex(5) % 1216.4229	0	Q5E9E4
					2303047_Tparva_AP.29098.29098.4	HexNAc(2)Hex(8) % 1702.5814	0	Q95M18
					2303047_Tparva_AP.29108.29108.3	HexNAc(2)Hex(8) % 1702.5814	0	Q95M18
					2303047_Tparva_AP.29296.29296.4	HexNAc(2)Hex(7) % 1540.5285	0	Q95M18
					2303047_Tparva_AP.29306.29306.3	HexNAc(2)Hex(7) % 1540.5285	0	Q95M18
					2303047_Tparva_AP.29309.29309.4	HexNAc(2)Hex(6) % 1378.4757	0	Q95M18
					2303047_Tparva_AP.29336.29336.3	HexNAc(2)Hex(6) % 1378.4757	0	Q95M18
					2303047_Tparva_AP.12356.12356.3	HexNAc(2)Hex(3) % 892.3172	0	A0A3Q1LKQ4
					2303047_Tparva_AP.19017.19017.3	HexNAc(2)Hex(9) % 1864.6342	0	A0A3Q1M930
					2303047_Tparva_AP.19218.19218.2	HexNAc(2)Hex(8) % 1702.5814	0	A0A3Q1M930
					2303047_Tparva_AP.10519.10519.3	HexNAc(2)Hex(6) % 1378.4757	0	A0A3Q1M930
					2303047_Tparva_AP.28031.28031.3	HexNAc(2)Hex(9) % 1864.6342	0	A5D7G6
					2303047_Tparva_AP.23518.23518.2	HexNAc(1) % 203.0794	0	E1BB75
					2303047_Tparva_AP.44205.44205.4	HexNAc(5)Hex(6)Fuc(2) % 2279.8297	1	E3W9A0
					2303047_Tparva_AP.21565.21565.3	HexNAc(2)Hex(8) % 1702.5814	0	E3W9A0
					20240131_JST_Shi_WGA_3.31879.31879.3	HexNAc(4)Hex(7)Fuc(2) % 2238.8031	1	Q4N151
					20240131_JST_Shi_WGA_3.32279.32279.4	HexNAc(3)Hex(4)Fuc(1) % 1403.5073	0	Q4N1W6

## Sheet: O-glycopeptide psm
Raw data	Database - Proteome	Database - Glycan	# psm	# psm-Glyco	Identified MS/MS Spectra	Total Glycan Composition	Glycan q-value	Protein ID
9 raw files	Bos taurus 37504 proteins	Oglyc78_Byonic	29144	11	2303047_Tparva_AP.28716.28716.3	HexNAc(3)Hex(3)Fuc(2) % 1387.5124	0.333333	F1MPG0
					2303046_Tparva_DP_2.29581.29581.3	HexNAc(1) % 203.0794	0	F1MJU1
					2303046_Tparva_DP.27812.27812.3	HexNAc(1) % 203.0794	0	F1MJU1
					20240131_JST_Shi_WGA_3.18208.18208.4	HexNAc(2) % 406.1587	0	Q3T0L2
					20240131_JST_Shi_WGA_3.18201.18201.4	HexNAc(2) % 406.1587	0	Q3T0L2
					20240131_JST_Shi_WGA_1.22835.22835.2	HexNAc(2)Hex(2)Fuc(3) % 1168.4381	0.333333	A0A3Q1LSK1
					20240131_JST_Shi_WGA_1.18437.18437.2	HexNAc(2)Hex(1)NeuAc(2) % 1150.4024	0.428571	A0A3Q1MLG1
					20240131_JST_Shi_WGA_1.13528.13528.4	HexNAc(2) % 406.1587	0	Q3T0L2
					20240131_JST_Shi_WGA_1.13057.13057.4	HexNAc(2) % 406.1587	0	Q3T0L2
					20240131_JST_Shi_WGA_1.13048.13048.4	HexNAc(2) % 406.1587	0	Q3T0L2
					20240131_JST_Shi_WGA_1.08678.08678.3	HexNAc(1)Hex(2)Fuc(1) % 673.2429	0.333333	A6H797
8 raw files	Bos taurus 37504 proteins	Oglyc78_Byonic	29142	12	2303047_Tparva_AP.28716.28716.3	HexNAc(3)Hex(3)Fuc(2) % 1387.5124	0.1	F1MPG0
					2303046_Tparva_DP_2.29581.29581.3	HexNAc(1) % 203.0794	0	F1MJU1
					2303046_Tparva_DP_2.22425.22425.3	HexNAc(3)Hex(1)Fuc(2) % 1063.4068	0.1	P60712
					2303046_Tparva_DP.27812.27812.3	HexNAc(1) % 203.0794	0	F1MJU1
					2303046_Tparva_DP.21125.21125.3	HexNAc(3)Hex(1)Fuc(2) % 1063.4068	0.1	P60712
					20240131_JST_Shi_WGA_1.19630.19630.4	HexNAc(4)Hex(4)Fuc(2)NeuAc(1) % 2043.7401	0.1	E1BL71
					20240131_JST_Shi_WGA_1.17655.17655.2	HexNAc(2)Hex(2)Fuc(2) % 1022.3802	1	E1BJX9
					20240131_JST_Shi_WGA_1.15182.15182.3	HexNAc(4)Hex(3)Fuc(1) % 1444.5339	0.1	P81947
					20240131_JST_Shi_WGA_1.13528.13528.4	HexNAc(2) % 406.1588	0	Q3T0L2
					20240131_JST_Shi_WGA_1.13057.13057.4	HexNAc(2) % 406.1588	0	Q3T0L2
					20240131_JST_Shi_WGA_1.13048.13048.4	HexNAc(2) % 406.1588	0	Q3T0L2
					20240131_JST_Shi_WGA_1.08678.08678.3	HexNAc(1)Hex(2)Fuc(1) % 673.2429	0	A6H797
8 raw files	Theileria parva 2787 proteins	Oglyc78_Byonic	37658	2	20240131_JST_Shi_WGA_1.13262.13262.3	HexNAc(6)Hex(4)Fuc(2) % 2158.8034	0.666667	Q4N1G0
					20231107_JST_AP.23118.23118.3	HexNAc(2)Hex(1) % 568.2116	0	Q4N547
9 raw files	Theileria parva 2790 proteins	n.a.	42562	unknown	open search did not identify glycopeptides
9 raw files	Theileria parva 2790 proteins	Oglyc78_Byonic	37704	0	did not identify glycopeptides
8 raw files	Theileria parva 2787 proteins	Oglyc78_Byonic	42676	0	open search did not identify glycopeptides
8 raw files	Theileria parva 1557 proteins (shortlisted)	Oglyc78_Byonic	38554	3	20240131_JST_Shi_WGA_1.11609.11609.2	HexNAc(1)Hex(1)NeuAc(3) % 1238.4185	0.5	Q4N2H0
					20240131_JST_Shi_WGA_1.13262.13262.3	HexNAc(6)Hex(4)Fuc(2) % 2158.8034	0.5	Q4N1G0
					20231107_JST_AP.23118.23118.3	HexNAc(2)Hex(1) % 568.2116	0	Q4N547
8 raw files	Bos taurus 37504 proteins + Theileria parva 2787 proteins	Oglyc78_Byonic	68167	18 (Bovine 16 Theileria 2)	2303046_Tparva_DP.21125.21125.3	HexNAc(3)Hex(1)Fuc(2) % 1063.4068	0	P60712
					2303046_Tparva_DP_2.22425.22425.3	HexNAc(3)Hex(1)Fuc(2) % 1063.4068	0	P60712
					20240131_JST_Shi_WGA_1.12612.12612.4	HexNAc(1)Hex(1)NeuGc(2) % 979.3129	0	Q0Z7W6
					20240131_JST_Shi_WGA_1.15501.15501.2	HexNAc(4)Hex(2)Fuc(2) % 1428.5390	0	Q1RMR5
					20240131_JST_Shi_WGA_1.13048.13048.4	HexNAc(2) % 406.1588	0	Q3T0L2
					20240131_JST_Shi_WGA_1.13057.13057.4	HexNAc(2) % 406.1588	0	Q3T0L2
					20240131_JST_Shi_WGA_1.13528.13528.4	HexNAc(2) % 406.1588	0	Q3T0L2
					20240131_JST_Shi_WGA_3.18201.18201.4	HexNAc(2) % 406.1588	0	Q3T0L2
					20240131_JST_Shi_WGA_1.19050.19050.3	HexNAc(5)Hex(3) % 1501.5554	0	A0A452DJB7
					20240131_JST_Shi_WGA_1.08678.08678.3	HexNAc(1)Hex(2)Fuc(1) % 673.2429	0	A6H797
					20240131_JST_Shi_WGA_1.08684.08684.3	HexNAc(1)Hex(2)Fuc(1) % 673.2429	0	A6H797
					2303047_Tparva_AP.44205.44205.4	HexNAc(1)Hex(1)Fuc(1)NeuAc(1) % 802.2855	1	E1B813
					20240131_JST_Shi_WGA_1.19630.19630.4	HexNAc(4)Hex(4)Fuc(2)NeuAc(1) % 2043.7401	0.0625	E1BL71
					2303046_Tparva_DP.27812.27812.3	HexNAc(1) % 203.0794	0	F1MJU1
					2303046_Tparva_DP_2.29581.29581.3	HexNAc(1) % 203.0794	0	F1MJU1
					20240131_JST_Shi_WGA_1.13262.13262.3	HexNAc(3)Hex(2)Fuc(1) % 1079.4017	0	F1MVV5
					20240131_JST_Shi_WGA_1.11609.11609.2	HexNAc(1)Hex(1)NeuAc(3) % 1238.4185	0	Q4N2H0
					20231107_JST_AP.23118.23118.3	HexNAc(2)Hex(1) % 568.2116	0	Q4N547

## Sheet: Detailed N-glycopeptide psm
Search #1 (Glyco-N-HCD220Bos)
53 glyco-PSM identified
Spectrum	Spectrum File	Peptide	Modified Peptide	Extended Peptide	Prev AA	Next AA	Peptide Length	Charge	Retention	Observed Mass	Calibrated Observed Mass	Observed M/Z	Calibrated Observed M/Z	Calculated Peptide Mass	Calculated M/Z	Delta Mass	Expectation	Hyperscore	Nextscore	Probability	Number of Enzymatic Termini	Number of Missed Cleavages	Protein Start	Protein End	Intensity	Assigned Modifications	Observed Modifications	Total Glycan Composition	Glycan Score	Glycan q-value	MSFragger Localization	Position Scores	Best Positions	Number Best Positions	Shifted Only Position Scores	Shifted Only Position Ions	Score Best Position	Ions Best Position	Score Second Best Position	Ions Second Best Position	Score All Unshifted	Ions All Unshifted	Score Shifted Best Position	Ions Shifted Best Position	Score Shifted All Positions	Ions Shifted All Positions	Purity	Is Unique	Protein
2303047_Tparva_AP.33006.33006.4	D:\Theileria\RESULTS\Glyco-N-HCD220Bos\interact.pep.xml	CKDDEFTHLYTLIVRPNNTYEVK	CKDDEFTHLYTLIVRPN[1493]NTYEVK	VIINKDIR.CKDDEFTHLYTLIVRPNNTYEVK.LDNSQVES	R	L	23	4	29695933	42328657	42328677	10592237	10592242	42328717	10592252	-41	57278490000	175180	129470	10000	2	2	163	185	831505840000000	1C(57.0215),17N(1378.4757)	Mod1: Hex(6) HexNAc(2) (PeakApex: 1378.4766, Theoretical: 1378.4757)	HexNAc(2)Hex(6) % 1378.4757	2.82	0.0	CKDDEFTHLYTLIVRPnNTYEVK	C(0.00)K(0.00)D(0.00)D(0.00)E(0.00)F(0.00)T(0.00)H(0.00)L(0.00)Y(0.00)T(0.00)L(0.00)I(0.00)V(0.00)R(0.00)P(0.00)N(17.52)N(0.00)T(0.00)Y(0.00)E(0.00)V(0.00)K(0.00)	N17	1	C(0.00)K(0.00)D(0.00)D(0.00)E(0.00)F(0.00)T(0.00)H(0.00)L(0.00)Y(0.00)T(0.00)L(0.00)I(0.00)V(0.00)R(0.00)P(0.00)N(11.40)N(0.00)T(0.00)Y(0.00)E(0.00)V(0.00)K(0.00)	C(0)K(0)D(0)D(0)E(0)F(0)T(0)H(0)L(0)Y(0)T(0)L(0)I(0)V(0)R(0)P(0)N(1)N(0)T(0)Y(0)E(0)V(0)K(0)	17.518244	5	0.0	0	15.600964	4	11.402605	1	0.0	0	0	FALSE	sp|P52193|CALR_BOVIN
2303047_Tparva_AP.32871.32871.5	D:\Theileria\RESULTS\Glyco-N-HCD220Bos\interact.pep.xml	CKDDEFTHLYTLIVRPNNTYEVK	CKDDEFTHLYTLIVRPN[1655]NTYEVK	VIINKDIR.CKDDEFTHLYTLIVRPNNTYEVK.LDNSQVES	R	L	23	5	29599090	43949260	43949194	8799925	8799912	43949245	8799922	-51	2047754000000	176230	109600	9999	2	2	163	185	496895520000000	1C(57.0215),17N(1540.5286)	Mod1: Hex(7) HexNAc(2) (Theoretical: 1540.5285)	HexNAc(2)Hex(7) % 1540.5285	1.88	0.0	CKDDEFTHLYTLIVRPnNTYEVK	C(0.00)K(0.00)D(0.00)D(0.00)E(0.00)F(0.00)T(0.00)H(0.00)L(0.00)Y(0.00)T(0.00)L(0.00)I(0.00)V(0.00)R(0.00)P(0.00)N(17.62)N(0.00)T(0.00)Y(0.00)E(0.00)V(0.00)K(0.00)	N17	1	C(0.00)K(0.00)D(0.00)D(0.00)E(0.00)F(0.00)T(0.00)H(0.00)L(0.00)Y(0.00)T(0.00)L(0.00)I(0.00)V(0.00)R(0.00)P(0.00)N(11.64)N(0.00)T(0.00)Y(0.00)E(0.00)V(0.00)K(0.00)	C(0)K(0)D(0)D(0)E(0)F(0)T(0)H(0)L(0)Y(0)T(0)L(0)I(0)V(0)R(0)P(0)N(1)N(0)T(0)Y(0)E(0)V(0)K(0)	17.623432	5	0.0	0	15.652564	4	11.6429825	1	0.0	0	0	FALSE	sp|P52193|CALR_BOVIN
2303047_Tparva_AP.32804.32804.4	D:\Theileria\RESULTS\Glyco-N-HCD220Bos\interact.pep.xml	CKDDEFTHLYTLIVRPNNTYEVK	CKDDEFTHLYTLIVRPN[1817]NTYEVK	VIINKDIR.CKDDEFTHLYTLIVRPNNTYEVK.LDNSQVES	R	L	23	4	29552610	45569795	45569770	11402522	11402515	45569774	11402517	-4	1888490000000	170030	126470	9820	2	2	163	185	671488560000000	1C(57.0215),17N(1702.5813)	Mod1: Hex(8) HexNAc(2) (PeakApex: 1702.5812, Theoretical: 1702.5813)	HexNAc(2)Hex(8) % 1702.5814	5.94	0.0	CKDDEFTHLYTLIVRPnNTYEVK	C(0.00)K(0.00)D(0.00)D(0.00)E(0.00)F(0.00)T(0.00)H(0.00)L(0.00)Y(0.00)T(0.00)L(0.00)I(0.00)V(0.00)R(0.00)P(0.00)N(17.00)N(0.00)T(0.00)Y(0.00)E(0.00)V(0.00)K(0.00)	N17	1	C(0.00)K(0.00)D(0.00)D(0.00)E(0.00)F(0.00)T(0.00)H(0.00)L(0.00)Y(0.00)T(0.00)L(0.00)I(0.00)V(0.00)R(0.00)P(0.00)N(10.47)N(0.00)T(0.00)Y(0.00)E(0.00)V(0.00)K(0.00)	C(0)K(0)D(0)D(0)E(0)F(0)T(0)H(0)L(0)Y(0)T(0)L(0)I(0)V(0)R(0)P(0)N(0)N(0)T(0)Y(0)E(0)V(0)K(0)	17.003624	4	0.0	0	17.003624	4	10.466028	0	0.0	0	0	FALSE	sp|P52193|CALR_BOVIN
2303047_Tparva_AP.29336.29336.3	D:\Theileria\RESULTS\Glyco-N-HCD220Bos\interact.pep.xml	HNNDTQHIWESDSNEFSVIADPR	HNN[1493]DTQHIWESDSNEFSVIADPR	DKVIVTSK.HNNDTQHIWESDSNEFSVIADPR.GNTIGRGT	K	G	23	3	27147559	40887002	40886770	13639073	13638996	40886764	13638994	6	30066490	281910	0	10000	2	0	215	237	1.07041e+16	3N(1378.4757)	Mod1: Hex(6) HexNAc(2) (PeakApex: 1378.4766, Theoretical: 1378.4757)	HexNAc(2)Hex(6) % 1378.4757	4.00	0.0	HNnDTQHIWESDSNEFSVIADPR	H(0.00)N(0.00)N(28.19)D(0.00)T(0.00)Q(0.00)H(0.00)I(0.00)W(0.00)E(0.00)S(0.00)D(0.00)S(0.00)N(0.00)E(0.00)F(0.00)S(0.00)V(0.00)I(0.00)A(0.00)D(0.00)P(0.00)R(0.00)	N3	1	H(0.00)N(0.00)N(15.87)D(0.00)T(0.00)Q(0.00)H(0.00)I(0.00)W(0.00)E(0.00)S(0.00)D(0.00)S(0.00)N(0.00)E(0.00)F(0.00)S(0.00)V(0.00)I(0.00)A(0.00)D(0.00)P(0.00)R(0.00)	H(0)N(0)N(4)D(0)T(0)Q(0)H(0)I(0)W(0)E(0)S(0)D(0)S(0)N(0)E(0)F(0)S(0)V(0)I(0)A(0)D(0)P(0)R(0)	28.191257	10	0.0	0	22.111752	7	15.8703165	4	0.0	0	0	TRUE	sp|Q95M18|ENPL_BOVIN
2303047_Tparva_AP.29309.29309.4	D:\Theileria\RESULTS\Glyco-N-HCD220Bos\interact.pep.xml	HNNDTQHIWESDSNEFSVIADPR	HNN[1493]DTQHIWESDSNEFSVIADPR	DKVIVTSK.HNNDTQHIWESDSNEFSVIADPR.GNTIGRGT	K	G	23	4	27128250	40886838	40886740	10231782	10231758	40886764	10231764	-24	65501290000	212350	0	10000	2	0	215	237	2.28928e+16	3N(1378.4757)	Mod1: Hex(6) HexNAc(2) (PeakApex: 1378.4766, Theoretical: 1378.4757)	HexNAc(2)Hex(6) % 1378.4757	-0.99	0.0	HNnDTQHIWESDSNEFSVIADPR	H(0.00)N(0.00)N(21.24)D(0.00)T(0.00)Q(0.00)H(0.00)I(0.00)W(0.00)E(0.00)S(0.00)D(0.00)S(0.00)N(0.00)E(0.00)F(0.00)S(0.00)V(0.00)I(0.00)A(0.00)D(0.00)P(0.00)R(0.00)	N3	1	H(0.00)N(0.00)N(5.60)D(0.00)T(0.00)Q(0.00)H(0.00)I(0.00)W(0.00)E(0.00)S(0.00)D(0.00)S(0.00)N(0.00)E(0.00)F(0.00)S(0.00)V(0.00)I(0.00)A(0.00)D(0.00)P(0.00)R(0.00)	H(0)N(0)N(3)D(0)T(0)Q(0)H(0)I(0)W(0)E(0)S(0)D(0)S(0)N(0)E(0)F(0)S(0)V(0)I(0)A(0)D(0)P(0)R(0)	21.23532	11	0.0	0	15.63572	8	5.599599	3	0.0	0	0	TRUE	sp|Q95M18|ENPL_BOVIN
2303047_Tparva_AP.29306.29306.3	D:\Theileria\RESULTS\Glyco-N-HCD220Bos\interact.pep.xml	HNNDTQHIWESDSNEFSVIADPR	HNN[1655]DTQHIWESDSNEFSVIADPR	DKVIVTSK.HNNDTQHIWESDSNEFSVIADPR.GNTIGRGT	K	G	23	3	27125623	42507330	42507246	14179183	14179155	42507292	14179170	-46	2342880000000	150210	0	9944	2	0	215	237	275070880000000	3N(1540.5286)	Mod1: Hex(7) HexNAc(2) (Theoretical: 1540.5285)	HexNAc(2)Hex(7) % 1540.5285	0.75	0.0	HNnDTQHIWESDSNEFSVIADPR	H(0.00)N(0.00)N(15.02)D(0.00)T(0.00)Q(0.00)H(0.00)I(0.00)W(0.00)E(0.00)S(0.00)D(0.00)S(0.00)N(0.00)E(0.00)F(0.00)S(0.00)V(0.00)I(0.00)A(0.00)D(0.00)P(0.00)R(0.00)	N3	1	H(0.00)N(0.00)N(9.60)D(0.00)T(0.00)Q(0.00)H(0.00)I(0.00)W(0.00)E(0.00)S(0.00)D(0.00)S(0.00)N(0.00)E(0.00)F(0.00)S(0.00)V(0.00)I(0.00)A(0.00)D(0.00)P(0.00)R(0.00)	H(0)N(0)N(2)D(0)T(0)Q(0)H(0)I(0)W(0)E(0)S(0)D(0)S(0)N(0)E(0)F(0)S(0)V(0)I(0)A(0)D(0)P(0)R(0)	15.021612	6	0.0	0	10.027147	4	9.599636	2	0.0	0	0	TRUE	sp|Q95M18|ENPL_BOVIN
2303047_Tparva_AP.29296.29296.4	D:\Theileria\RESULTS\Glyco-N-HCD220Bos\interact.pep.xml	HNNDTQHIWESDSNEFSVIADPR	HNN[1655]DTQHIWESDSNEFSVIADPR	DKVIVTSK.HNNDTQHIWESDSNEFSVIADPR.GNTIGRGT	K	G	23	4	27117866	42507246	42507285	10636884	10636894	42507292	10636896	-7	37328620	289680	95430	10000	2	0	215	237	718053680000000	3N(1540.5286)	Mod1: Hex(7) HexNAc(2) (Theoretical: 1540.5285)	HexNAc(2)Hex(7) % 1540.5285	3.41	0.0	HNnDTQHIWESDSNEFSVIADPR	H(0.00)N(0.00)N(28.97)D(0.00)T(0.00)Q(0.00)H(0.00)I(0.00)W(0.00)E(0.00)S(0.00)D(0.00)S(0.00)N(0.00)E(0.00)F(0.00)S(0.00)V(0.00)I(0.00)A(0.00)D(0.00)P(0.00)R(0.00)	N3	1	H(0.00)N(0.00)N(12.17)D(0.00)T(0.00)Q(0.00)H(0.00)I(0.00)W(0.00)E(0.00)S(0.00)D(0.00)S(0.00)N(0.00)E(0.00)F(0.00)S(0.00)V(0.00)I(0.00)A(0.00)D(0.00)P(0.00)R(0.00)	H(0)N(0)N(3)D(0)T(0)Q(0)H(0)I(0)W(0)E(0)S(0)D(0)S(0)N(0)E(0)F(0)S(0)V(0)I(0)A(0)D(0)P(0)R(0)	28.96806	11	0.0	0	23.008457	8	12.165638	3	0.0	0	0	TRUE	sp|Q95M18|ENPL_BOVIN
2303047_Tparva_AP.29108.29108.3	D:\Theileria\RESULTS\Glyco-N-HCD220Bos\interact.pep.xml	HNNDTQHIWESDSNEFSVIADPR	HNN[1817]DTQHIWESDSNEFSVIADPR	DKVIVTSK.HNNDTQHIWESDSNEFSVIADPR.GNTIGRGT	K	G	23	3	26989980	44127910	44127810	14719376	14719343	44127821	14719347	-14	15372690000000	137530	0	9010	2	0	215	237	423306160000000	3N(1702.5813)	Mod1: Hex(8) HexNAc(2) (PeakApex: 1702.5812, Theoretical: 1702.5813)	HexNAc(2)Hex(8) % 1702.5814	1.87	0.0	HNnDTQHIWESDSNEFSVIADPR	H(0.00)N(0.00)N(13.75)D(0.00)T(0.00)Q(0.00)H(0.00)I(0.00)W(0.00)E(0.00)S(0.00)D(0.00)S(0.00)N(0.00)E(0.00)F(0.00)S(0.00)V(0.00)I(0.00)A(0.00)D(0.00)P(0.00)R(0.00)	N3	1	H(0.00)N(0.00)N(10.82)D(0.00)T(0.00)Q(0.00)H(0.00)I(0.00)W(0.00)E(0.00)S(0.00)D(0.00)S(0.00)N(0.00)E(0.00)F(0.00)S(0.00)V(0.00)I(0.00)A(0.00)D(0.00)P(0.00)R(0.00)	H(0)N(0)N(2)D(0)T(0)Q(0)H(0)I(0)W(0)E(0)S(0)D(0)S(0)N(0)E(0)F(0)S(0)V(0)I(0)A(0)D(0)P(0)R(0)	13.753928	4	0.0	0	8.383346	2	10.815084	2	0.0	0	0	TRUE	sp|Q95M18|ENPL_BOVIN
2303047_Tparva_AP.29098.29098.4	D:\Theileria\RESULTS\Glyco-N-HCD220Bos\interact.pep.xml	HNNDTQHIWESDSNEFSVIADPR	HNN[1817]DTQHIWESDSNEFSVIADPR	DKVIVTSK.HNNDTQHIWESDSNEFSVIADPR.GNTIGRGT	K	G	23	4	26982370	44127686	44127817	11041994	11042027	44127821	11042029	-4	211348800000	192000	0	10000	2	0	215	237	1.20038e+16	3N(1702.5813)	Mod1: Hex(8) HexNAc(2) (PeakApex: 1702.5812, Theoretical: 1702.5813)	HexNAc(2)Hex(8) % 1702.5814	3.69	0.0	HNnDTQHIWESDSNEFSVIADPR	H(0.00)N(0.00)N(19.20)D(0.00)T(0.00)Q(0.00)H(0.00)I(0.00)W(0.00)E(0.00)S(0.00)D(0.00)S(0.00)N(0.00)E(0.00)F(0.00)S(0.00)V(0.00)I(0.00)A(0.00)D(0.00)P(0.00)R(0.00)	N3	1	H(0.00)N(0.00)N(11.67)D(0.00)T(0.00)Q(0.00)H(0.00)I(0.00)W(0.00)E(0.00)S(0.00)D(0.00)S(0.00)N(0.00)E(0.00)F(0.00)S(0.00)V(0.00)I(0.00)A(0.00)D(0.00)P(0.00)R(0.00)	H(0)N(0)N(4)D(0)T(0)Q(0)H(0)I(0)W(0)E(0)S(0)D(0)S(0)N(0)E(0)F(0)S(0)V(0)I(0)A(0)D(0)P(0)R(0)	19.200294	9	0.0	0	11.727955	5	11.669934	4	0.0	0	0	TRUE	sp|Q95M18|ENPL_BOVIN
2303047_Tparva_AP.19218.19218.2	D:\Theileria\RESULTS\Glyco-N-HCD220Bos\interact.pep.xml	VFGSQNLTTVK	VFGSQN[1817]LTTVK	FIGPEDIR.VFGSQNLTTVK.LKGVGESF	R	L	11	2	19991107	28952236	28952275	14486191	14486210	28952265	14486206	10	31970540000000	114810	0	9113	2	0	510	520	328654680000000	6N(1702.5813)	Mod1: Hex(8) HexNAc(2) (PeakApex: 1702.5812, Theoretical: 1702.5813)	HexNAc(2)Hex(8) % 1702.5814	3.74	0.0	VFGSQnLTTVK	V(0.00)F(0.00)G(0.00)S(0.00)Q(0.00)N(9.67)L(0.00)T(0.00)T(0.00)V(0.00)K(0.00)	N6	1	V(0.00)F(0.00)G(0.00)S(0.00)Q(0.00)N(6.64)L(0.00)T(0.00)T(0.00)V(0.00)K(0.00)	V(0)F(0)G(0)S(0)Q(0)N(0)L(0)T(0)T(0)V(0)K(0)	9.671505	2	0.0	0	11.481633	3	6.6387224	0	0.0	0	0	FALSE	tr|A0A3Q1M930|A0A3Q1M930_BOVIN
2303046_Tparva_DP_2.36932.36932.3	D:\Theileria\RESULTS\Glyco-N-HCD220Bos\interact.pep.xml	DYYPINESLASLPLR	DYYPIN[1817]ESLASLPLR	NDYWNIQK.DYYPINESLASLPLR.VSFCPISI	K	V	15	3	34143318	34524822	34524722	11518347	11518313	34524751	11518323	-30	2422423000000	129630	0	9888	2	0	290	304	290295720000000	6N(1702.5813)	Mod1: Hex(8) HexNAc(2) (PeakApex: 1702.5812, Theoretical: 1702.5813)	HexNAc(2)Hex(8) % 1702.5814	0.12	0.0	DYYPInESLASLPLR	D(0.00)Y(0.00)Y(0.00)P(0.00)I(0.00)N(12.96)E(0.00)S(0.00)L(0.00)A(0.00)S(0.00)L(0.00)P(0.00)L(0.00)R(0.00)	N6	1	D(0.00)Y(0.00)Y(0.00)P(0.00)I(0.00)N(5.55)E(0.00)S(0.00)L(0.00)A(0.00)S(0.00)L(0.00)P(0.00)L(0.00)R(0.00)	D(0)Y(0)Y(0)P(0)I(0)N(0)E(0)S(0)L(0)A(0)S(0)L(0)P(0)L(0)R(0)	12.96308	4	0.0	0	12.96308	4	5.5535717	0	0.0	0	0	TRUE	sp|Q2NL17|CLPT1_BOVIN
2303046_Tparva_DP_2.33968.33968.3	D:\Theileria\RESULTS\Glyco-N-HCD220Bos\interact.pep.xml	GFYNQSEAGSHTLQWVFGCDVGPEGR	GFYN[1819]QSEAGSHTLQWVFGCDVGPEGR	RTGINTIR.GFYNQSEAGSHTLQWVFGCDVGPEGR.LIRGIWQN	R	L	26	3	31723042	46038760	46038623	15356326	15356280	46019174	15349799	19448	1501413000000	87940	0	9902	2	0	104	129	0	19C(57.0215),4N(1704.6348)		HexNAc(6)Hex(3) % 1704.6347	-4.60	0.07547169811320754	GFYnQSEAGSHTLQWVFGCDVGPEGR	G(0.00)F(0.00)Y(0.00)N(8.79)Q(0.00)S(0.00)E(0.00)A(0.00)G(0.00)S(0.00)H(0.00)T(0.00)L(0.00)Q(0.00)W(0.00)V(0.00)F(0.00)G(0.00)C(0.00)D(0.00)V(0.00)G(0.00)P(0.00)E(0.00)G(0.00)R(0.00)	N4	1	G(0.00)F(0.00)Y(0.00)N(4.52)Q(0.00)S(0.00)E(0.00)A(0.00)G(0.00)S(0.00)H(0.00)T(0.00)L(0.00)Q(0.00)W(0.00)V(0.00)F(0.00)G(0.00)C(0.00)D(0.00)V(0.00)G(0.00)P(0.00)E(0.00)G(0.00)R(0.00)	G(0)F(0)Y(0)N(0)Q(0)S(0)E(0)A(0)G(0)S(0)H(0)T(0)L(0)Q(0)W(0)V(0)F(0)G(0)C(0)D(0)V(0)G(0)P(0)E(0)G(0)R(0)	8.794309	3	0.0	0	8.794309	3	4.524654	0	0.0	0	0	FALSE	tr|A0A3Q1NHF9|A0A3Q1NHF9_BOVIN
2303046_Tparva_DP_2.32766.32766.3	D:\Theileria\RESULTS\Glyco-N-HCD220Bos\interact.pep.xml	LLHSLGGDDYLGLFNR	LLHSLGGDDYLGLFN[1817]R	YAFSSVEK.LLHSLGGDDYLGLFNR.SIIETIQK	K	S	16	3	30783503	34914995	34914950	11648404	11648389	34914972	11648396	-21	8709637000000	117400	0	9510	2	0	185	200	101606760000000	15N(1702.5813)	Mod1: Hex(8) HexNAc(2) (PeakApex: 1702.5812, Theoretical: 1702.5813)	HexNAc(2)Hex(8) % 1702.5814	1.31	0.0	LLHSLGGDDYLGLFnR	L(0.00)L(0.00)H(0.00)S(0.00)L(0.00)G(0.00)G(0.00)D(0.00)D(0.00)Y(0.00)L(0.00)G(0.00)L(0.00)F(0.00)N(11.74)R(0.00)	N15	1	L(0.00)L(0.00)H(0.00)S(0.00)L(0.00)G(0.00)G(0.00)D(0.00)D(0.00)Y(0.00)L(0.00)G(0.00)L(0.00)F(0.00)N(7.78)R(0.00)	L(0)L(0)H(0)S(0)L(0)G(0)G(0)D(0)D(0)Y(0)L(0)G(0)L(0)F(0)N(2)R(0)	11.740464	4	0.0	0	9.038485	2	7.778965	2	0.0	0	0	TRUE	sp|F1N2K1|PCYOX_BOVIN
2303046_Tparva_DP_2.28855.28855.2	D:\Theileria\RESULTS\Glyco-N-HCD220Bos\interact.pep.xml	AGPNGTLFVVDAYK	AGPN[1330]GTLFVVDAYK	CGRPIGIR.AGPNGTLFVVDAYK.GIFEVNPW	R	G	14	2	27826836	26681738	26681648	13350942	13350897	26671684	13345916	9964	4900607000000	117390	0	9575	2	0	156	169	16256910000000	4N(1216.4229)		HexNAc(2)Hex(5) % 1216.4229	0.58	0.0	AGPnGTLFVVDAYK	A(0.00)G(0.00)P(0.00)N(11.74)G(0.00)T(0.00)L(0.00)F(0.00)V(0.00)V(0.00)D(0.00)A(0.00)Y(0.00)K(0.00)	N4	1	A(0.00)G(0.00)P(0.00)N(5.62)G(0.00)T(0.00)L(0.00)F(0.00)V(0.00)V(0.00)D(0.00)A(0.00)Y(0.00)K(0.00)	A(0)G(0)P(0)N(0)G(0)T(0)L(0)F(0)V(0)V(0)D(0)A(0)Y(0)K(0)	11.739054	4	0.0	0	11.739054	4	5.6152935	0	0.0	0	0	FALSE	sp|Q3T0E5|APMAP_BOVIN
2303046_Tparva_DP_2.28694.28694.3	D:\Theileria\RESULTS\Glyco-N-HCD220Bos\interact.pep.xml	AGPNGTLFVVDAYK	AGPN[1493]GTLFVVDAYK	CGRPIGIR.AGPNGTLFVVDAYK.GIFEVNPW	R	G	14	3	27702908	28292173	28292188	9440797	9440802	28292212	9440810	-25	44694070000	208990	0	10000	2	0	156	169	119060460000000	4N(1378.4757)	Mod1: Hex(6) HexNAc(2) (PeakApex: 1378.4766, Theoretical: 1378.4757)	HexNAc(2)Hex(6) % 1378.4757	0.53	0.0	AGPnGTLFVVDAYK	A(0.00)G(0.00)P(0.00)N(18.52)G(0.00)T(0.00)L(0.00)F(0.00)V(0.00)V(0.00)D(0.00)A(0.00)Y(0.00)K(0.00)	N4	1	A(0.00)G(0.00)P(0.00)N(5.91)G(0.00)T(0.00)L(0.00)F(0.00)V(0.00)V(0.00)D(0.00)A(0.00)Y(0.00)K(0.00)	A(0)G(0)P(0)N(0)G(0)T(0)L(0)F(0)V(0)V(0)D(0)A(0)Y(0)K(0)	18.518648	7	0.0	0	20.899054	8	5.9104714	0	0.0	0	0	FALSE	sp|Q3T0E5|APMAP_BOVIN
2303046_Tparva_DP_2.26751.26751.3	D:\Theileria\RESULTS\Glyco-N-HCD220Bos\interact.pep.xml	TTLVDNNTWNNSHIALVGK	TTLVDN[1979]NTWNNSHIALVGK	QIAGMANR.TTLVDNNTWNNSHIALVGK.AMSSNETA	R	A	19	3	26228000	39607002	39606963	13212407	13212394	39606992	13212404	-29	3296096000000	134280	0	9800	2	0	614	632	1.29149e+16	6N(1864.6342)	Mod1: Hex(9) HexNAc(2) (Theoretical: 1864.6342)	HexNAc(2)Hex(9) % 1864.6342	1.47	0.0	TTLVDnNTWnNSHIALVGK	T(0.00)T(0.00)L(0.00)V(0.00)D(0.00)N(13.43)N(0.00)T(0.00)W(0.00)N(13.43)N(0.00)S(0.00)H(0.00)I(0.00)A(0.00)L(0.00)V(0.00)G(0.00)K(0.00)	N6;N10	2	T(0.00)T(0.00)L(0.00)V(0.00)D(0.00)N(5.39)N(0.00)T(0.00)W(0.00)N(5.39)N(0.00)S(0.00)H(0.00)I(0.00)A(0.00)L(0.00)V(0.00)G(0.00)K(0.00)	T(0)T(0)L(0)V(0)D(0)N(0)N(0)T(0)W(0)N(0)N(0)S(0)H(0)I(0)A(0)L(0)V(0)G(0)K(0)	13.428385	5	0.0	0	13.428385	5	5.392936	0	0.0	0	0	TRUE	tr|A5D7G6|A5D7G6_BOVIN
2303046_Tparva_DP_2.26724.26724.3	D:\Theileria\RESULTS\Glyco-N-HCD220Bos\interact.pep.xml	TTLVDNNTWNNSHIALVGK	TTLVDN[2141]NTWNNSHIALVGK	QIAGMANR.TTLVDNNTWNNSHIALVGK.AMSSNETA	R	A	19	3	26206800	41227515	41227480	13752578	13752566	41227520	13752579	-39	1800944000000	154780	0	10000	2	0	614	632	249843480000000	6N(2026.6870)		HexNAc(2)Hex(10) % 2026.6870	0.41	0.0	TTLVDnNTWnNSHIALVGK	T(0.00)T(0.00)L(0.00)V(0.00)D(0.00)N(15.48)N(0.00)T(0.00)W(0.00)N(15.48)N(0.00)S(0.00)H(0.00)I(0.00)A(0.00)L(0.00)V(0.00)G(0.00)K(0.00)	N6;N10	2	T(0.00)T(0.00)L(0.00)V(0.00)D(0.00)N(9.47)N(0.00)T(0.00)W(0.00)N(9.47)N(0.00)S(0.00)H(0.00)I(0.00)A(0.00)L(0.00)V(0.00)G(0.00)K(0.00)	T(0)T(0)L(0)V(0)D(0)N(1)N(0)T(0)W(0)N(1)N(0)S(0)H(0)I(0)A(0)L(0)V(0)G(0)K(0)	15.478153	5	0.0	0	13.5063	4	9.46581	1	0.0	0	0	TRUE	tr|A5D7G6|A5D7G6_BOVIN
2303046_Tparva_DP_2.25610.25610.3	D:\Theileria\RESULTS\Glyco-N-HCD220Bos\interact.pep.xml	TCEECLKNVSCLWCNANK	TCEECLKN[1493]VSCLWCNANK	GCSQNTSR.TCEECLKNVSCLWCNANK.MCIDYPVT	R	M	18	3	25373533	36634429	36634424	12221549	12221547	36634454	12221556	-31	1383566000000	159360	0	9933	2	1	105	122	297170240000000	11C(57.0215),14C(57.0215),2C(57.0215),5C(57.0215),8N(1378.4757)	Mod1: Hex(6) HexNAc(2) (PeakApex: 1378.4766, Theoretical: 1378.4757)	HexNAc(2)Hex(6) % 1378.4757	0.35	0.0	TCEECLKnVSCLWCNANK	T(0.00)C(0.00)E(0.00)E(0.00)C(0.00)L(0.00)K(0.00)N(13.82)V(0.00)S(0.00)C(0.00)L(0.00)W(0.00)C(0.00)N(0.00)A(0.00)N(0.00)K(0.00)	N8	1	T(0.00)C(0.00)E(0.00)E(0.00)C(0.00)L(0.00)K(0.00)N(5.73)V(0.00)S(0.00)C(0.00)L(0.00)W(0.00)C(0.00)N(0.00)A(0.00)N(0.00)K(0.00)	T(0)C(0)E(0)E(0)C(0)L(0)K(0)N(0)V(0)S(0)C(0)L(0)W(0)C(0)N(0)A(0)N(0)K(0)	13.817083	5	0.0	0	15.93651	6	5.7307296	0	0.0	0	0	FALSE	tr|A0A3Q1LIA1|A0A3Q1LIA1_BOVIN
2303046_Tparva_DP_2.22491.22491.3	D:\Theileria\RESULTS\Glyco-N-HCD220Bos\interact.pep.xml	TILVDNNTWNNTHISR	TILVDN[1817]NTWNNTHISR	QITAMANR.TILVDNNTWNNTHISR.VGQAMAST	R	V	16	3	23048784	35995303	35995240	12008507	12008486	35995256	12008491	-17	539278600000	162220	81230	9976	2	0	539	554	1177863200000000	6N(1702.5813)	Mod1: Hex(8) HexNAc(2) (PeakApex: 1702.5812, Theoretical: 1702.5813)	HexNAc(2)Hex(8) % 1702.5814	2.15	0.0	TILVDnNTWnNTHISR	T(0.00)I(0.00)L(0.00)V(0.00)D(0.00)N(16.22)N(0.00)T(0.00)W(0.00)N(16.22)N(0.00)T(0.00)H(0.00)I(0.00)S(0.00)R(0.00)	N6;N10	2	T(0.00)I(0.00)L(0.00)V(0.00)D(0.00)N(6.66)N(0.00)T(0.00)W(0.00)N(6.66)N(0.00)T(0.00)H(0.00)I(0.00)S(0.00)R(0.00)	T(0)I(0)L(0)V(0)D(0)N(0)N(0)T(0)W(0)N(0)N(0)T(0)H(0)I(0)S(0)R(0)	16.222103	5	0.0	0	16.222103	5	6.6624966	0	0.0	0	0	TRUE	sp|Q2KJI2|STT3A_BOVIN
2303046_Tparva_DP_2.22425.22425.3	D:\Theileria\RESULTS\Glyco-N-HCD220Bos\interact.pep.xml	TLEDAENETVLHPTLK	TLEDAEN[1330]ETVLHPTLK	PGVSMVMK.TLEDAENETVLHPTLK.LPISPQGT	K	L	16	3	23001267	30273462	30273450	10101227	10101223	30253384	10094534	20065	669607100000	266220	102910	10000	2	0	157	172	917215760000000	7N(1216.4229)		HexNAc(2)Hex(5) % 1216.4229	1.07	0.0	TLEDAEnETVLHPTLK	T(0.00)L(0.00)E(0.00)D(0.00)A(0.00)E(0.00)N(22.15)E(0.00)T(0.00)V(0.00)L(0.00)H(0.00)P(0.00)T(0.00)L(0.00)K(0.00)	N7	1	T(0.00)L(0.00)E(0.00)D(0.00)A(0.00)E(0.00)N(8.24)E(0.00)T(0.00)V(0.00)L(0.00)H(0.00)P(0.00)T(0.00)L(0.00)K(0.00)	T(0)L(0)E(0)D(0)A(0)E(0)N(1)E(0)T(0)V(0)L(0)H(0)P(0)T(0)L(0)K(0)	22.14602	9	0.0	0	26.622082	11	8.237078	1	0.0	0	0	FALSE	tr|A0A3Q1LUM2|A0A3Q1LUM2_BOVIN
2303046_Tparva_DP_2.22390.22390.3	D:\Theileria\RESULTS\Glyco-N-HCD220Bos\interact.pep.xml	TILVDNNTWNNTHISR	TILVDN[2141]NTWNNTHISR	QITAMANR.TILVDNNTWNNTHISR.VGQAMAST	R	V	16	3	22973357	39236353	39236304	13088857	13088841	39236312	13088843	-9	15302070000000	117610	0	10000	2	0	539	554	7270840000000	6N(2026.6870)		HexNAc(2)Hex(10) % 2026.6870	2.58	0.0	TILVDnNTWnNTHISR	T(0.00)I(0.00)L(0.00)V(0.00)D(0.00)N(11.76)N(0.00)T(0.00)W(0.00)N(11.76)N(0.00)T(0.00)H(0.00)I(0.00)S(0.00)R(0.00)	N6;N10	2	T(0.00)I(0.00)L(0.00)V(0.00)D(0.00)N(5.40)N(0.00)T(0.00)W(0.00)N(5.40)N(0.00)T(0.00)H(0.00)I(0.00)S(0.00)R(0.00)	T(0)I(0)L(0)V(0)D(0)N(0)N(0)T(0)W(0)N(0)N(0)T(0)H(0)I(0)S(0)R(0)	11.761323	4	0.0	0	11.761323	4	5.395435	0	0.0	0	0	TRUE	sp|Q2KJI2|STT3A_BOVIN
2303046_Tparva_DP_2.22250.22250.3	D:\Theileria\RESULTS\Glyco-N-HCD220Bos\interact.pep.xml	TLEDAENETVLHPTLK	TLEDAEN[1493]ETVLHPTLK	PGVSMVMK.TLEDAENETVLHPTLK.LPISPQGT	K	L	16	3	22869543	31873843	31873926	10634687	10634715	31873912	10634709	13	3850348000000	131580	0	9927	2	0	157	172	300094740000000	7N(1378.4757)	Mod1: Hex(6) HexNAc(2) (PeakApex: 1378.4766, Theoretical: 1378.4757)	HexNAc(2)Hex(6) % 1378.4757	1.94	0.0	TLEDAEnETVLHPTLK	T(0.00)L(0.00)E(0.00)D(0.00)A(0.00)E(0.00)N(13.16)E(0.00)T(0.00)V(0.00)L(0.00)H(0.00)P(0.00)T(0.00)L(0.00)K(0.00)	N7	1	T(0.00)L(0.00)E(0.00)D(0.00)A(0.00)E(0.00)N(7.78)E(0.00)T(0.00)V(0.00)L(0.00)H(0.00)P(0.00)T(0.00)L(0.00)K(0.00)	T(0)L(0)E(0)D(0)A(0)E(0)N(1)E(0)T(0)V(0)L(0)H(0)P(0)T(0)L(0)K(0)	13.158993	5	0.0	0	9.98386	4	7.780303	1	0.0	0	0	FALSE	tr|A0A3Q1LUM2|A0A3Q1LUM2_BOVIN
2303046_Tparva_DP_2.22141.22141.3	D:\Theileria\RESULTS\Glyco-N-HCD220Bos\interact.pep.xml	NATYTFWTDPAKPSK	N[1655]ATYTFWTDPAKPSK	TGKVTRSR.NATYTFWTDPAKPSK.VNGISASR	R	V	15	3	22790002	32663680	32663691	10897966	10897970	32663647	10897955	44	740457100000	100220	0	9954	2	1	439	453	156709820000000	1N(1540.5286)	Mod1: Hex(7) HexNAc(2) (Theoretical: 1540.5285)	HexNAc(2)Hex(7) % 1540.5285	-0.17	0.0	nATYTFWTDPAKPSK	N(7.13)A(0.00)T(0.00)Y(0.00)T(0.00)F(0.00)W(0.00)T(0.00)D(0.00)P(0.00)A(0.00)K(0.00)P(0.00)S(0.00)K(0.00)	N1	1	N(4.61)A(0.00)T(0.00)Y(0.00)T(0.00)F(0.00)W(0.00)T(0.00)D(0.00)P(0.00)A(0.00)K(0.00)P(0.00)S(0.00)K(0.00)	N(0)A(0)T(0)Y(0)T(0)F(0)W(0)T(0)D(0)P(0)A(0)K(0)P(0)S(0)K(0)	7.13034	2	0.0	0	10.022932	3	4.6051702	0	0.0	0	0	TRUE	tr|F1MJS9|F1MJS9_BOVIN
2303046_Tparva_DP_2.21977.21977.3	D:\Theileria\RESULTS\Glyco-N-HCD220Bos\interact.pep.xml	QTNGSIVVVSSIAGK	QTN[1817]GSIVVVSSIAGK	TAAIPMIK.QTNGSIVVVSSIAGK.LACPIVAA	K	L	15	3	22668804	31613884	31613870	10548034	10548029	31613855	10548024	14	4671971000000	118220	0	9765	2	0	160	174	330615240000000	3N(1702.5813)	Mod1: Hex(8) HexNAc(2) (PeakApex: 1702.5812, Theoretical: 1702.5813)	HexNAc(2)Hex(8) % 1702.5814	0.85	0.0	QTnGSIVVVSSIAGK	Q(0.00)T(0.00)N(11.82)G(0.00)S(0.00)I(0.00)V(0.00)V(0.00)V(0.00)S(0.00)S(0.00)I(0.00)A(0.00)G(0.00)K(0.00)	N3	1	Q(0.00)T(0.00)N(4.61)G(0.00)S(0.00)I(0.00)V(0.00)V(0.00)V(0.00)S(0.00)S(0.00)I(0.00)A(0.00)G(0.00)K(0.00)	Q(0)T(0)N(0)G(0)S(0)I(0)V(0)V(0)V(0)S(0)S(0)I(0)A(0)G(0)K(0)	11.822299	5	0.0	0	11.822299	5	4.6051702	0	0.0	0	0	FALSE	sp|Q8HZJ8|DHI1_BOVIN
2303046_Tparva_DP_2.19096.19096.2	D:\Theileria\RESULTS\Glyco-N-HCD220Bos\interact.pep.xml	SALNQTKK	SALN[1493]QTKK	SSDRKMSK.SALNQTKK.RKKRRHRT	K	R	8	2	20494062	22669817	22669814	11344981	11344980	22669786	11344966	28	12801180000000	100710	0	9998	2	0	138	145	333907160000000	4N(1378.4757)	Mod1: Hex(6) HexNAc(2) (PeakApex: 1378.4766, Theoretical: 1378.4757)	HexNAc(2)Hex(6) % 1378.4757	1.87	0.0	SALnQTKK	S(0.00)A(0.00)L(0.00)N(8.59)Q(0.00)T(0.00)K(0.00)K(0.00)	N4	1	S(0.00)A(0.00)L(0.00)N(6.51)Q(0.00)T(0.00)K(0.00)K(0.00)	S(0)A(0)L(0)N(0)Q(0)T(0)K(0)K(0)	8.587536	1	0.0	0	10.071194	2	6.50797	0	0.0	0	0	TRUE	tr|F1N3B5|F1N3B5_BOVIN
2303046_Tparva_DP_2.19069.19069.2	D:\Theileria\RESULTS\Glyco-N-HCD220Bos\interact.pep.xml	SALNQTKK	SALN[1493]QTKK	SSDRKMSK.SALNQTKK.RKKRRHRT	K	R	8	2	20473425	22669760	22669812	11344953	11344979	22669786	11344966	25	40202210000000	100830	0	9986	2	0	138	145	333907160000000	4N(1378.4757)	Mod1: Hex(6) HexNAc(2) (PeakApex: 1378.4766, Theoretical: 1378.4757)	HexNAc(2)Hex(6) % 1378.4757	2.01	0.0	SALnQTKK	S(0.00)A(0.00)L(0.00)N(8.59)Q(0.00)T(0.00)K(0.00)K(0.00)	N4	1	S(0.00)A(0.00)L(0.00)N(6.53)Q(0.00)T(0.00)K(0.00)K(0.00)	S(0)A(0)L(0)N(0)Q(0)T(0)K(0)K(0)	8.59126	1	0.0	0	10.083307	2	6.532404	0	0.0	0	0	TRUE	tr|F1N3B5|F1N3B5_BOVIN
2303046_Tparva_DP_2.18632.18632.2	D:\Theileria\RESULTS\Glyco-N-HCD220Bos\interact.pep.xml	SALNQTKK	SALN[1817]QTKK	SSDRKMSK.SALNQTKK.RKKRRHRT	K	R	8	2	20136598	25930864	25930903	12975505	12975524	25910843	12965494	20060	17398030000000	105380	0	10000	2	0	138	145	10072410000000	4N(1702.5813)		HexNAc(2)Hex(8) % 1702.5814	0.98	0.0	SALnQTKK	S(0.00)A(0.00)L(0.00)N(9.09)Q(0.00)T(0.00)K(0.00)K(0.00)	N4	1	S(0.00)A(0.00)L(0.00)N(6.64)Q(0.00)T(0.00)K(0.00)K(0.00)	S(0)A(0)L(0)N(0)Q(0)T(0)K(0)K(0)	9.08759	1	0.0	0	10.538628	2	6.644461	0	0.0	0	0	TRUE	tr|F1N3B5|F1N3B5_BOVIN
2303046_Tparva_DP_2.18614.18614.2	D:\Theileria\RESULTS\Glyco-N-HCD220Bos\interact.pep.xml	SALNQTKK	SALN[1817]QTKK	SSDRKMSK.SALNQTKK.RKKRRHRT	K	R	8	2	20121693	25910845	25910837	12965495	12965491	25910843	12965494	-6	9167480000000	96510	0	9847	2	0	138	145	10072410000000	4N(1702.5813)	Mod1: Hex(8) HexNAc(2) (PeakApex: 1702.5812, Theoretical: 1702.5813)	HexNAc(2)Hex(8) % 1702.5814	2.65	0.0	SALnQTKK	S(0.00)A(0.00)L(0.00)N(8.20)Q(0.00)T(0.00)K(0.00)K(0.00)	N4	1	S(0.00)A(0.00)L(0.00)N(6.65)Q(0.00)T(0.00)K(0.00)K(0.00)	S(0)A(0)L(0)N(0)Q(0)T(0)K(0)K(0)	8.198828	1	0.0	0	9.651256	2	6.6546755	0	0.0	0	0	TRUE	tr|F1N3B5|F1N3B5_BOVIN
2303046_Tparva_DP_2.17865.17865.2	D:\Theileria\RESULTS\Glyco-N-HCD220Bos\interact.pep.xml	LTPLFNK	LTPLFN[1330]K	KEIAIIKR.LTPLFNK.SFESTVGQ	R	S	7	2	19562625	20479066	20479071	10249606	10249608	20479083	10249614	-13	489778900000	157400	0	9951	2	0	54	60	829957760000000	6N(1216.4229)	Mod1: N-linked glycan core (Theoretical: 1216.4229)	HexNAc(2)Hex(5) % 1216.4229	2.88	0.0	LTPLFnK	L(0.00)T(0.00)P(0.00)L(0.00)F(0.00)N(15.74)K(0.00)	N6	1	L(0.00)T(0.00)P(0.00)L(0.00)F(0.00)N(15.74)K(0.00)	L(0)T(0)P(0)L(0)F(0)N(4)K(0)	15.740149	4	0.0	0	11.621288	2	15.740149	4	0.0	0	0	TRUE	sp|P11456|MPRD_BOVIN
2303046_Tparva_DP_2.17640.17640.4	D:\Theileria\RESULTS\Glyco-N-HCD220Bos\interact.pep.xml	SRNATYTFWTDPAKPSK	SRN[1655]ATYTFWTDPAKPSK	RVTGKVTR.SRNATYTFWTDPAKPSK.VNGISASR	R	V	17	4	19393527	35095012	35094940	8783826	8783808	35094977	8783817	-39	25438990000000	108780	0	9986	2	2	437	453	316486560000000	3N(1540.5286)	Mod1: Hex(7) HexNAc(2) (Theoretical: 1540.5285)	HexNAc(2)Hex(7) % 1540.5285	2.55	0.0	SRnATYTFWTDPAKPSK	S(0.00)R(0.00)N(10.88)A(0.00)T(0.00)Y(0.00)T(0.00)F(0.00)W(0.00)T(0.00)D(0.00)P(0.00)A(0.00)K(0.00)P(0.00)S(0.00)K(0.00)	N3	1	S(0.00)R(0.00)N(8.09)A(0.00)T(0.00)Y(0.00)T(0.00)F(0.00)W(0.00)T(0.00)D(0.00)P(0.00)A(0.00)K(0.00)P(0.00)S(0.00)K(0.00)	S(0)R(0)N(1)A(0)T(0)Y(0)T(0)F(0)W(0)T(0)D(0)P(0)A(0)K(0)P(0)S(0)K(0)	10.87875	3	0.0	0	8.207432	2	8.093267	1	0.0	0	0	TRUE	tr|F1MJS9|F1MJS9_BOVIN
2303046_Tparva_DP_2.17457.17457.2	D:\Theileria\RESULTS\Glyco-N-HCD220Bos\interact.pep.xml	LTPLFNK	LTPLFN[1493]K	KEIAIIKR.LTPLFNK.SFESTVGQ	R	S	7	2	19252970	22099622	22099620	11059884	11059883	22099611	11059879	8	281676100000	117010	0	10000	2	0	54	60	1.14892e+16	6N(1378.4757)	Mod1: Hex(6) HexNAc(2) (PeakApex: 1378.4766, Theoretical: 1378.4757)	HexNAc(2)Hex(6) % 1378.4757	3.19	0.0	LTPLFnK	L(0.00)T(0.00)P(0.00)L(0.00)F(0.00)N(11.70)K(0.00)	N6	1	L(0.00)T(0.00)P(0.00)L(0.00)F(0.00)N(11.70)K(0.00)	L(0)T(0)P(0)L(0)F(0)N(2)K(0)	11.701834	2	0.0	0	9.820664	1	11.701834	2	0.0	0	0	TRUE	sp|P11456|MPRD_BOVIN
2303046_Tparva_DP_2.17001.17001.2	D:\Theileria\RESULTS\Glyco-N-HCD220Bos\interact.pep.xml	LTPLFNK	LTPLFN[1817]K	KEIAIIKR.LTPLFNK.SFESTVGQ	R	S	7	2	18905729	25340737	25340667	12680441	12680406	25340668	12680406	-1	4753353000000	97920	0	9906	2	0	54	60	462469120000000	6N(1702.5813)	Mod1: Hex(8) HexNAc(2) (PeakApex: 1702.5812, Theoretical: 1702.5813)	HexNAc(2)Hex(8) % 1702.5814	6.18	0.0	LTPLFnK	L(0.00)T(0.00)P(0.00)L(0.00)F(0.00)N(9.79)K(0.00)	N6	1	L(0.00)T(0.00)P(0.00)L(0.00)F(0.00)N(9.79)K(0.00)	L(0)T(0)P(0)L(0)F(0)N(2)K(0)	9.792103	2	0.0	0	8.126183	1	9.792103	2	0.0	0	0	TRUE	sp|P11456|MPRD_BOVIN
2303046_Tparva_DP.34706.34706.3	D:\Theileria\RESULTS\Glyco-N-HCD220Bos\interact.pep.xml	DYYPINESLASLPLR	DYYPIN[1817]ESLASLPLR	NDYWNIQK.DYYPINESLASLPLR.VSFCPISI	K	V	15	3	34127275	34524712	34524727	11518310	11518315	34524751	11518323	-25	10635310000000	103930	0	9377	2	0	290	304	109150690000000	6N(1702.5813)	Mod1: Hex(8) HexNAc(2) (PeakApex: 1702.5812, Theoretical: 1702.5813)	HexNAc(2)Hex(8) % 1702.5814	0.19	0.0	DYYPInESLASLPLR	D(0.00)Y(0.00)Y(0.00)P(0.00)I(0.00)N(10.39)E(0.00)S(0.00)L(0.00)A(0.00)S(0.00)L(0.00)P(0.00)L(0.00)R(0.00)	N6	1	D(0.00)Y(0.00)Y(0.00)P(0.00)I(0.00)N(5.75)E(0.00)S(0.00)L(0.00)A(0.00)S(0.00)L(0.00)P(0.00)L(0.00)R(0.00)	D(0)Y(0)Y(0)P(0)I(0)N(0)E(0)S(0)L(0)A(0)S(0)L(0)P(0)L(0)R(0)	10.393015	3	0.0	0	10.393015	3	5.7480736	0	0.0	0	0	TRUE	sp|Q2NL17|CLPT1_BOVIN
2303046_Tparva_DP.30780.30780.3	D:\Theileria\RESULTS\Glyco-N-HCD220Bos\interact.pep.xml	LLHSLGGDDYLGLFNR	LLHSLGGDDYLGLFN[1817]R	YAFSSVEK.LLHSLGGDDYLGLFNR.SIIETIQK	K	S	16	3	30784497	34925015	34925020	11651744	11651746	34914972	11648396	10047	3495425000000	123260	0	9739	2	0	185	200	47865010	15N(1702.5813)		HexNAc(2)Hex(8) % 1702.5814	0.13	0.0	LLHSLGGDDYLGLFnR	L(0.00)L(0.00)H(0.00)S(0.00)L(0.00)G(0.00)G(0.00)D(0.00)D(0.00)Y(0.00)L(0.00)G(0.00)L(0.00)F(0.00)N(12.33)R(0.00)	N15	1	L(0.00)L(0.00)H(0.00)S(0.00)L(0.00)G(0.00)G(0.00)D(0.00)D(0.00)Y(0.00)L(0.00)G(0.00)L(0.00)F(0.00)N(6.78)R(0.00)	L(0)L(0)H(0)S(0)L(0)G(0)G(0)D(0)D(0)Y(0)L(0)G(0)L(0)F(0)N(1)R(0)	12.326971	4	0.0	0	11.044102	3	6.7815046	1	0.0	0	0	TRUE	sp|F1N2K1|PCYOX_BOVIN
2303046_Tparva_DP.24000.24000.3	D:\Theileria\RESULTS\Glyco-N-HCD220Bos\interact.pep.xml	TCEECLKNVSCLWCNANK	TCEECLKN[1655]VSCLWCNANK	GCSQNTSR.TCEECLKNVSCLWCNANK.MCIDYPVT	R	M	18	3	25316180	38254960	38254958	12761726	12761725	38254982	12761733	-24	2223309000000	81120	0	9845	2	1	105	122	170798160000000	11C(57.0215),14C(57.0215),2C(57.0215),5C(57.0215),8N(1540.5286)	Mod1: Hex(7) HexNAc(2) (Theoretical: 1540.5285)	HexNAc(2)Hex(7) % 1540.5285	1.14	0.0	TCEECLKnVSCLWCNANK	T(0.00)C(0.00)E(0.00)E(0.00)C(0.00)L(0.00)K(0.00)N(8.11)V(0.00)S(0.00)C(0.00)L(0.00)W(0.00)C(0.00)N(0.00)A(0.00)N(0.00)K(0.00)	N8	1	T(0.00)C(0.00)E(0.00)E(0.00)C(0.00)L(0.00)K(0.00)N(4.61)V(0.00)S(0.00)C(0.00)L(0.00)W(0.00)C(0.00)N(0.00)A(0.00)N(0.00)K(0.00)	T(0)C(0)E(0)E(0)C(0)L(0)K(0)N(0)V(0)S(0)C(0)L(0)W(0)C(0)N(0)A(0)N(0)K(0)	8.112211	3	0.0	0	8.112211	3	4.6051702	0	0.0	0	0	FALSE	tr|A0A3Q1LIA1|A0A3Q1LIA1_BOVIN
2303046_Tparva_DP.21125.21125.3	D:\Theileria\RESULTS\Glyco-N-HCD220Bos\interact.pep.xml	TLEDAENETVLHPTLK	TLEDAEN[1330]ETVLHPTLK	PGVSMVMK.TLEDAENETVLHPTLK.LPISPQGT	K	L	16	3	23041157	30263428	30263413	10097882	10097877	30253384	10094534	10028	971627900000	145500	0	9955	2	0	157	172	41689160000000	7N(1216.4229)		HexNAc(2)Hex(5) % 1216.4229	2.08	0.0	TLEDAEnETVLHPTLK	T(0.00)L(0.00)E(0.00)D(0.00)A(0.00)E(0.00)N(14.55)E(0.00)T(0.00)V(0.00)L(0.00)H(0.00)P(0.00)T(0.00)L(0.00)K(0.00)	N7	1	T(0.00)L(0.00)E(0.00)D(0.00)A(0.00)E(0.00)N(5.75)E(0.00)T(0.00)V(0.00)L(0.00)H(0.00)P(0.00)T(0.00)L(0.00)K(0.00)	T(0)L(0)E(0)D(0)A(0)E(0)N(1)E(0)T(0)V(0)L(0)H(0)P(0)T(0)L(0)K(0)	14.550738	7	0.0	0	13.2	6	5.749549	1	0.0	0	0	FALSE	tr|A0A3Q1LUM2|A0A3Q1LUM2_BOVIN
2303046_Tparva_DP.21056.21056.3	D:\Theileria\RESULTS\Glyco-N-HCD220Bos\interact.pep.xml	TILVDNNTWNNTHISR	TILVDN[1979]NTWNNTHISR	QITAMANR.TILVDNNTWNNTHISR.VGQAMAST	R	V	16	3	22984830	37615789	37615810	12548669	12548676	37615784	12548667	26	18123830000000	124670	0	8476	2	0	539	554	1.8252e+16	6N(1864.6342)	Mod1: Hex(9) HexNAc(2) (Theoretical: 1864.6342)	HexNAc(2)Hex(9) % 1864.6342	0.73	0.0	TILVDnNTWnNTHISR	T(0.00)I(0.00)L(0.00)V(0.00)D(0.00)N(12.47)N(0.00)T(0.00)W(0.00)N(12.47)N(0.00)T(0.00)H(0.00)I(0.00)S(0.00)R(0.00)	N6;N10	2	T(0.00)I(0.00)L(0.00)V(0.00)D(0.00)N(6.76)N(0.00)T(0.00)W(0.00)N(6.76)N(0.00)T(0.00)H(0.00)I(0.00)S(0.00)R(0.00)	T(0)I(0)L(0)V(0)D(0)N(0)N(0)T(0)W(0)N(0)N(0)T(0)H(0)I(0)S(0)R(0)	12.467798	3	0.0	0	12.467798	3	6.7557154	0	0.0	0	0	TRUE	sp|Q2KJI2|STT3A_BOVIN
2303046_Tparva_DP.21053.21053.3	D:\Theileria\RESULTS\Glyco-N-HCD220Bos\interact.pep.xml	TILVDNNTWNNTHISR	TILVDN[2141]NTWNNTHISR	QITAMANR.TILVDNNTWNNTHISR.VGQAMAST	R	V	16	3	22982378	39236345	39236338	13088854	13088852	39236312	13088843	25	35420110000000	93030	0	9999	2	0	539	554	339841280000000	6N(2026.6870)		HexNAc(2)Hex(10) % 2026.6870	1.33	0.0	TILVDnNTWnNTHISR	T(0.00)I(0.00)L(0.00)V(0.00)D(0.00)N(9.30)N(0.00)T(0.00)W(0.00)N(9.30)N(0.00)T(0.00)H(0.00)I(0.00)S(0.00)R(0.00)	N6;N10	2	T(0.00)I(0.00)L(0.00)V(0.00)D(0.00)N(5.52)N(0.00)T(0.00)W(0.00)N(5.52)N(0.00)T(0.00)H(0.00)I(0.00)S(0.00)R(0.00)	T(0)I(0)L(0)V(0)D(0)N(0)N(0)T(0)W(0)N(0)N(0)T(0)H(0)I(0)S(0)R(0)	9.303956	2	0.0	0	9.303956	2	5.515861	0	0.0	0	0	TRUE	sp|Q2KJI2|STT3A_BOVIN
20240131_JST_Shi_WGA_4.13758.13758.2	D:\Theileria\RESULTS\Glyco-N-HCD220Bos\interact.pep.xml	LTPLFNK	LTPLFN[1493]K	KEIAIIKR.LTPLFNK.SFESTVGQ	R	S	7	2	19678520	22099673	22099673	11059909	11059909	22099611	11059879	62	10945860000000	83430	0	9998	2	0	54	60	89003500	6N(1378.4757)	Mod1: Hex(6) HexNAc(2) (PeakApex: 1378.4766, Theoretical: 1378.4757)	HexNAc(2)Hex(6) % 1378.4757	1.97	0.0	LTPLFnK	L(0.00)T(0.00)P(0.00)L(0.00)F(0.00)N(7.10)K(0.00)	N6	1	L(0.00)T(0.00)P(0.00)L(0.00)F(0.00)N(5.40)K(0.00)	L(0)T(0)P(0)L(0)F(0)N(0)K(0)	7.10167	1	0.0	0	8.343125	2	5.3987417	0	0.0	0	0	TRUE	sp|P11456|MPRD_BOVIN
20240131_JST_Shi_WGA_4.13680.13680.2	D:\Theileria\RESULTS\Glyco-N-HCD220Bos\interact.pep.xml	LTPLFNK	LTPLFN[1493]K	KEIAIIKR.LTPLFNK.SFESTVGQ	R	S	7	2	19570992	22099644	22099644	11059895	11059895	22099611	11059879	33	2811900000000	137040	56570	10000	2	0	54	60	91031780	6N(1378.4757)	Mod1: Hex(6) HexNAc(2) (PeakApex: 1378.4766, Theoretical: 1378.4757)	HexNAc(2)Hex(6) % 1378.4757	4.42	0.0	LTPLFnK	L(0.00)T(0.00)P(0.00)L(0.00)F(0.00)N(13.70)K(0.00)	N6	1	L(0.00)T(0.00)P(0.00)L(0.00)F(0.00)N(9.73)K(0.00)	L(0)T(0)P(0)L(0)F(0)N(3)K(0)	13.704652	6	0.0	0	13.646176	6	9.729542	3	0.0	0	0	TRUE	sp|P11456|MPRD_BOVIN
20240131_JST_Shi_WGA_4.13678.13678.2	D:\Theileria\RESULTS\Glyco-N-HCD220Bos\interact.pep.xml	LTPLFNK	LTPLFN[1493]K	KEIAIIKR.LTPLFNK.SFESTVGQ	R	S	7	2	19567822	22099620	22099620	11059883	11059883	22099611	11059879	8	757268800000	149830	105330	10000	2	0	54	60	89664520	6N(1378.4757)	Mod1: Hex(6) HexNAc(2) (PeakApex: 1378.4766, Theoretical: 1378.4757)	HexNAc(2)Hex(6) % 1378.4757	5.36	0.0	LTPLFnK	L(0.00)T(0.00)P(0.00)L(0.00)F(0.00)N(14.98)K(0.00)	N6	1	L(0.00)T(0.00)P(0.00)L(0.00)F(0.00)N(13.69)K(0.00)	L(0)T(0)P(0)L(0)F(0)N(3)K(0)	14.983058	4	0.0	0	14.934674	4	13.689154	3	0.0	0	0	TRUE	sp|P11456|MPRD_BOVIN
20240131_JST_Shi_WGA_4.13614.13614.2	D:\Theileria\RESULTS\Glyco-N-HCD220Bos\interact.pep.xml	LTPLFNK	LTPLFN[1493]K	KEIAIIKR.LTPLFNK.SFESTVGQ	R	S	7	2	19466215	22099630	22099630	11059888	11059888	22099611	11059879	18	87801120000000	97260	0	9846	2	0	54	60	88584740	6N(1378.4757)	Mod1: Hex(6) HexNAc(2) (PeakApex: 1378.4766, Theoretical: 1378.4757)	HexNAc(2)Hex(6) % 1378.4757	4.45	0.0	LTPLFnK	L(0.00)T(0.00)P(0.00)L(0.00)F(0.00)N(9.73)K(0.00)	N6	1	L(0.00)T(0.00)P(0.00)L(0.00)F(0.00)N(9.73)K(0.00)	L(0)T(0)P(0)L(0)F(0)N(2)K(0)	9.726151	2	0.0	0	7.986369	1	9.726151	2	0.0	0	0	TRUE	sp|P11456|MPRD_BOVIN
20240131_JST_Shi_WGA_4.13539.13539.2	D:\Theileria\RESULTS\Glyco-N-HCD220Bos\interact.pep.xml	LTPLFNK	LTPLFN[1655]K	KEIAIIKR.LTPLFNK.SFESTVGQ	R	S	7	2	19353209	23720168	23720168	11870157	11870157	23720139	11870143	29	8308069000000	138220	0	9854	2	0	54	60	84349080	6N(1540.5286)	Mod1: Hex(7) HexNAc(2) (Theoretical: 1540.5285)	HexNAc(2)Hex(7) % 1540.5285	3.84	0.0	LTPLFnK	L(0.00)T(0.00)P(0.00)L(0.00)F(0.00)N(13.82)K(0.00)	N6	1	L(0.00)T(0.00)P(0.00)L(0.00)F(0.00)N(11.51)K(0.00)	L(0)T(0)P(0)L(0)F(0)N(4)K(0)	13.822717	6	0.0	0	11.935429	5	11.505243	4	0.0	0	0	TRUE	sp|P11456|MPRD_BOVIN
20240131_JST_Shi_WGA_4.13537.13537.2	D:\Theileria\RESULTS\Glyco-N-HCD220Bos\interact.pep.xml	LTPLFNK	LTPLFN[1655]K	KEIAIIKR.LTPLFNK.SFESTVGQ	R	S	7	2	19349830	23720144	23720144	11870145	11870145	23720139	11870143	5	5868135000000	134260	77650	9899	2	0	54	60	84431980	6N(1540.5286)	Mod1: Hex(7) HexNAc(2) (Theoretical: 1540.5285)	HexNAc(2)Hex(7) % 1540.5285	4.96	0.0	LTPLFnK	L(0.00)T(0.00)P(0.00)L(0.00)F(0.00)N(11.84)K(0.00)	N6	1	L(0.00)T(0.00)P(0.00)L(0.00)F(0.00)N(8.07)K(0.00)	L(0)T(0)P(0)L(0)F(0)N(2)K(0)	11.838504	5	0.0	0	13.42681	6	8.065881	2	0.0	0	0	TRUE	sp|P11456|MPRD_BOVIN
20240131_JST_Shi_WGA_4.13455.13455.2	D:\Theileria\RESULTS\Glyco-N-HCD220Bos\interact.pep.xml	LTPLFNK	LTPLFN[1655]K	KEIAIIKR.LTPLFNK.SFESTVGQ	R	S	7	2	19238866	23720190	23720190	11870168	11870168	23720139	11870143	51	875992000000	97300	0	9982	2	0	54	60	84242600	6N(1540.5286)	Mod1: Hex(7) HexNAc(2) (Theoretical: 1540.5285)	HexNAc(2)Hex(7) % 1540.5285	2.69	0.0	LTPLFnK	L(0.00)T(0.00)P(0.00)L(0.00)F(0.00)N(9.73)K(0.00)	N6	1	L(0.00)T(0.00)P(0.00)L(0.00)F(0.00)N(9.73)K(0.00)	L(0)T(0)P(0)L(0)F(0)N(2)K(0)	9.730469	2	0.0	0	9.699845	2	9.730469	2	0.0	0	0	TRUE	sp|P11456|MPRD_BOVIN
20240131_JST_Shi_WGA_4.13417.13417.2	D:\Theileria\RESULTS\Glyco-N-HCD220Bos\interact.pep.xml	LTPLFNK	LTPLFN[1817]K	KEIAIIKR.LTPLFNK.SFESTVGQ	R	S	7	2	19187596	25340725	25340725	12680435	12680435	25340668	12680406	57	417349700000	160180	0	9984	2	0	54	60	59463740	6N(1702.5813)	Mod1: Hex(8) HexNAc(2) (PeakApex: 1702.5812, Theoretical: 1702.5813)	HexNAc(2)Hex(8) % 1702.5814	3.51	0.0	LTPLFnK	L(0.00)T(0.00)P(0.00)L(0.00)F(0.00)N(13.96)K(0.00)	N6	1	L(0.00)T(0.00)P(0.00)L(0.00)F(0.00)N(13.49)K(0.00)	L(0)T(0)P(0)L(0)F(0)N(2)K(0)	13.963457	3	0.0	0	16.01864	4	13.494079	2	0.0	0	0	TRUE	sp|P11456|MPRD_BOVIN
20240131_JST_Shi_WGA_4.13415.13415.2	D:\Theileria\RESULTS\Glyco-N-HCD220Bos\interact.pep.xml	LTPLFNK	LTPLFN[1817]K	KEIAIIKR.LTPLFNK.SFESTVGQ	R	S	7	2	19184220	25340703	25340703	12680424	12680424	25340668	12680406	35	5269265000000	136130	0	9895	2	0	54	60	59463740	6N(1702.5813)	Mod1: Hex(8) HexNAc(2) (PeakApex: 1702.5812, Theoretical: 1702.5813)	HexNAc(2)Hex(8) % 1702.5814	3.99	0.0	LTPLFnK	L(0.00)T(0.00)P(0.00)L(0.00)F(0.00)N(13.61)K(0.00)	N6	1	L(0.00)T(0.00)P(0.00)L(0.00)F(0.00)N(11.49)K(0.00)	L(0)T(0)P(0)L(0)F(0)N(3)K(0)	13.61394	5	0.0	0	13.592091	5	11.489764	3	0.0	0	0	TRUE	sp|P11456|MPRD_BOVIN
20240131_JST_Shi_WGA_4.13336.13336.2	D:\Theileria\RESULTS\Glyco-N-HCD220Bos\interact.pep.xml	LTPLFNK	LTPLFN[1817]K	KEIAIIKR.LTPLFNK.SFESTVGQ	R	S	7	2	19077223	25340730	25340730	12680438	12680438	25340668	12680406	62	23120650000000	80440	0	9422	2	0	54	60	59437255	6N(1702.5813)	Mod1: Hex(8) HexNAc(2) (PeakApex: 1702.5812, Theoretical: 1702.5813)	HexNAc(2)Hex(8) % 1702.5814	2.33	0.0	LTPLFnK	L(0.00)T(0.00)P(0.00)L(0.00)F(0.00)N(8.04)K(0.00)	N6	1	L(0.00)T(0.00)P(0.00)L(0.00)F(0.00)N(8.04)K(0.00)	L(0)T(0)P(0)L(0)F(0)N(3)K(0)	8.044311	3	0.0	0	6.6036754	2	8.044311	3	0.0	0	0	TRUE	sp|P11456|MPRD_BOVIN
20240131_JST_Shi_WGA_4.10058.10058.2	D:\Theileria\RESULTS\Glyco-N-HCD220Bos\interact.pep.xml	TVNVSVPK	TVN[1330]VSVPK	DVESKFER.TVNVSVPK.KTRNNGTI	R	K	8	2	14383915	20589167	20589167	10304656	10304656	20589090	10304618	77	17803280000000	84980	0	9125	2	0	89	96	25899545	3N(1216.4229)	Mod1: N-linked glycan core (Theoretical: 1216.4229)	HexNAc(2)Hex(5) % 1216.4229	3.20	0.0	TVnVSVPK	T(0.00)V(0.00)N(6.54)V(0.00)S(0.00)V(0.00)P(0.00)K(0.00)	N3	1	T(0.00)V(0.00)N(5.39)V(0.00)S(0.00)V(0.00)P(0.00)K(0.00)	T(0)V(0)N(0)V(0)S(0)V(0)P(0)K(0)	6.544668	1	0.0	0	8.498121	2	5.3900847	0	0.0	0	0	FALSE	sp|A2VE61|CLP1L_BOVIN
20240131_JST_Shi_WGA_4.09959.09959.2	D:\Theileria\RESULTS\Glyco-N-HCD220Bos\interact.pep.xml	TVNVSVPK	TVN[1493]VSVPK	DVESKFER.TVNVSVPK.KTRNNGTI	R	K	8	2	14234194	22209673	22209673	11114909	11114909	22209618	11114883	55	1164126000000	142360	128980	10000	2	0	89	96	22986808	3N(1378.4757)	Mod1: Hex(6) HexNAc(2) (PeakApex: 1378.4766, Theoretical: 1378.4757)	HexNAc(2)Hex(6) % 1378.4757	3.91	0.0	TVnVSVPK	T(0.00)V(0.00)N(11.53)V(0.00)S(0.00)V(0.00)P(0.00)K(0.00)	N3	1	T(0.00)V(0.00)N(9.70)V(0.00)S(0.00)V(0.00)P(0.00)K(0.00)	T(0)V(0)N(0)V(0)S(0)V(0)P(0)K(0)	11.530794	1	0.0	0	14.236308	3	9.704264	0	0.0	0	0	FALSE	sp|A2VE61|CLP1L_BOVIN
20240131_JST_Shi_WGA_4.09956.09956.2	D:\Theileria\RESULTS\Glyco-N-HCD220Bos\interact.pep.xml	TVNVSVPK	TVN[1493]VSVPK	DVESKFER.TVNVSVPK.KTRNNGTI	R	K	8	2	14228365	22209644	22209644	11114895	11114895	22209618	11114883	25	19975600000000	112980	0	9997	2	0	89	96	23013460	3N(1378.4757)	Mod1: Hex(6) HexNAc(2) (PeakApex: 1378.4766, Theoretical: 1378.4757)	HexNAc(2)Hex(6) % 1378.4757	4.72	0.0	TVnVSVPK	T(0.00)V(0.00)N(9.66)V(0.00)S(0.00)V(0.00)P(0.00)K(0.00)	N3	1	T(0.00)V(0.00)N(6.59)V(0.00)S(0.00)V(0.00)P(0.00)K(0.00)	T(0)V(0)N(0)V(0)S(0)V(0)P(0)K(0)	9.661788	2	0.0	0	11.298647	3	6.589152	0	0.0	0	0	FALSE	sp|A2VE61|CLP1L_BOVIN
20240131_JST_Shi_WGA_1.22898.22898.3	D:\Theileria\RESULTS\Glyco-N-HCD220Bos\interact.pep.xml	PESLSEPGSCVDLTKEETNDSISSK	PESLSEPGSCVDLTKEETN[2330]DSISSK	EESASESR.PESLSEPGSCVDLTKEETNDSISSK.TSTSEDKS	R	T	25	3	46234760	49241206	49241265	16423808	16423828	49240582	16423600	682	1609472000000	148410	122550	10000	2	1	75	99	0	10C(57.0215),19N(2215.8250)		HexNAc(7)Hex(4)Fuc(1) % 2215.8248	-6.71	0.5945945945945946	PESLSEPGSCVDLTKEETnDSISSK	P(0.00)E(0.00)S(0.00)L(0.00)S(0.00)E(0.00)P(0.00)G(0.00)S(0.00)C(0.00)V(0.00)D(0.00)L(0.00)T(0.00)K(0.00)E(0.00)E(0.00)T(0.00)N(14.84)D(0.00)S(0.00)I(0.00)S(0.00)S(0.00)K(0.00)	N19	1	P(0.00)E(0.00)S(0.00)L(0.00)S(0.00)E(0.00)P(0.00)G(0.00)S(0.00)C(0.00)V(0.00)D(0.00)L(0.00)T(0.00)K(0.00)E(0.00)E(0.00)T(0.00)N(0.00)D(0.00)S(0.00)I(0.00)S(0.00)S(0.00)K(0.00)	P(0)E(0)S(0)L(0)S(0)E(0)P(0)G(0)S(0)C(0)V(0)D(0)L(0)T(0)K(0)E(0)E(0)T(0)N(0)D(0)S(0)I(0)S(0)S(0)K(0)	14.8410015	7	0.0	0	14.8410015	7	0.0	0	0.0	0	0	TRUE	sp|A7YWI9|TYDP2_BOVIN
20240131_JST_Shi_WGA_1.22870.22870.3	D:\Theileria\RESULTS\Glyco-N-HCD220Bos\interact.pep.xml	PESLSEPGSCVDLTKEETNDSISSK	PESLSEPGSCVDLTKEETN[2330]DSISSK	EESASESR.PESLSEPGSCVDLTKEETNDSISSK.TSTSEDKS	R	T	25	3	46167990	49241045	49241265	16423754	16423828	49240582	16423600	682	20340880000000	133650	113520	9999	2	1	75	99	0	10C(57.0215),19N(2215.8250)		HexNAc(7)Hex(4)Fuc(1) % 2215.8248	-7.87	0.5945945945945946	PESLSEPGSCVDLTKEETnDSISSK	P(0.00)E(0.00)S(0.00)L(0.00)S(0.00)E(0.00)P(0.00)G(0.00)S(0.00)C(0.00)V(0.00)D(0.00)L(0.00)T(0.00)K(0.00)E(0.00)E(0.00)T(0.00)N(13.37)D(0.00)S(0.00)I(0.00)S(0.00)S(0.00)K(0.00)	N19	1	P(0.00)E(0.00)S(0.00)L(0.00)S(0.00)E(0.00)P(0.00)G(0.00)S(0.00)C(0.00)V(0.00)D(0.00)L(0.00)T(0.00)K(0.00)E(0.00)E(0.00)T(0.00)N(0.00)D(0.00)S(0.00)I(0.00)S(0.00)S(0.00)K(0.00)	P(0)E(0)S(0)L(0)S(0)E(0)P(0)G(0)S(0)C(0)V(0)D(0)L(0)T(0)K(0)E(0)E(0)T(0)N(0)D(0)S(0)I(0)S(0)S(0)K(0)	13.365753	6	0.0	0	13.365753	6	0.0	0	0.0	0	0	TRUE	sp|A7YWI9|TYDP2_BOVIN
Search #2 (AGAINST-TAURUS\N-GLYCAN-HCD)
23 glyco-PSM identified
Spectrum	Spectrum File	Peptide	Modified Peptide	Extended Peptide	Prev AA	Next AA	Peptide Length	Charge	Retention	Observed Mass	Calibrated Observed Mass	Observed M/Z	Calibrated Observed M/Z	Calculated Peptide Mass	Calculated M/Z	Delta Mass	Expectation	Hyperscore	Nextscore	PeptideProphet Probability	Number of Enzymatic Termini	Number of Missed Cleavages	Protein Start	Protein End	Intensity	Assigned Modifications	Observed Modifications	Total Glycan Composition	Glycan Score	Glycan q-value	MSFragger Localization	Position Scores	Shifted Only Position Scores	Shifted Only Position Ions	Score Best Position	Ions Best Position	Score Second Best Position	Ions Second Best Position	Score All Unshifted	Ions All Unshifted	Score Shifted Best Position	Ions Shifted Best Position	Score Shifted All Positions	Ions Shifted All Positions	Purity	Is Unique	Protein	Protein ID	Entry Name
20231107_JST_AP.77489.77489.4	C:\Users\jvanbeselaere\Desktop\THEILERIA\RESULTS\AGAINST-TAURUS\N-GLYCAN-HCD\interact.pep.xml	TPSLLDPLYPWVPGAK	T[831]PSLLDPLYPWVPGAK	EIGKGPAR.TPSLLDPLYPWVPGAK.WIPTSSIG	R	W	16	4	6265.46	2483.22	2483.23	621.813	621.814	2483.21	621.81	0.0174	0.157663	11.037	8.788	0.9999	2	0	385	400	0	1T(730.2644)	Mod1: Hex2HexNAc2 (Theoretical: 730.2644)	HexNAc(2)Hex(2) % 730.2644	-2.36	0.047619		T(3.00)P(0.00)S(4.54)L(0.00)L(0.00)D(0.00)P(0.00)L(0.00)Y(0.00)P(0.00)W(0.00)V(0.00)P(0.00)G(0.00)A(0.00)K(0.00)	T(0.00)P(0.00)S(0.00)L(0.00)L(0.00)D(0.00)P(0.00)L(0.00)Y(0.00)P(0.00)W(0.00)V(0.00)P(0.00)G(0.00)A(0.00)K(0.00)	T(0)P(0)S(0)L(0)L(0)D(0)P(0)L(0)Y(0)P(0)W(0)V(0)P(0)G(0)A(0)K(0)	4.53526	2	2.99538	1	11.0372	5	0	0	0	0	0	TRUE	tr|F1N3Q0|F1N3Q0_BOVIN	F1N3Q0	F1N3Q0_BOVIN
20240131_JST_Shi_WGA_1.13048.13048.4	C:\Users\jvanbeselaere\Desktop\THEILERIA\RESULTS\AGAINST-TAURUS\N-GLYCAN-HCD\interact.pep.xml	EFHHGPDPTDTAPGEEVQDVASSPPESSFQK	E[535]FHHGPDPTDTAPGEEVQDVASSPPESSFQK	IHSGKIHR.EFHHGPDPTDTAPGEEVQDVASSPPESSFQK.LAPSEYRY	R	L	31	4	2429.22	3727.65	3727.63	932.919	932.915	3727.63	932.914	0.0007	5.1597e-08	26.637	11.072	1	2	0	359	389	0	1E(406.1587)	Mod1: HexNAc2 (Theoretical: 406.1587)	HexNAc(2) % 406.1587	0.3	0		E(0.00)F(0.00)H(0.00)H(0.00)G(0.00)P(0.00)D(0.00)P(0.00)T(25.27)D(0.00)T(22.94)A(0.00)P(0.00)G(0.00)E(0.00)E(0.00)V(0.00)Q(0.00)D(0.00)V(0.00)A(0.00)S(14.10)S(12.48)P(0.00)P(0.00)E(0.00)S(7.81)S(5.91)F(0.00)Q(0.00)K(0.00)	E(0.00)F(0.00)H(0.00)H(0.00)G(0.00)P(0.00)D(0.00)P(0.00)T(0.00)D(0.00)T(0.00)A(0.00)P(0.00)G(0.00)E(0.00)E(0.00)V(0.00)Q(0.00)D(0.00)V(0.00)A(0.00)S(0.00)S(0.00)P(0.00)P(0.00)E(0.00)S(0.00)S(0.00)F(0.00)Q(0.00)K(0.00)	E(0)F(0)H(0)H(0)G(0)P(0)D(0)P(0)T(0)D(0)T(0)A(0)P(0)G(0)E(0)E(0)V(0)Q(0)D(0)V(0)A(0)S(0)S(0)P(0)P(0)E(0)S(0)S(0)F(0)Q(0)K(0)	25.2747	12	22.9378	11	26.6374	13	0	0	0	0	0	FALSE	sp|Q3T0L2|ERP44_BOVIN	Q3T0L2	ERP44_BOVIN
20240131_JST_Shi_WGA_1.13057.13057.4	C:\Users\jvanbeselaere\Desktop\THEILERIA\RESULTS\AGAINST-TAURUS\N-GLYCAN-HCD\interact.pep.xml	EFHHGPDPTDTAPGEEVQDVASSPPESSFQK	E[535]FHHGPDPTDTAPGEEVQDVASSPPESSFQK	IHSGKIHR.EFHHGPDPTDTAPGEEVQDVASSPPESSFQK.LAPSEYRY	R	L	31	4	2431.43	3727.63	3727.63	932.914	932.914	3727.63	932.914	-0.0005	0.000121824	17.498	9.769	1	2	0	359	389	0	1E(406.1587)	Mod1: HexNAc2 (Theoretical: 406.1587)	HexNAc(2) % 406.1587	0.52	0		E(0.00)F(0.00)H(0.00)H(0.00)G(0.00)P(0.00)D(0.00)P(0.00)T(14.93)D(0.00)T(14.93)A(0.00)P(0.00)G(0.00)E(0.00)E(0.00)V(0.00)Q(0.00)D(0.00)V(0.00)A(0.00)S(11.10)S(10.22)P(0.00)P(0.00)E(0.00)S(5.86)S(5.86)F(0.00)Q(0.00)K(0.00)	E(0.00)F(0.00)H(0.00)H(0.00)G(0.00)P(0.00)D(0.00)P(0.00)T(0.00)D(0.00)T(0.00)A(0.00)P(0.00)G(0.00)E(0.00)E(0.00)V(0.00)Q(0.00)D(0.00)V(0.00)A(0.00)S(0.00)S(0.00)P(0.00)P(0.00)E(0.00)S(0.00)S(0.00)F(0.00)Q(0.00)K(0.00)	E(0)F(0)H(0)H(0)G(0)P(0)D(0)P(0)T(0)D(0)T(0)A(0)P(0)G(0)E(0)E(0)V(0)Q(0)D(0)V(0)A(0)S(0)S(0)P(0)P(0)E(0)S(0)S(0)F(0)Q(0)K(0)	14.9283	7	11.0961	5	17.499	9	0	0	0	0	0	FALSE	sp|Q3T0L2|ERP44_BOVIN	Q3T0L2	ERP44_BOVIN
20240131_JST_Shi_WGA_1.13528.13528.4	C:\Users\jvanbeselaere\Desktop\THEILERIA\RESULTS\AGAINST-TAURUS\N-GLYCAN-HCD\interact.pep.xml	EFHHGPDPTDTAPGEEVQDVASSPPESSFQK	E[535]FHHGPDPTDTAPGEEVQDVASSPPESSFQK	IHSGKIHR.EFHHGPDPTDTAPGEEVQDVASSPPESSFQK.LAPSEYRY	R	L	31	4	2546.92	3728.62	3728.61	933.162	933.16	3727.63	932.914	0.9846	0.000310644	16.349	11.197	1	2	0	359	389	0	1E(406.1587)		HexNAc(2) % 406.1587	-1.35	0		E(0.00)F(0.00)H(0.00)H(0.00)G(0.00)P(0.00)D(0.00)P(0.00)T(14.97)D(0.00)T(14.97)A(0.00)P(0.00)G(0.00)E(0.00)E(0.00)V(0.00)Q(0.00)D(0.00)V(0.00)A(0.00)S(11.22)S(9.90)P(0.00)P(0.00)E(0.00)S(4.68)S(4.68)F(0.00)Q(0.00)K(0.00)	E(0.00)F(0.00)H(0.00)H(0.00)G(0.00)P(0.00)D(0.00)P(0.00)T(0.00)D(0.00)T(0.00)A(0.00)P(0.00)G(0.00)E(0.00)E(0.00)V(0.00)Q(0.00)D(0.00)V(0.00)A(0.00)S(0.00)S(0.00)P(0.00)P(0.00)E(0.00)S(0.00)S(0.00)F(0.00)Q(0.00)K(0.00)	E(0)F(0)H(0)H(0)G(0)P(0)D(0)P(0)T(0)D(0)T(0)A(0)P(0)G(0)E(0)E(0)V(0)Q(0)D(0)V(0)A(0)S(0)S(0)P(0)P(0)E(0)S(0)S(0)F(0)Q(0)K(0)	14.9715	7	11.2174	5	16.3499	8	0	0	0	0	0	FALSE	sp|Q3T0L2|ERP44_BOVIN	Q3T0L2	ERP44_BOVIN
20240131_JST_Shi_WGA_1.15182.15182.3	C:\Users\jvanbeselaere\Desktop\THEILERIA\RESULTS\AGAINST-TAURUS\N-GLYCAN-HCD\interact.pep.xml	DYEEVGVDSVEAEAEEGEEY	D[2564]YEEVGVDSVEAEAEEGEEY	EDIAAIEK.DYEEVGVDSVEAEAEEGEEY.	K	-	20	3	2949.43	4696.8	4696.8	1566.61	1566.61	4695.76	1566.26	1.0347	0.000547159	20.716	12.175	1	2	0	431	450	0	1D(2448.8783)		HexNAc(6)Hex(4)NeuAc(2) % 2448.8783	-12.03	0.047619		D(0.00)Y(0.00)E(0.00)E(0.00)V(0.00)G(0.00)V(0.00)D(0.00)S(18.59)V(0.00)E(0.00)A(0.00)E(0.00)A(0.00)E(0.00)E(0.00)G(0.00)E(0.00)E(0.00)Y(0.00)	D(0.00)Y(0.00)E(0.00)E(0.00)V(0.00)G(0.00)V(0.00)D(0.00)S(0.00)V(0.00)E(0.00)A(0.00)E(0.00)A(0.00)E(0.00)E(0.00)G(0.00)E(0.00)E(0.00)Y(0.00)	D(0)Y(0)E(0)E(0)V(0)G(0)V(0)D(0)S(0)V(0)E(0)A(0)E(0)A(0)E(0)E(0)G(0)E(0)E(0)Y(0)	18.5941	9	0	0	20.7162	10	0	0	0	0	0	FALSE	sp|Q32KN8|TBA3_BOVIN	Q32KN8	TBA3_BOVIN
20240131_JST_Shi_WGA_1.15190.15190.3	C:\Users\jvanbeselaere\Desktop\THEILERIA\RESULTS\AGAINST-TAURUS\N-GLYCAN-HCD\interact.pep.xml	DYEEVGVDSVEAEAEEGEEY	D[2564]YEEVGVDSVEAEAEEGEEY	EDIAAIEK.DYEEVGVDSVEAEAEEGEEY.	K	-	20	3	2951.23	4696.77	4696.77	1566.6	1566.6	4695.76	1566.26	1.0006	0.0105378	17.409	15.302	1	2	0	431	450	0	1D(2448.8783)		HexNAc(6)Hex(4)NeuAc(2) % 2448.8783	-9.83	0.047619		D(0.00)Y(0.00)E(0.00)E(0.00)V(0.00)G(0.00)V(0.00)D(0.00)S(15.43)V(0.00)E(0.00)A(0.00)E(0.00)A(0.00)E(0.00)E(0.00)G(0.00)E(0.00)E(0.00)Y(0.00)	D(0.00)Y(0.00)E(0.00)E(0.00)V(0.00)G(0.00)V(0.00)D(0.00)S(0.00)V(0.00)E(0.00)A(0.00)E(0.00)A(0.00)E(0.00)E(0.00)G(0.00)E(0.00)E(0.00)Y(0.00)	D(0)Y(0)E(0)E(0)V(0)G(0)V(0)D(0)S(0)V(0)E(0)A(0)E(0)A(0)E(0)E(0)G(0)E(0)E(0)Y(0)	15.426	7	0	0	17.409	8	0	0	0	0	0	FALSE	sp|Q32KN8|TBA3_BOVIN	Q32KN8	TBA3_BOVIN
20240131_JST_Shi_WGA_1.15849.15849.3	C:\Users\jvanbeselaere\Desktop\THEILERIA\RESULTS\AGAINST-TAURUS\N-GLYCAN-HCD\interact.pep.xml	GDAEKPEEELEEEDDEELDETLSER	G[219]DAEKPEEELEEEDDEELDETLSER	SADEIIPK.GDAEKPEEELEEEDDEELDETLSER.LWGITEMF	K	L	25	3	3107.05	3098.3	3098.29	1033.77	1033.77	3096.28	1033.1	2.0143	2.12e-12	39.558	12.596	1	2	1	21	45	0	1G(162.0528)	Mod1: O-Diisopropylphosphorylation (Theoretical: 164.0602)	Hex(1) % 162.0528	-1.4	0		G(0.00)D(0.00)A(0.00)E(0.00)K(0.00)P(0.00)E(0.00)E(0.00)E(0.00)L(0.00)E(0.00)E(0.00)E(0.00)D(0.00)D(0.00)E(0.00)E(0.00)L(0.00)D(0.00)E(0.00)T(24.72)L(0.00)S(20.87)E(0.00)R(0.00)	G(0.00)D(0.00)A(0.00)E(0.00)K(0.00)P(0.00)E(0.00)E(0.00)E(0.00)L(0.00)E(0.00)E(0.00)E(0.00)D(0.00)D(0.00)E(0.00)E(0.00)L(0.00)D(0.00)E(0.00)T(0.00)L(0.00)S(0.00)E(0.00)R(0.00)	G(0)D(0)A(0)E(0)K(0)P(0)E(0)E(0)E(0)L(0)E(0)E(0)E(0)D(0)D(0)E(0)E(0)L(0)D(0)E(0)T(0)L(0)S(0)E(0)R(0)	24.7212	12	20.8731	10	39.559	19	0	0	0	0	0	TRUE	sp|A6QPI6|TOM22_BOVIN	A6QPI6	TOM22_BOVIN
20240131_JST_Shi_WGA_1.15868.15868.3	C:\Users\jvanbeselaere\Desktop\THEILERIA\RESULTS\AGAINST-TAURUS\N-GLYCAN-HCD\interact.pep.xml	GDAEKPEEELEEEDDEELDETLSER	G[219]DAEKPEEELEEEDDEELDETLSER	SADEIIPK.GDAEKPEEELEEEDDEELDETLSER.LWGITEMF	K	L	25	3	3111.76	3098.29	3098.29	1033.77	1033.77	3096.28	1033.1	2.0145	1e-14	47.067	12.701	1	2	1	21	45	0	1G(162.0528)	Mod1: O-Diisopropylphosphorylation (Theoretical: 164.0602)	Hex(1) % 162.0528	-1.41	0		G(0.00)D(0.00)A(0.00)E(0.00)K(0.00)P(0.00)E(0.00)E(0.00)E(0.00)L(0.00)E(0.00)E(0.00)E(0.00)D(0.00)D(0.00)E(0.00)E(0.00)L(0.00)D(0.00)E(0.00)T(27.40)L(0.00)S(23.73)E(0.00)R(0.00)	G(0.00)D(0.00)A(0.00)E(0.00)K(0.00)P(0.00)E(0.00)E(0.00)E(0.00)L(0.00)E(0.00)E(0.00)E(0.00)D(0.00)D(0.00)E(0.00)E(0.00)L(0.00)D(0.00)E(0.00)T(0.00)L(0.00)S(0.00)E(0.00)R(0.00)	G(0)D(0)A(0)E(0)K(0)P(0)E(0)E(0)E(0)L(0)E(0)E(0)E(0)D(0)D(0)E(0)E(0)L(0)D(0)E(0)T(0)L(0)S(0)E(0)R(0)	27.3982	13	23.7332	11	47.0676	22	0	0	0	0	0	TRUE	sp|A6QPI6|TOM22_BOVIN	A6QPI6	TOM22_BOVIN
20240131_JST_Shi_WGA_1.16106.16106.3	C:\Users\jvanbeselaere\Desktop\THEILERIA\RESULTS\AGAINST-TAURUS\N-GLYCAN-HCD\interact.pep.xml	GDAEKPEEELEEEDDEELDETLSER	G[219]DAEKPEEELEEEDDEELDETLSER	SADEIIPK.GDAEKPEEELEEEDDEELDETLSER.LWGITEMF	K	L	25	3	3168.11	3098.3	3098.29	1033.77	1033.77	3096.28	1033.1	2.0143	4.7969e-10	35.057	12.617	1	2	1	21	45	0	1G(162.0528)	Mod1: O-Diisopropylphosphorylation (Theoretical: 164.0602)	Hex(1) % 162.0528	-1.4	0		G(0.00)D(0.00)A(0.00)E(0.00)K(0.00)P(0.00)E(0.00)E(0.00)E(0.00)L(0.00)E(0.00)E(0.00)E(0.00)D(0.00)D(0.00)E(0.00)E(0.00)L(0.00)D(0.00)E(0.00)T(22.86)L(0.00)S(19.24)E(0.00)R(0.00)	G(0.00)D(0.00)A(0.00)E(0.00)K(0.00)P(0.00)E(0.00)E(0.00)E(0.00)L(0.00)E(0.00)E(0.00)E(0.00)D(0.00)D(0.00)E(0.00)E(0.00)L(0.00)D(0.00)E(0.00)T(0.00)L(0.00)S(0.00)E(0.00)R(0.00)	G(0)D(0)A(0)E(0)K(0)P(0)E(0)E(0)E(0)L(0)E(0)E(0)E(0)D(0)D(0)E(0)E(0)L(0)D(0)E(0)T(0)L(0)S(0)E(0)R(0)	22.8566	11	19.2383	9	35.0578	17	0	0	0	0	0	TRUE	sp|A6QPI6|TOM22_BOVIN	A6QPI6	TOM22_BOVIN
20240131_JST_Shi_WGA_1.19630.19630.4	C:\Users\jvanbeselaere\Desktop\THEILERIA\RESULTS\AGAINST-TAURUS\N-GLYCAN-HCD\interact.pep.xml	WLWMLGAHRVMTRGEGDGNVVK	W[2231]LWM[147]LGAHRVM[147]TRGEGDGNVVK	TVGKNVDK.WLWMLGAHRVMTRGEGDGNVVK.SKHGSVEA	K	S	22	4	3926.62	4587.94	4587.94	1147.99	1147.99	4588.01	1148.01	-0.0754	0.0896496	13.515	10.528	0.9999	2	2	198	219	0	11M(15.9949), 4M(15.9949), 1W(2044.7604)		HexNAc(4)Hex(4)Fuc(4) % 2044.7604	-9.33	0.047619		W(0.00)L(0.00)W(0.00)M(0.00)L(0.00)G(0.00)A(0.00)H(0.00)R(0.00)V(0.00)M(0.00)T(11.99)R(0.00)G(0.00)E(0.00)G(0.00)D(0.00)G(0.00)N(0.00)V(0.00)V(0.00)K(0.00)	W(0.00)L(0.00)W(0.00)M(0.00)L(0.00)G(0.00)A(0.00)H(0.00)R(0.00)V(0.00)M(0.00)T(0.00)R(0.00)G(0.00)E(0.00)G(0.00)D(0.00)G(0.00)N(0.00)V(0.00)V(0.00)K(0.00)	W(0)L(0)W(0)M(0)L(0)G(0)A(0)H(0)R(0)V(0)M(0)T(0)R(0)G(0)E(0)G(0)D(0)G(0)N(0)V(0)V(0)K(0)	11.9938	5	0	0	13.5154	6	0	0	0	0	0	TRUE	tr|E1BL71|E1BL71_BOVIN	E1BL71	E1BL71_BOVIN
20240131_JST_Shi_WGA_1.20759.20759.2	C:\Users\jvanbeselaere\Desktop\THEILERIA\RESULTS\AGAINST-TAURUS\N-GLYCAN-HCD\interact.pep.xml	LCAYLGSSEVQR	L[1371]CAYLGSSEVQR	IQNISMQK.LCAYLGSSEVQR.ECEHDIIQ	K	E	12	2	4151.58	2640.14	2640.14	1321.08	1321.08	2639.12	1320.56	1.0272	0.0265219	13.855	10.894	1	2	0	193	204	0	2C(57.0214), 1L(1257.4494)		HexNAc(3)Hex(4) % 1257.4494	-3.56	1		L(0.00)C(0.00)A(0.00)Y(0.00)L(0.00)G(0.00)S(9.91)S(11.82)E(0.00)V(0.00)Q(0.00)R(0.00)	L(0.00)C(0.00)A(0.00)Y(0.00)L(0.00)G(0.00)S(0.00)S(0.00)E(0.00)V(0.00)Q(0.00)R(0.00)	L(0)C(0)A(0)Y(0)L(0)G(0)S(0)S(0)E(0)V(0)Q(0)R(0)	11.8199	6	9.90889	5	13.8555	7	0	0	0	0	0	TRUE	sp|Q3B7M1|KLH36_BOVIN	Q3B7M1	KLH36_BOVIN
20240131_JST_Shi_WGA_1.21588.21588.3	C:\Users\jvanbeselaere\Desktop\THEILERIA\RESULTS\AGAINST-TAURUS\N-GLYCAN-HCD\interact.pep.xml	SGMYVPIEVTVSTQEGK	SGM[147]YVPIEVTVST[2753]QEGK	IDKQEGVK.SGMYVPIEVTVSTQEGK.EITCRSYQ	K	E	17	3	4331.99	4491.86	4491.86	1498.29	1498.29	4491.85	1498.29	0.0069	0.354381	12.52	12.121	0.9948	2	0	102	118	0	3M(15.9949), 13T(2651.9577)		HexNAc(7)Hex(4)NeuAc(2) % 2651.9577	-13.17	0.047619	SGMYVPIEVTVStQEGK	S(3.96)G(0.00)M(0.00)Y(0.00)V(0.00)P(0.00)I(0.00)E(0.00)V(0.00)T(8.25)V(0.00)S(10.38)T(12.52)Q(0.00)E(0.00)G(0.00)K(0.00)	S(3.96)G(0.00)M(0.00)Y(0.00)V(0.00)P(0.00)I(0.00)E(0.00)V(0.00)T(8.25)V(0.00)S(8.25)T(8.25)Q(0.00)E(0.00)G(0.00)K(0.00)	S(2)G(0)M(0)Y(0)V(0)P(0)I(0)E(0)V(0)T(3)V(0)S(3)T(3)Q(0)E(0)G(0)K(0)	12.5207	5	10.3821	4	5.55577	2	8.25478	3	0	0	0	TRUE	sp|Q32LE4|GGCT_BOVIN	Q32LE4	GGCT_BOVIN
20240131_JST_Shi_WGA_1.22568.22568.3	C:\Users\jvanbeselaere\Desktop\THEILERIA\RESULTS\AGAINST-TAURUS\N-GLYCAN-HCD\interact.pep.xml	FLEECPSGTLFMHEFK	FLEECPS[1961]GTLFMHEFK	QIQEWYKK.FLEECPSGTLFMHEFK.RFFKVPDN	K	R	16	3	4546.23	3845.61	3845.62	1282.88	1282.88	3844.56	1282.53	1.0572	0.32271	11.338	10.919	0.9987	2	0	31	46	0	5C(57.0214), 7S(1873.6708)		HexNAc(3)Hex(6)Fuc(2) % 1873.6708	-8.01	0.047619	FLEECPsGTLFMHEFK	F(0.00)L(0.00)E(0.00)E(0.00)C(0.00)P(0.00)S(11.34)G(0.00)T(10.39)L(0.00)F(0.00)M(0.00)H(0.00)E(0.00)F(0.00)K(0.00)	F(0.00)L(0.00)E(0.00)E(0.00)C(0.00)P(0.00)S(5.02)G(0.00)T(4.07)L(0.00)F(0.00)M(0.00)H(0.00)E(0.00)F(0.00)K(0.00)	F(0)L(0)E(0)E(0)C(0)P(0)S(2)G(0)T(1)L(0)F(0)M(0)H(0)E(0)F(0)K(0)	11.3382	5	10.3872	4	6.31333	3	5.02488	2	0	0	0	FALSE	sp|P51177|GUC1B_BOVIN	P51177	GUC1B_BOVIN
2303046_Tparva_DP.27812.27812.3	C:\Users\jvanbeselaere\Desktop\THEILERIA\RESULTS\AGAINST-TAURUS\N-GLYCAN-HCD\interact.pep.xml	AMGIMNSVNDIFER	A[274]M[147]GIMNSVNDIFER	PDTGIISK.AMGIMNSVNDIFER.LAGEASRI	K	L	14	3	2838.21	1815.83	1815.83	606.283	606.283	1814.82	605.947	1.0078	0.0111527	18.096	17.151	0.9903	2	0	58	71	0	2M(15.9949), 1A(203.0794)		HexNAc(1) % 203.0794	-0.83	0		A(0.00)M(0.00)G(0.00)I(0.00)M(0.00)N(0.00)S(15.90)V(0.00)N(0.00)D(0.00)I(0.00)F(0.00)E(0.00)R(0.00)	A(0.00)M(0.00)G(0.00)I(0.00)M(0.00)N(0.00)S(0.00)V(0.00)N(0.00)D(0.00)I(0.00)F(0.00)E(0.00)R(0.00)	A(0)M(0)G(0)I(0)M(0)N(0)S(0)V(0)N(0)D(0)I(0)F(0)E(0)R(0)	15.9003	8	0	0	18.0962	9	0	0	0	0	0	TRUE	tr|F1MJU1|F1MJU1_BOVIN	F1MJU1	F1MJU1_BOVIN
2303046_Tparva_DP_2.22425.22425.3	C:\Users\jvanbeselaere\Desktop\THEILERIA\RESULTS\AGAINST-TAURUS\N-GLYCAN-HCD\interact.pep.xml	TLEDAENETVLHPTLK	TLEDAENET[1320]VLHPTLK	PGVSMVMK.TLEDAENETVLHPTLK.LPISPQGT	K	L	16	3	2300.13	3027.35	3027.34	1010.12	1010.12	3027.39	1010.14	-0.0468	1.87883e-07	21.021	0	1	2	0	157	172	0	9T(1218.4762)		HexNAc(6) % 1218.4762	-0.19	0	TLEDAENEtVLHPTLK	T(14.67)L(0.00)E(0.00)D(0.00)A(0.00)E(0.00)N(0.00)E(0.00)T(21.02)V(0.00)L(0.00)H(0.00)P(0.00)T(10.55)L(0.00)K(0.00)	T(1.66)L(0.00)E(0.00)D(0.00)A(0.00)E(0.00)N(0.00)E(0.00)T(6.03)V(0.00)L(0.00)H(0.00)P(0.00)T(4.37)L(0.00)K(0.00)	T(1)L(0)E(0)D(0)A(0)E(0)N(0)E(0)T(4)V(0)L(0)H(0)P(0)T(3)L(0)K(0)	21.0216	12	14.669	8	19.1876	11	6.03257	4	0	0	0	FALSE	tr|A0A3Q1LUM2|A0A3Q1LUM2_BOVIN	A0A3Q1LUM2	A0A3Q1LUM2_BOVIN
2303046_Tparva_DP_2.28694.28694.3	C:\Users\jvanbeselaere\Desktop\THEILERIA\RESULTS\AGAINST-TAURUS\N-GLYCAN-HCD\interact.pep.xml	AGPNGTLFVVDAYK	A[1450]GPNGTLFVVDAYK	CGRPIGIR.AGPNGTLFVVDAYK.GIFEVNPW	R	G	14	3	2770.29	2829.22	2829.22	944.08	944.08	2829.22	944.081	-0.0025	0.0170314	15.575	0	0.9932	2	0	156	169	0	1A(1378.4757)	Mod1: Hex(6) HexNAc(2) (Theoretical: 1378.4757)	HexNAc(2)Hex(6) % 1378.4757	-1.03	0		A(0.00)G(0.00)P(0.00)N(0.00)G(0.00)T(11.21)L(0.00)F(0.00)V(0.00)V(0.00)D(0.00)A(0.00)Y(0.00)K(0.00)	A(0.00)G(0.00)P(0.00)N(0.00)G(0.00)T(0.00)L(0.00)F(0.00)V(0.00)V(0.00)D(0.00)A(0.00)Y(0.00)K(0.00)	A(0)G(0)P(0)N(0)G(0)T(0)L(0)F(0)V(0)V(0)D(0)A(0)Y(0)K(0)	11.2076	6	0	0	15.5751	8	0	0	0	0	0	FALSE	sp|Q3T0E5|APMAP_BOVIN	Q3T0E5	APMAP_BOVIN
2303046_Tparva_DP_2.29581.29581.3	C:\Users\jvanbeselaere\Desktop\THEILERIA\RESULTS\AGAINST-TAURUS\N-GLYCAN-HCD\interact.pep.xml	AMGIMNSVNDIFER	A[274]M[147]GIMNSVNDIFER	PDTGIISK.AMGIMNSVNDIFER.LAGEASRI	K	L	14	3	2838.06	1815.83	1815.83	606.283	606.282	1814.82	605.947	1.0073	0.0101107	16.096	15.025	0.9912	2	0	58	71	0	2M(15.9949), 1A(203.0794)		HexNAc(1) % 203.0794	-0.71	0		A(0.00)M(0.00)G(0.00)I(0.00)M(0.00)N(0.00)S(14.25)V(0.00)N(0.00)D(0.00)I(0.00)F(0.00)E(0.00)R(0.00)	A(0.00)M(0.00)G(0.00)I(0.00)M(0.00)N(0.00)S(0.00)V(0.00)N(0.00)D(0.00)I(0.00)F(0.00)E(0.00)R(0.00)	A(0)M(0)G(0)I(0)M(0)N(0)S(0)V(0)N(0)D(0)I(0)F(0)E(0)R(0)	14.2488	7	0	0	16.097	8	0	0	0	0	0	TRUE	tr|F1MJU1|F1MJU1_BOVIN	F1MJU1	F1MJU1_BOVIN
2303047_Tparva_AP.29098.29098.4	C:\Users\jvanbeselaere\Desktop\THEILERIA\RESULTS\AGAINST-TAURUS\N-GLYCAN-HCD\interact.pep.xml	HNNDTQHIWESDSNEFSVIADPR	HNNDT[1804]QHIWESDSNEFSVIADPR	DKVIVTSK.HNNDTQHIWESDSNEFSVIADPR.GNTIGRGT	K	G	23	4	2698.24	4412.77	4412.78	1104.2	1104.2	4412.78	1104.2	-0.0003	0.000157922	16.92	0	1	2	0	215	237	0	5T(1702.5813)	Mod1: Hex(8) HexNAc(2) (Theoretical: 1702.5813)	HexNAc(2)Hex(8) % 1702.5813	0.73	0	HNNDtQHIWESDSNEFSVIADPR	H(0.00)N(0.00)N(0.00)D(0.00)T(16.92)Q(0.00)H(0.00)I(0.00)W(0.00)E(0.00)S(13.94)D(0.00)S(12.20)N(0.00)E(0.00)F(0.00)S(9.13)V(0.00)I(0.00)A(0.00)D(0.00)P(0.00)R(0.00)	H(0.00)N(0.00)N(0.00)D(0.00)T(7.47)Q(0.00)H(0.00)I(0.00)W(0.00)E(0.00)S(4.49)D(0.00)S(4.49)N(0.00)E(0.00)F(0.00)S(3.01)V(0.00)I(0.00)A(0.00)D(0.00)P(0.00)R(0.00)	H(0)N(0)N(0)D(0)T(4)Q(0)H(0)I(0)W(0)E(0)S(2)D(0)S(2)N(0)E(0)F(0)S(1)V(0)I(0)A(0)D(0)P(0)R(0)	16.9203	9	13.9402	7	9.44793	5	7.47234	4	0	0	0	TRUE	sp|Q95M18|ENPL_BOVIN	Q95M18	ENPL_BOVIN
2303047_Tparva_AP.29296.29296.4	C:\Users\jvanbeselaere\Desktop\THEILERIA\RESULTS\AGAINST-TAURUS\N-GLYCAN-HCD\interact.pep.xml	HNNDTQHIWESDSNEFSVIADPR	HNNDT[1642]QHIWESDSNEFSVIADPR	DKVIVTSK.HNNDTQHIWESDSNEFSVIADPR.GNTIGRGT	K	G	23	4	2711.79	4250.72	4250.73	1063.69	1063.69	4250.73	1063.69	-0.0007	1.91355e-06	21.661	8.46	1	2	0	215	237	0	5T(1540.5285)	Mod1: Hex(7) HexNAc(2) (Theoretical: 1540.5285)	HexNAc(2)Hex(7) % 1540.5285	0.89	0	HNNDtQHIWEsDSNEFSVIADPR	H(0.00)N(0.00)N(0.00)D(0.00)T(21.66)Q(0.00)H(0.00)I(0.00)W(0.00)E(0.00)S(21.66)D(0.00)S(17.52)N(0.00)E(0.00)F(0.00)S(11.20)V(0.00)I(0.00)A(0.00)D(0.00)P(0.00)R(0.00)	H(0.00)N(0.00)N(0.00)D(0.00)T(5.96)Q(0.00)H(0.00)I(0.00)W(0.00)E(0.00)S(5.96)D(0.00)S(5.96)N(0.00)E(0.00)F(0.00)S(3.55)V(0.00)I(0.00)A(0.00)D(0.00)P(0.00)R(0.00)	H(0)N(0)N(0)D(0)T(3)Q(0)H(0)I(0)W(0)E(0)S(3)D(0)S(3)N(0)E(0)F(0)S(1)V(0)I(0)A(0)D(0)P(0)R(0)	21.6615	11	17.5216	9	15.7019	8	5.9596	3	0	0	0	TRUE	sp|Q95M18|ENPL_BOVIN	Q95M18	ENPL_BOVIN
2303047_Tparva_AP.29306.29306.3	C:\Users\jvanbeselaere\Desktop\THEILERIA\RESULTS\AGAINST-TAURUS\N-GLYCAN-HCD\interact.pep.xml	HNNDTQHIWESDSNEFSVIADPR	HNNDT[1642]QHIWESDSNEFSVIADPR	DKVIVTSK.HNNDTQHIWESDSNEFSVIADPR.GNTIGRGT	K	G	23	3	2712.56	4250.73	4250.72	1417.92	1417.92	4250.73	1417.92	-0.0046	0.0914113	12.656	0	1	2	0	215	237	0	5T(1540.5285)	Mod1: Hex(7) HexNAc(2) (Theoretical: 1540.5285)	HexNAc(2)Hex(7) % 1540.5285	-0.15	0	HNNDtQHIWESDSNEFSVIADPR	H(0.00)N(0.00)N(0.00)D(0.00)T(12.66)Q(0.00)H(0.00)I(0.00)W(0.00)E(0.00)S(8.41)D(0.00)S(6.16)N(0.00)E(0.00)F(0.00)S(6.16)V(0.00)I(0.00)A(0.00)D(0.00)P(0.00)R(0.00)	H(0.00)N(0.00)N(0.00)D(0.00)T(4.99)Q(0.00)H(0.00)I(0.00)W(0.00)E(0.00)S(4.10)D(0.00)S(4.10)N(0.00)E(0.00)F(0.00)S(4.10)V(0.00)I(0.00)A(0.00)D(0.00)P(0.00)R(0.00)	H(0)N(0)N(0)D(0)T(2)Q(0)H(0)I(0)W(0)E(0)S(1)D(0)S(1)N(0)E(0)F(0)S(1)V(0)I(0)A(0)D(0)P(0)R(0)	12.6567	6	8.41133	3	7.66224	4	4.99447	2	0	0	0	TRUE	sp|Q95M18|ENPL_BOVIN	Q95M18	ENPL_BOVIN
2303047_Tparva_AP.29309.29309.4	C:\Users\jvanbeselaere\Desktop\THEILERIA\RESULTS\AGAINST-TAURUS\N-GLYCAN-HCD\interact.pep.xml	HNNDTQHIWESDSNEFSVIADPR	HNNDT[1480]QHIWESDSNEFSVIADPR	DKVIVTSK.HNNDTQHIWESDSNEFSVIADPR.GNTIGRGT	K	G	23	4	2712.82	4088.68	4088.67	1023.18	1023.18	4088.68	1023.18	-0.0024	3.26746e-07	21.235	7.904	1	2	0	215	237	0	5T(1378.4757)	Mod1: Hex(6) HexNAc(2) (Theoretical: 1378.4757)	HexNAc(2)Hex(6) % 1378.4757	-2.61	0.047619	HNNDtQHIWESDSNEFSVIADPR	H(0.00)N(0.00)N(0.00)D(0.00)T(21.24)Q(0.00)H(0.00)I(0.00)W(0.00)E(0.00)S(15.81)D(0.00)S(15.81)N(0.00)E(0.00)F(0.00)S(10.32)V(0.00)I(0.00)A(0.00)D(0.00)P(0.00)R(0.00)	H(0.00)N(0.00)N(0.00)D(0.00)T(5.60)Q(0.00)H(0.00)I(0.00)W(0.00)E(0.00)S(4.33)D(0.00)S(4.33)N(0.00)E(0.00)F(0.00)S(2.75)V(0.00)I(0.00)A(0.00)D(0.00)P(0.00)R(0.00)	H(0)N(0)N(0)D(0)T(3)Q(0)H(0)I(0)W(0)E(0)S(2)D(0)S(2)N(0)E(0)F(0)S(1)V(0)I(0)A(0)D(0)P(0)R(0)	21.2353	11	15.813	8	15.6357	8	5.5996	3	0	0	0	TRUE	sp|Q95M18|ENPL_BOVIN	Q95M18	ENPL_BOVIN
2303047_Tparva_AP.29336.29336.3	C:\Users\jvanbeselaere\Desktop\THEILERIA\RESULTS\AGAINST-TAURUS\N-GLYCAN-HCD\interact.pep.xml	HNNDTQHIWESDSNEFSVIADPR	HNNDT[1480]QHIWESDSNEFSVIADPR	DKVIVTSK.HNNDTQHIWESDSNEFSVIADPR.GNTIGRGT	K	G	23	3	2714.76	4088.7	4088.68	1363.91	1363.9	4088.68	1363.9	0.0006	1.48884e-06	18.545	0	1	2	0	215	237	0	5T(1378.4757)	Mod1: Hex(6) HexNAc(2) (Theoretical: 1378.4757)	HexNAc(2)Hex(6) % 1378.4757	1.5	0	HNNDtQHIWESDSNEFSVIADPR	H(0.00)N(0.00)N(0.00)D(0.00)T(18.55)Q(0.00)H(0.00)I(0.00)W(0.00)E(0.00)S(11.97)D(0.00)S(10.09)N(0.00)E(0.00)F(0.00)S(7.15)V(0.00)I(0.00)A(0.00)D(0.00)P(0.00)R(0.00)	H(0.00)N(0.00)N(0.00)D(0.00)T(7.76)Q(0.00)H(0.00)I(0.00)W(0.00)E(0.00)S(4.20)D(0.00)S(4.20)N(0.00)E(0.00)F(0.00)S(4.20)V(0.00)I(0.00)A(0.00)D(0.00)P(0.00)R(0.00)	H(0)N(0)N(0)D(0)T(4)Q(0)H(0)I(0)W(0)E(0)S(1)D(0)S(1)N(0)E(0)F(0)S(1)V(0)I(0)A(0)D(0)P(0)R(0)	18.5454	10	11.9698	6	12.4658	7	7.7566	4	0	0	0	TRUE	sp|Q95M18|ENPL_BOVIN	Q95M18	ENPL_BOVIN
2303047_Tparva_AP.48198.48198.2	C:\Users\jvanbeselaere\Desktop\THEILERIA\RESULTS\AGAINST-TAURUS\N-GLYCAN-HCD\interact.pep.xml	APSIIFIDELDAIGTK	A[598]PSIIFIDELDAIGTK	AFAIAKEK.APSIIFIDELDAIGTK.RFDSEKAG	K	R	16	2	4193.03	2230.14	2230.14	1116.08	1116.07	2229.1	1115.56	1.0311	5.12181e-09	31.314	12.151	1	2	0	280	295	0	1A(527.1850)		HexNAc(1)Hex(2) % 527.1850	-2.37	0.047619		A(0.00)P(0.00)S(25.63)I(0.00)I(0.00)F(0.00)I(0.00)D(0.00)E(0.00)L(0.00)D(0.00)A(0.00)I(0.00)G(0.00)T(2.82)K(0.00)	A(0.00)P(0.00)S(0.00)I(0.00)I(0.00)F(0.00)I(0.00)D(0.00)E(0.00)L(0.00)D(0.00)A(0.00)I(0.00)G(0.00)T(0.00)K(0.00)	A(0)P(0)S(0)I(0)I(0)F(0)I(0)D(0)E(0)L(0)D(0)A(0)I(0)G(0)T(0)K(0)	25.6279	12	2.81798	1	31.3146	14	0	0	0	0	0	TRUE	tr|F1MWE0|F1MWE0_BOVIN	F1MWE0	F1MWE0_BOVIN
Search #3 (AGAINST-THEILERIA\N-GLYYCAN-HCD)
5 glyco-PSM identified
Spectrum	Spectrum File	Peptide	Modified Peptide	Extended Peptide	Prev AA	Next AA	Peptide Length	Charge	Retention	Observed Mass	Calibrated Observed Mass	Observed M/Z	Calibrated Observed M/Z	Calculated Peptide Mass	Calculated M/Z	Delta Mass	Expectation	Hyperscore	Nextscore	PeptideProphet Probability	Number of Enzymatic Termini	Number of Missed Cleavages	Protein Start	Protein End	Intensity	Assigned Modifications	Observed Modifications	Total Glycan Composition	Glycan Score	Glycan q-value	MSFragger Localization	Position Scores	Shifted Only Position Scores	Shifted Only Position Ions	Score Best Position	Ions Best Position	Score Second Best Position	Ions Second Best Position	Score All Unshifted	Ions All Unshifted	Score Shifted Best Position	Ions Shifted Best Position	Score Shifted All Positions	Ions Shifted All Positions	Purity	Is Unique	Protein	Protein ID	Entry Name
20231107_JST_AP.23118.23118.3	C:\Users\jvanbeselaere\Desktop\THEILERIA\RESULTS\AGAINST-THEILERIA\N-GLYYCAN-HCD\interact.pep.xml	SLTPVSVTNTK	S[655]LTPVSVTNTK	VDIICFVK.SLTPVSVTNTK.FNRDTKKR	K	F	11	3	22289460	17158350	17158333	5729523	5729517	17138408	5722875	19925	1653205000000	132670	99000	9340	2	0	147	157	0	1S(568.2116)		HexNAc(2)Hex(1) % 568.2116	-2.46	0.0		S(9.13)L(0.00)T(10.52)P(0.00)V(0.00)S(5.82)V(0.00)T(4.14)N(0.00)T(4.14)K(0.00)	S(0.00)L(0.00)T(0.00)P(0.00)V(0.00)S(0.00)V(0.00)T(0.00)N(0.00)T(0.00)K(0.00)	S(0)L(0)T(0)P(0)V(0)S(0)V(0)T(0)N(0)T(0)K(0)	10.521037	5	9.12695	5	13.267701	7	0.0	0	0.0	0	0	TRUE	tr|Q4N547|Q4N547_THEPA	Q4N547	Q4N547_THEPA
20240131_JST_Shi_WGA_1.09279.09279.4	C:\Users\jvanbeselaere\Desktop\THEILERIA\RESULTS\AGAINST-THEILERIA\N-GLYYCAN-HCD\interact.pep.xml	TDPDGVFDEEEEEDEESKKR	T[425]DPDGVFDEEEEEDEESKKR	SKIENAPK.TDPDGVFDEEEEEDEESKKR.RIFEQQIE	K	R	20	4	15273066	27081550	27081538	6780460	6780457	27061036	6775332	20501	283302200	316910	0	10000	2	1	23	42	0	1T(324.1056)	Mod1: biotinoyl-iodoacetyl-ethylenediamine (Theoretical: 326.1413)	Hex(2) % 324.1056	-2.47	0.0	tDPDGVFDEEEEEDEESKKR	T(31.69)D(0.00)P(0.00)D(0.00)G(0.00)V(0.00)F(0.00)D(0.00)E(0.00)E(0.00)E(0.00)E(0.00)E(0.00)D(0.00)E(0.00)E(0.00)S(2.79)K(0.00)K(0.00)R(0.00)	T(0.00)D(0.00)P(0.00)D(0.00)G(0.00)V(0.00)F(0.00)D(0.00)E(0.00)E(0.00)E(0.00)E(0.00)E(0.00)D(0.00)E(0.00)E(0.00)S(0.00)K(0.00)K(0.00)R(0.00)	T(0)D(0)P(0)D(0)G(0)V(0)F(0)D(0)E(0)E(0)E(0)E(0)E(0)D(0)E(0)E(0)S(0)K(0)K(0)R(0)	31.691158	14	2.791165	1	31.691158	14	0.0	0	0.0	0	0	TRUE	tr|Q4N621|Q4N621_THEPA	Q4N621	Q4N621_THEPA
20240131_JST_Shi_WGA_1.19244.19244.2	C:\Users\jvanbeselaere\Desktop\THEILERIA\RESULTS\AGAINST-THEILERIA\N-GLYYCAN-HCD\interact.pep.xml	EKLRTLALTK	EKLRT[1180]LALTK	GIPSDTPR.EKLRTLALTK.QSVKKVMP	R	Q	10	2	38486714	22521320	22521365	11270733	11270755	22511305	11265725	10060	6609213000000	127430	96540	9996	2	2	145	154	0	5T(1079.4017)		HexNAc(3)Hex(2)Fuc(1) % 1079.4017	-5.00	0.5	EKLRtLALTK	E(0.00)K(0.00)L(0.00)R(0.00)T(12.74)L(0.00)A(0.00)L(0.00)T(4.03)K(0.00)	E(0.00)K(0.00)L(0.00)R(0.00)T(0.00)L(0.00)A(0.00)L(0.00)T(0.00)K(0.00)	E(0)K(0)L(0)R(0)T(0)L(0)A(0)L(0)T(0)K(0)	12.743388	5	4.032345	1	12.743388	5	0.0	0	0.0	0	0	TRUE	tr|Q4N9B5|Q4N9B5_THEPA	Q4N9B5	Q4N9B5_THEPA
20240131_JST_Shi_WGA_1.14785.14785.3	C:\Users\jvanbeselaere\Desktop\THEILERIA\RESULTS\AGAINST-THEILERIA\N-GLYYCAN-HCD\interact.pep.xml	NPNGGSGNDGNSYGNNGGSGSGER	N[3058]PNGGSGNDGNSYGNNGGSGSGER	SNNRKFPK.NPNGGSGNDGNSYGNNGGSGSGER.SFWNPVNP	K	S	24	3	28549500	51678720	51678670	17236313	17236296	51679495	17236572	-823	421453700000	110010	0	10000	2	0	394	417	0	1N(2944.0735)		HexNAc(7)Hex(4)Fuc(2)NeuAc(2) % 2944.0735	-18.01	0.5714285714285714		N(0.00)P(0.00)N(0.00)G(0.00)G(0.00)S(9.70)G(0.00)N(0.00)D(0.00)G(0.00)N(0.00)S(5.93)Y(0.00)G(0.00)N(0.00)N(0.00)G(0.00)G(0.00)S(5.93)G(0.00)S(5.93)G(0.00)E(0.00)R(0.00)	N(0.00)P(0.00)N(0.00)G(0.00)G(0.00)S(0.00)G(0.00)N(0.00)D(0.00)G(0.00)N(0.00)S(0.00)Y(0.00)G(0.00)N(0.00)N(0.00)G(0.00)G(0.00)S(0.00)G(0.00)S(0.00)G(0.00)E(0.00)R(0.00)	N(0)P(0)N(0)G(0)G(0)S(0)G(0)N(0)D(0)G(0)N(0)S(0)Y(0)G(0)N(0)N(0)G(0)G(0)S(0)G(0)S(0)G(0)E(0)R(0)	9.700125	3	5.927203	2	11.001085	4	0.0	0	0.0	0	0	TRUE	tr|Q4N1Q1|Q4N1Q1_THEPA	Q4N1Q1	Q4N1Q1_THEPA
20240131_JST_Shi_WGA_2.31394.31394.5	C:\Users\jvanbeselaere\Desktop\THEILERIA\RESULTS\AGAINST-THEILERIA\N-GLYYCAN-HCD\interact.pep.xml	MTSIITILIIELIECVFGVNYVDVKNYNISLGVNVFHGRFDK	MT[3312]SIITILIIELIECVFGVNYVDVKNYNISLGVNVFHGRFDK	.MTSIITILIIELIECVFGVNYVDVKNYNISLGVNVFHGRFDK.DCKYFMFV	-	D	42	5	49227266	80568010	80568010	16123675	16123675	80537070	16117488	30937	525412000000	106180	0	9990	2	2	1	42	0	15C(57.0214), 2T(3211.1577)		HexNAc(6)Hex(6)Fuc(3)NeuAc(2) % 3211.1577	-11.61	0.5714285714285714	MtsIITILIIELIECVFGVNYVDVKNYNISLGVNVFHGRFDK	M(0.00)T(10.62)S(10.62)I(0.00)I(0.00)T(9.50)I(0.00)L(0.00)I(0.00)I(0.00)E(0.00)L(0.00)I(0.00)E(0.00)C(0.00)V(0.00)F(0.00)G(0.00)V(0.00)N(0.00)Y(0.00)V(0.00)D(0.00)V(0.00)K(0.00)N(0.00)Y(0.00)N(0.00)I(0.00)S(5.54)L(0.00)G(0.00)V(0.00)N(0.00)V(0.00)F(0.00)H(0.00)G(0.00)R(0.00)F(0.00)D(0.00)K(0.00)	M(0.00)T(5.08)S(5.08)I(0.00)I(0.00)T(3.96)I(0.00)L(0.00)I(0.00)I(0.00)E(0.00)L(0.00)I(0.00)E(0.00)C(0.00)V(0.00)F(0.00)G(0.00)V(0.00)N(0.00)Y(0.00)V(0.00)D(0.00)V(0.00)K(0.00)N(0.00)Y(0.00)N(0.00)I(0.00)S(0.00)L(0.00)G(0.00)V(0.00)N(0.00)V(0.00)F(0.00)H(0.00)G(0.00)R(0.00)F(0.00)D(0.00)K(0.00)	M(0)T(2)S(2)I(0)I(0)T(1)I(0)L(0)I(0)I(0)E(0)L(0)I(0)E(0)C(0)V(0)F(0)G(0)V(0)N(0)Y(0)V(0)D(0)V(0)K(0)N(0)Y(0)N(0)I(0)S(0)L(0)G(0)V(0)N(0)V(0)F(0)H(0)G(0)R(0)F(0)D(0)K(0)	10.618395	4	9.498499	3	5.5397644	2	5.0786304	2	0.0	0	0	TRUE	tr|Q4MZQ9|Q4MZQ9_THEPA	Q4MZQ9	Q4MZQ9_THEPA
Note: O-glycan modified peptides were identified
Search #4 (Glyco-N-HCD220Tparva-re)
6 glyco-PSM identified
Spectrum	Spectrum File	Peptide	Modified Peptide	Extended Peptide	Prev AA	Next AA	Peptide Length	Charge	Retention	Observed Mass	Calibrated Observed Mass	Observed M/Z	Calibrated Observed M/Z	Calculated Peptide Mass	Calculated M/Z	Delta Mass	Expectation	Hyperscore	Nextscore	Probability	Number of Enzymatic Termini	Number of Missed Cleavages	Protein Start	Protein End	Intensity	Assigned Modifications	Observed Modifications	Total Glycan Composition	Glycan Score	Glycan q-value	MSFragger Localization	Position Scores	Best Positions	Number Best Positions	Shifted Only Position Scores	Shifted Only Position Ions	Score Best Position	Ions Best Position	Score Second Best Position	Ions Second Best Position	Score All Unshifted	Ions All Unshifted	Score Shifted Best Position	Ions Shifted Best Position	Score Shifted All Positions	Ions Shifted All Positions	Purity	Is Unique	Protein
2303047_Tparva_AP.36406.36406.4	D:\Theileria\RESULTS\Glyco-N-HCD220Tparva-re\interact.pep.xml	FMIGSQEVKLNITHEYEGVYEAHK	FM[147]IGSQEVKLN[1655]ITHEYEGVYEAHK	FNITVQNK.FMIGSQEVKLNITHEYEGVYEAHK.YFIERGSF	K	Y	24	4	3219.06	4378.91	4378.9	1095.73	1095.73	4377.9	1095.48	1.0025	0.0845748	15.948	15.937	0.9708	2	1	292	315	0	2M(15.9949), 11N(1540.5285)		HexNAc(2)Hex(7) % 1540.5285	5.95	0.0	FMIGSQEVKLnITHEYEGVYEAHK	F(0.00)M(0.00)I(0.00)G(0.00)S(0.00)Q(0.00)E(0.00)V(0.00)K(0.00)L(0.00)N(15.95)I(0.00)T(0.00)H(0.00)E(0.00)Y(0.00)E(0.00)G(0.00)V(0.00)Y(0.00)E(0.00)A(0.00)H(0.00)K(0.00)	N11	1	F(0.00)M(0.00)I(0.00)G(0.00)S(0.00)Q(0.00)E(0.00)V(0.00)K(0.00)L(0.00)N(13.98)I(0.00)T(0.00)H(0.00)E(0.00)Y(0.00)E(0.00)G(0.00)V(0.00)Y(0.00)E(0.00)A(0.00)H(0.00)K(0.00)	F(0)M(0)I(0)G(0)S(0)Q(0)E(0)V(0)K(0)L(0)N(1)I(0)T(0)H(0)E(0)Y(0)E(0)G(0)V(0)Y(0)E(0)A(0)H(0)K(0)	15.948857	2	0.0	0	14.032082	1	13.97794	1	0.0	0	0	TRUE	tr|Q4MYJ2|Q4MYJ2_THEPA
20240131_JST_Shi_WGA_1.10134.10134.3	D:\Theileria\RESULTS\Glyco-N-HCD220Tparva-re\interact.pep.xml	LENISEDEK	LEN[1355]ISEDEK	SSVKSPIK.LENISEDEK.HKYRPIVD	K	H	9	3	1733.67	2319	2319	774.008	774.008	2316.96	773.327	2.0457	0.00486127	10.753	0	1	2	0	691	699	0	3N(1241.4545)		HexNAc(3)Hex(3)Fuc(1) % 1241.4545	-5.53	0.0	LEnISEDEK	L(0.00)E(0.00)N(9.24)I(0.00)S(0.00)E(0.00)D(0.00)E(0.00)K(0.00)	N3	1	L(0.00)E(0.00)N(0.00)I(0.00)S(0.00)E(0.00)D(0.00)E(0.00)K(0.00)	L(0)E(0)N(0)I(0)S(0)E(0)D(0)E(0)K(0)	9.238176	3	0.0	0	10.75399	4	0.0	0	0.0	0	0	TRUE	tr|Q4MYQ5|Q4MYQ5_THEPA
20240131_JST_Shi_WGA_3.32279.32279.4	D:\Theileria\RESULTS\Glyco-N-HCD220Tparva-re\interact.pep.xml	LSKITSINVIVHLLDAILNTSGETGPGTEIDVVK	LSKITSINVIVHLLDAILN[1518]TSGETGPGTEIDVVK	YIFKDIEK.LSKITSINVIVHLLDAILNTSGETGPGTEIDVVK.GINKKFIR	K	G	34	4	5306.95	4951.52	4951.52	1238.89	1238.89	4949.46	1238.37	2.0542	0.0457615	12.858	9.431	0.9944	2	1	269	302	0	19N(1403.5073)		HexNAc(3)Hex(4)Fuc(1) % 1403.5073	-5.02	0.0	LSKITSINVIVHLLDAILnTSGETGPGTEIDVVK	L(0.00)S(0.00)K(0.00)I(0.00)T(0.00)S(0.00)I(0.00)N(0.00)V(0.00)I(0.00)V(0.00)H(0.00)L(0.00)L(0.00)D(0.00)A(0.00)I(0.00)L(0.00)N(12.86)T(0.00)S(0.00)G(0.00)E(0.00)T(0.00)G(0.00)P(0.00)G(0.00)T(0.00)E(0.00)I(0.00)D(0.00)V(0.00)V(0.00)K(0.00)	N19	1	L(0.00)S(0.00)K(0.00)I(0.00)T(0.00)S(0.00)I(0.00)N(0.00)V(0.00)I(0.00)V(0.00)H(0.00)L(0.00)L(0.00)D(0.00)A(0.00)I(0.00)L(0.00)N(0.00)T(0.00)S(0.00)G(0.00)E(0.00)T(0.00)G(0.00)P(0.00)G(0.00)T(0.00)E(0.00)I(0.00)D(0.00)V(0.00)V(0.00)K(0.00)	L(0)S(0)K(0)I(0)T(0)S(0)I(0)N(0)V(0)I(0)V(0)H(0)L(0)L(0)D(0)A(0)I(0)L(0)N(0)T(0)S(0)G(0)E(0)T(0)G(0)P(0)G(0)T(0)E(0)I(0)D(0)V(0)V(0)K(0)	12.85825	6	0.0	0	12.85825	6	0.0	0	0.0	0	0	TRUE	tr|Q4N1W6|Q4N1W6_THEPA
20240131_JST_Shi_WGA_4.37111.37111.4	D:\Theileria\RESULTS\Glyco-N-HCD220Tparva-re\interact.pep.xml	LSKITSINVIVHLLDAILNTSGETGPGTEIDVVK	LSKITSINVIVHLLDAILN[1518]TSGETGPGTEIDVVK	YIFKDIEK.LSKITSINVIVHLLDAILNTSGETGPGTEIDVVK.GINKKFIR	K	G	34	4	5302.87	4951.57	4951.57	1238.9	1238.9	4949.46	1238.37	2.1054	0.09778	13.539	9.227	0.9805	2	1	269	302	0	19N(1403.5073)		HexNAc(3)Hex(4)Fuc(1) % 1403.5073	-7.42	0.6666666666666666	LSKITSINVIVHLLDAILnTSGETGPGTEIDVVK	L(0.00)S(0.00)K(0.00)I(0.00)T(0.00)S(0.00)I(0.00)N(0.00)V(0.00)I(0.00)V(0.00)H(0.00)L(0.00)L(0.00)D(0.00)A(0.00)I(0.00)L(0.00)N(13.54)T(0.00)S(0.00)G(0.00)E(0.00)T(0.00)G(0.00)P(0.00)G(0.00)T(0.00)E(0.00)I(0.00)D(0.00)V(0.00)V(0.00)K(0.00)	N19	1	L(0.00)S(0.00)K(0.00)I(0.00)T(0.00)S(0.00)I(0.00)N(0.00)V(0.00)I(0.00)V(0.00)H(0.00)L(0.00)L(0.00)D(0.00)A(0.00)I(0.00)L(0.00)N(0.00)T(0.00)S(0.00)G(0.00)E(0.00)T(0.00)G(0.00)P(0.00)G(0.00)T(0.00)E(0.00)I(0.00)D(0.00)V(0.00)V(0.00)K(0.00)	L(0)S(0)K(0)I(0)T(0)S(0)I(0)N(0)V(0)I(0)V(0)H(0)L(0)L(0)D(0)A(0)I(0)L(0)N(0)T(0)S(0)G(0)E(0)T(0)G(0)P(0)G(0)T(0)E(0)I(0)D(0)V(0)V(0)K(0)	13.539822	6	0.0	0	13.539822	6	0.0	0	0.0	0	0	TRUE	tr|Q4N1W6|Q4N1W6_THEPA
20240131_JST_Shi_WGA_4.19783.19783.3	D:\Theileria\RESULTS\Glyco-N-HCD220Tparva-re\interact.pep.xml	LIKPNLSDMNESFMNYKANYK	LIKPN[2992]LSDM[147]NESFM[147]NYKANYK	RDRFNRMR.LIKPNLSDMNESFMNYKANYK.EYERIIIK	R	E	21	3	2822.82	5431.17	5431.17	1811.4	1811.4	5429.22	1810.75	1.9494	0.0185093	12.586	11.192	1	2	2	832	852	0	14M(15.9949), 9M(15.9949), 5N(2878.0154)		HexNAc(5)Hex(7)Fuc(1)NeuAc(2) % 2878.0154	-15.27	0.8	LIKPnLSDMnESFMNYKANYK	L(0.00)I(0.00)K(0.00)P(0.00)N(12.59)L(0.00)S(0.00)D(0.00)M(0.00)N(12.59)E(0.00)S(0.00)F(0.00)M(0.00)N(0.00)Y(0.00)K(0.00)A(0.00)N(0.00)Y(0.00)K(0.00)	N5;N10	2	L(0.00)I(0.00)K(0.00)P(0.00)N(11.06)L(0.00)S(0.00)D(0.00)M(0.00)N(11.06)E(0.00)S(0.00)F(0.00)M(0.00)N(0.00)Y(0.00)K(0.00)A(0.00)N(0.00)Y(0.00)K(0.00)	L(0)I(0)K(0)P(0)N(2)L(0)S(0)D(0)M(0)N(2)E(0)S(0)F(0)M(0)N(0)Y(0)K(0)A(0)N(0)Y(0)K(0)	12.586098	3	0.0	0	9.730612	1	11.06411	2	0.0	0	0	TRUE	tr|Q4N7C3|Q4N7C3_THEPA
20240131_JST_Shi_WGA_4.10851.10851.3	D:\Theileria\RESULTS\Glyco-N-HCD220Tparva-re\interact.pep.xml	RDSYTDNYYHNFSCK	RDSYTDNYYHN[2871]FSCK	.RDSYTDNYYHNFSCK.NIENRFIR	M	N	15	3	1552.55	4725.74	4725.74	1576.25	1576.25	4725.8	1576.27	-0.0547	0.0689842	11.145	0	1	2	0	2	16	0	14C(57.0214), 11N(2756.9892)		HexNAc(6)Hex(5)Fuc(1)NeuAc(2) % 2756.9892	-13.48	0.8	RDSYTDNYYHnFSCK	R(0.00)D(0.00)S(0.00)Y(0.00)T(0.00)D(0.00)N(0.00)Y(0.00)Y(0.00)H(0.00)N(7.67)F(0.00)S(0.00)C(0.00)K(0.00)	N11	1	R(0.00)D(0.00)S(0.00)Y(0.00)T(0.00)D(0.00)N(0.00)Y(0.00)Y(0.00)H(0.00)N(5.30)F(0.00)S(0.00)C(0.00)K(0.00)	R(0)D(0)S(0)Y(0)T(0)D(0)N(0)Y(0)Y(0)H(0)N(0)F(0)S(0)C(0)K(0)	7.6692486	1	0.0	0	11.145065	3	5.2962055	0	0.0	0	0	TRUE	tr|Q4N933|Q4N933_THEPA
Search #5 (Glyco-N-HCD220TparvaPostBasicSearch)
5 glyco-PSM identified
Spectrum	Spectrum File	Peptide	Modified Peptide	Extended Peptide	Prev AA	Next AA	Peptide Length	Charge	Retention	Observed Mass	Calibrated Observed Mass	Observed M/Z	Calibrated Observed M/Z	Calculated Peptide Mass	Calculated M/Z	Delta Mass	Expectation	Hyperscore	Nextscore	Probability	Number of Enzymatic Termini	Number of Missed Cleavages	Protein Start	Protein End	Intensity	Assigned Modifications	Observed Modifications	Total Glycan Composition	Glycan Score	Glycan q-value	MSFragger Localization	Position Scores	Best Positions	Number Best Positions	Shifted Only Position Scores	Shifted Only Position Ions	Score Best Position	Ions Best Position	Score Second Best Position	Ions Second Best Position	Score All Unshifted	Ions All Unshifted	Score Shifted Best Position	Ions Shifted Best Position	Score Shifted All Positions	Ions Shifted All Positions	Purity	Is Unique	Protein
20240131_JST_Shi_WGA_1.10134.10134.3	C:\Users\i116gast\Desktop\Theileria\RESULTS\Glyco-N-HCD220TparvaPostBasicSearch\interact.pep.xml	LENISEDEK	LEN[1355]ISEDEK	SSVKSPIK.LENISEDEK.HKYRPIVD	K	H	9	3	1733.67	2319	2319	774.008	774.008	2316.96	773.327	2.0447	0.00332851	11.411	0	1	2	0	691	699	0	3N(1241.4545)		HexNAc(3)Hex(3)Fuc(1) % 1241.4545	-5.52	0	LEnISEDEK	L(0.00)E(0.00)N(9.89)I(0.00)S(0.00)E(0.00)D(0.00)E(0.00)K(0.00)	N3	1	L(0.00)E(0.00)N(0.00)I(0.00)S(0.00)E(0.00)D(0.00)E(0.00)K(0.00)	L(0)E(0)N(0)I(0)S(0)E(0)D(0)E(0)K(0)	9.89307	3	0	0	11.4113	4	0	0	0	0	0	TRUE	tr|Q4MYQ5|Q4MYQ5_THEPA
20240131_JST_Shi_WGA_1.10577.10577.3	C:\Users\i116gast\Desktop\Theileria\RESULTS\Glyco-N-HCD220TparvaPostBasicSearch\interact.pep.xml	IDEENNISR	IDEENN[1819]ISR	VIQSNVRR.IDEENNISR.HRCIIIDS	R	H	9	3	1833.56	2795.16	2795.17	932.729	932.73	2793.14	932.055	2.0237	0.00408554	11.055	0	1	2	0	1001	1009	0	6N(1704.6347)		HexNAc(6)Hex(3) % 1704.6347	-2.92	0	IDEENnISR	I(0.00)D(0.00)E(0.00)E(0.00)N(0.00)N(11.06)I(0.00)S(0.00)R(0.00)	N6	1	I(0.00)D(0.00)E(0.00)E(0.00)N(0.00)N(3.99)I(0.00)S(0.00)R(0.00)	I(0)D(0)E(0)E(0)N(0)N(0)I(0)S(0)R(0)	11.056	3	0	0	11.056	3	3.98995	0	0	0	0	TRUE	tr|Q4MZN8|Q4MZN8_THEPA
20240131_JST_Shi_WGA_3.32279.32279.4	C:\Users\i116gast\Desktop\Theileria\RESULTS\Glyco-N-HCD220TparvaPostBasicSearch\interact.pep.xml	LSKITSINVIVHLLDAILNTSGETGPGTEIDVVK	LSKITSINVIVHLLDAILN[1518]TSGETGPGTEIDVVK	YIFKDIEK.LSKITSINVIVHLLDAILNTSGETGPGTEIDVVK.GINKKFIR	K	G	34	4	5306.95	4951.52	4951.52	1238.89	1238.89	4949.46	1238.37	2.0542	0.0448229	13.894	10.749	0.9994	2	1	269	302	0	19N(1403.5073)		HexNAc(3)Hex(4)Fuc(1) % 1403.5073	-5.02	0	LSKITSINVIVHLLDAILnTSGETGPGTEIDVVK	L(0.00)S(0.00)K(0.00)I(0.00)T(0.00)S(0.00)I(0.00)N(0.00)V(0.00)I(0.00)V(0.00)H(0.00)L(0.00)L(0.00)D(0.00)A(0.00)I(0.00)L(0.00)N(13.89)T(0.00)S(0.00)G(0.00)E(0.00)T(0.00)G(0.00)P(0.00)G(0.00)T(0.00)E(0.00)I(0.00)D(0.00)V(0.00)V(0.00)K(0.00)	N19	1	L(0.00)S(0.00)K(0.00)I(0.00)T(0.00)S(0.00)I(0.00)N(0.00)V(0.00)I(0.00)V(0.00)H(0.00)L(0.00)L(0.00)D(0.00)A(0.00)I(0.00)L(0.00)N(0.00)T(0.00)S(0.00)G(0.00)E(0.00)T(0.00)G(0.00)P(0.00)G(0.00)T(0.00)E(0.00)I(0.00)D(0.00)V(0.00)V(0.00)K(0.00)	L(0)S(0)K(0)I(0)T(0)S(0)I(0)N(0)V(0)I(0)V(0)H(0)L(0)L(0)D(0)A(0)I(0)L(0)N(0)T(0)S(0)G(0)E(0)T(0)G(0)P(0)G(0)T(0)E(0)I(0)D(0)V(0)V(0)K(0)	13.8947	6	0	0	13.8947	6	0	0	0	0	0	TRUE	tr|Q4N1W6|Q4N1W6_THEPA
20240131_JST_Shi_WGA_4.10851.10851.3	C:\Users\i116gast\Desktop\Theileria\RESULTS\Glyco-N-HCD220TparvaPostBasicSearch\interact.pep.xml	RDSYTDNYYHNFSCK	RDSYTDNYYHN[2871]FSCK	.RDSYTDNYYHNFSCK.NIENRFIR	M	N	15	3	1552.55	4725.74	4725.74	1576.25	1576.25	4725.8	1576.27	-0.0547	0.0609537	13.36	0	0.9999	2	0	2	16	0	14C(57.0214), 11N(2756.9892)		HexNAc(6)Hex(5)Fuc(1)NeuAc(2) % 2756.9892	-13.48	0.857143	RDSYTDNYYHnFSCK	R(0.00)D(0.00)S(0.00)Y(0.00)T(0.00)D(0.00)N(0.00)Y(0.00)Y(0.00)H(0.00)N(9.86)F(0.00)S(0.00)C(0.00)K(0.00)	N11	1	R(0.00)D(0.00)S(0.00)Y(0.00)T(0.00)D(0.00)N(0.00)Y(0.00)Y(0.00)H(0.00)N(6.38)F(0.00)S(0.00)C(0.00)K(0.00)	R(0)D(0)S(0)Y(0)T(0)D(0)N(0)Y(0)Y(0)H(0)N(0)F(0)S(0)C(0)K(0)	9.86457	1	0	0	13.3608	3	6.37548	0	0	0	0	TRUE	tr|Q4N933|Q4N933_THEPA
20240131_JST_Shi_WGA_4.37111.37111.4	C:\Users\i116gast\Desktop\Theileria\RESULTS\Glyco-N-HCD220TparvaPostBasicSearch\interact.pep.xml	LSKITSINVIVHLLDAILNTSGETGPGTEIDVVK	LSKITSINVIVHLLDAILN[1518]TSGETGPGTEIDVVK	YIFKDIEK.LSKITSINVIVHLLDAILNTSGETGPGTEIDVVK.GINKKFIR	K	G	34	4	5302.87	4951.57	4951.57	1238.9	1238.9	4949.46	1238.37	2.1054	0.000647515	14.255	0	1	2	1	269	302	0	19N(1403.5073)		HexNAc(3)Hex(4)Fuc(1) % 1403.5073	-7.42	0.4	LSKITSINVIVHLLDAILnTSGETGPGTEIDVVK	L(0.00)S(0.00)K(0.00)I(0.00)T(0.00)S(0.00)I(0.00)N(0.00)V(0.00)I(0.00)V(0.00)H(0.00)L(0.00)L(0.00)D(0.00)A(0.00)I(0.00)L(0.00)N(14.26)T(0.00)S(0.00)G(0.00)E(0.00)T(0.00)G(0.00)P(0.00)G(0.00)T(0.00)E(0.00)I(0.00)D(0.00)V(0.00)V(0.00)K(0.00)	N19	1	L(0.00)S(0.00)K(0.00)I(0.00)T(0.00)S(0.00)I(0.00)N(0.00)V(0.00)I(0.00)V(0.00)H(0.00)L(0.00)L(0.00)D(0.00)A(0.00)I(0.00)L(0.00)N(0.00)T(0.00)S(0.00)G(0.00)E(0.00)T(0.00)G(0.00)P(0.00)G(0.00)T(0.00)E(0.00)I(0.00)D(0.00)V(0.00)V(0.00)K(0.00)	L(0)S(0)K(0)I(0)T(0)S(0)I(0)N(0)V(0)I(0)V(0)H(0)L(0)L(0)D(0)A(0)I(0)L(0)N(0)T(0)S(0)G(0)E(0)T(0)G(0)P(0)G(0)T(0)E(0)I(0)D(0)V(0)V(0)K(0)	14.2556	6	0	0	14.2556	6	0	0	0	0	0	TRUE	tr|Q4N1W6|Q4N1W6_THEPA
Search #6 (Glyco-N-HCD220TparvaBovineDPonly)
57 glyco-PSM identified
Spectrum	Spectrum File	Peptide	Modified Peptide	Extended Peptide	Prev AA	Next AA	Peptide Length	Charge	Retention	Observed Mass	Calibrated Observed Mass	Observed M/Z	Calibrated Observed M/Z	Calculated Peptide Mass	Calculated M/Z	Delta Mass	Expectation	Hyperscore	Nextscore	Probability	Number of Enzymatic Termini	Number of Missed Cleavages	Protein Start	Protein End	Intensity	Assigned Modifications	Observed Modifications	Total Glycan Composition	Glycan Score	Glycan q-value	MSFragger Localization	Position Scores	Best Positions	Number Best Positions	Shifted Only Position Scores	Shifted Only Position Ions	Score Best Position	Ions Best Position	Score Second Best Position	Ions Second Best Position	Score All Unshifted	Ions All Unshifted	Score Shifted Best Position	Ions Shifted Best Position	Score Shifted All Positions	Ions Shifted All Positions	Purity	Is Unique	Protein
20240131_JST_Shi_WGA_4.09956.09956.2	C:\Users\i116gast\Desktop\Theileria\RESULTS\Glyco-N-HCD220TparvaBovineDPonly\interact.pep.xml	TVNVSVPK	TVN[1493]VSVPK	DVESKFER.TVNVSVPK.KTRNNGTI	R	K	8	2	1422.84	2220.96	2220.96	1111.49	1111.49	2220.96	1111.49	0.0025	0.0059532	16.401	12.883	0.9986	2	0	89	96	0	3N(1378.4757)	Mod1: Hex(6) HexNAc(2) (PeakApex: 1378.4770, Theoretical: 1378.4757)	HexNAc(2)Hex(6) % 1378.4757	4.72	0	TVnVSVPK	T(0.00)V(0.00)N(13.52)V(0.00)S(0.00)V(0.00)P(0.00)K(0.00)	N3	1	T(0.00)V(0.00)N(9.71)V(0.00)S(0.00)V(0.00)P(0.00)K(0.00)	T(0)V(0)N(0)V(0)S(0)V(0)P(0)K(0)	13.5157	2	0	0	16.4018	4	9.70984	0	0	0	0	FALSE	sp|A2VE61|CLP1L_BOVIN
20240131_JST_Shi_WGA_4.09959.09959.2	C:\Users\i116gast\Desktop\Theileria\RESULTS\Glyco-N-HCD220TparvaBovineDPonly\interact.pep.xml	TVNVSVPK	TVN[1493]VSVPK	DVESKFER.TVNVSVPK.KTRNNGTI	R	K	8	2	1423.42	2220.97	2220.97	1111.49	1111.49	2220.96	1111.49	0.0055	0.0116413	14.236	12.898	0.9973	2	0	89	96	0	3N(1378.4757)	Mod1: Hex(6) HexNAc(2) (PeakApex: 1378.4770, Theoretical: 1378.4757)	HexNAc(2)Hex(6) % 1378.4757	3.91	0	TVnVSVPK	T(0.00)V(0.00)N(11.53)V(0.00)S(0.00)V(0.00)P(0.00)K(0.00)	N3	1	T(0.00)V(0.00)N(9.70)V(0.00)S(0.00)V(0.00)P(0.00)K(0.00)	T(0)V(0)N(0)V(0)S(0)V(0)P(0)K(0)	11.5308	1	0	0	14.2363	3	9.70426	0	0	0	0	FALSE	sp|A2VE61|CLP1L_BOVIN
20240131_JST_Shi_WGA_4.10058.10058.2	C:\Users\i116gast\Desktop\Theileria\RESULTS\Glyco-N-HCD220TparvaBovineDPonly\interact.pep.xml	TVNVSVPK	TVN[1330]VSVPK	DVESKFER.TVNVSVPK.KTRNNGTI	R	K	8	2	1438.39	2058.92	2058.92	1030.47	1030.47	2058.91	1030.46	0.0077	0.157489	11.711	0	0.8367	2	0	89	96	0	3N(1216.4229)	Mod1: N-linked glycan core (Theoretical: 1216.4229)	HexNAc(2)Hex(5) % 1216.4229	3.2	0	TVnVSVPK	T(0.00)V(0.00)N(9.76)V(0.00)S(0.00)V(0.00)P(0.00)K(0.00)	N3	1	T(0.00)V(0.00)N(6.64)V(0.00)S(0.00)V(0.00)P(0.00)K(0.00)	T(0)V(0)N(0)V(0)S(0)V(0)P(0)K(0)	9.75794	2	0	0	11.7114	3	6.6355	0	0	0	0	FALSE	sp|A2VE61|CLP1L_BOVIN
20240131_JST_Shi_WGA_1.13580.13580.4	C:\Users\i116gast\Desktop\Theileria\RESULTS\Glyco-N-HCD220TparvaBovineDPonly\interact.pep.xml	PEPEDEAEEGLGGLPSNISSVSSLLLFNTTENLYKK	PEPEDEAEEGLGGLPSN[2289]ISSVSSLLLFNTTENLYKK	FPVCVNTK.PEPEDEAEEGLGGLPSNISSVSSLLLFNTTENLYKK.YVFIDPIA	K	Y	36	4	2559.72	6052.68	6052.69	1514.18	1514.18	6051.71	1513.94	0.9756	0.225147	13.021	10.084	0.9981	2	0	150	185	0	17N(2174.7983)		HexNAc(6)Hex(5)Fuc(1) % 2174.7983	-8.59	0.65	PEPEDEAEEGLGGLPSnISSVSSLLLFNTTENLYKK	P(0.00)E(0.00)P(0.00)E(0.00)D(0.00)E(0.00)A(0.00)E(0.00)E(0.00)G(0.00)L(0.00)G(0.00)G(0.00)L(0.00)P(0.00)S(0.00)N(13.02)I(0.00)S(0.00)S(0.00)V(0.00)S(0.00)S(0.00)L(0.00)L(0.00)L(0.00)F(0.00)N(11.35)T(0.00)T(0.00)E(0.00)N(0.00)L(0.00)Y(0.00)K(0.00)K(0.00)	N17	1	P(0.00)E(0.00)P(0.00)E(0.00)D(0.00)E(0.00)A(0.00)E(0.00)E(0.00)G(0.00)L(0.00)G(0.00)G(0.00)L(0.00)P(0.00)S(0.00)N(2.42)I(0.00)S(0.00)S(0.00)V(0.00)S(0.00)S(0.00)L(0.00)L(0.00)L(0.00)F(0.00)N(0.00)T(0.00)T(0.00)E(0.00)N(0.00)L(0.00)Y(0.00)K(0.00)K(0.00)	P(0)E(0)P(0)E(0)D(0)E(0)A(0)E(0)E(0)G(0)L(0)G(0)G(0)L(0)P(0)S(0)N(1)I(0)S(0)S(0)V(0)S(0)S(0)L(0)L(0)L(0)F(0)N(0)T(0)T(0)E(0)N(0)L(0)Y(0)K(0)K(0)	13.021	6	11.3538	5	11.3538	5	2.41654	1	0	0	0	FALSE	sp|A7Z063|WASH1_BOVIN
2303046_Tparva_DP.30780.30780.3	C:\Users\i116gast\Desktop\Theileria\RESULTS\Glyco-N-HCD220TparvaBovineDPonly\interact.pep.xml	LLHSLGGDDYLGLFNR	LLHSLGGDDYLGLFN[1817]R	YAFSSVEK.LLHSLGGDDYLGLFNR.SIIETIQK	K	S	16	3	3078.45	3492.5	3492.5	1165.17	1165.17	3491.5	1164.84	1.0028	0.0444631	13.908	0	0.9897	2	0	185	200	0	15N(1702.5814)		HexNAc(2)Hex(8) % 1702.5814	1.56	0	LLHSLGGDDYLGLFnR	L(0.00)L(0.00)H(0.00)S(0.00)L(0.00)G(0.00)G(0.00)D(0.00)D(0.00)Y(0.00)L(0.00)G(0.00)L(0.00)F(0.00)N(13.91)R(0.00)	N15	1	L(0.00)L(0.00)H(0.00)S(0.00)L(0.00)G(0.00)G(0.00)D(0.00)D(0.00)Y(0.00)L(0.00)G(0.00)L(0.00)F(0.00)N(8.36)R(0.00)	L(0)L(0)H(0)S(0)L(0)G(0)G(0)D(0)D(0)Y(0)L(0)G(0)L(0)F(0)N(2)R(0)	13.9086	5	0	0	11.0441	3	8.36311	2	0	0	0	TRUE	sp|F1N2K1|PCYOX_BOVIN
2303046_Tparva_DP_2.32766.32766.3	C:\Users\i116gast\Desktop\Theileria\RESULTS\Glyco-N-HCD220TparvaBovineDPonly\interact.pep.xml	LLHSLGGDDYLGLFNR	LLHSLGGDDYLGLFN[1817]R	YAFSSVEK.LLHSLGGDDYLGLFNR.SIIETIQK	K	S	16	3	3078.35	3491.5	3491.49	1164.84	1164.84	3491.5	1164.84	-0.0021	0.00903649	16.676	0	0.9943	2	0	185	200	0	15N(1702.5814)	Mod1: Hex(8) HexNAc(2) (PeakApex: 1702.5832, Theoretical: 1702.5813)	HexNAc(2)Hex(8) % 1702.5814	1.35	0	LLHSLGGDDYLGLFnR	L(0.00)L(0.00)H(0.00)S(0.00)L(0.00)G(0.00)G(0.00)D(0.00)D(0.00)Y(0.00)L(0.00)G(0.00)L(0.00)F(0.00)N(16.68)R(0.00)	N15	1	L(0.00)L(0.00)H(0.00)S(0.00)L(0.00)G(0.00)G(0.00)D(0.00)D(0.00)Y(0.00)L(0.00)G(0.00)L(0.00)F(0.00)N(11.43)R(0.00)	L(0)L(0)H(0)S(0)L(0)G(0)G(0)D(0)D(0)Y(0)L(0)G(0)L(0)F(0)N(4)R(0)	16.6767	7	0	0	10.323	3	11.4307	4	0	0	0	TRUE	sp|F1N2K1|PCYOX_BOVIN
20240131_JST_Shi_WGA_4.13336.13336.2	C:\Users\i116gast\Desktop\Theileria\RESULTS\Glyco-N-HCD220TparvaBovineDPonly\interact.pep.xml	LTPLFNK	LTPLFN[1817]K	KEIAIIKR.LTPLFNK.SFESTVGQ	R	S	7	2	1907.72	2534.07	2534.07	1268.04	1268.04	2534.07	1268.04	0.0062	0.0944605	11.599	0	0.9468	2	0	54	60	0	6N(1702.5814)	Mod1: Hex(8) HexNAc(2) (PeakApex: 1702.5832, Theoretical: 1702.5813)	HexNAc(2)Hex(8) % 1702.5814	2.33	0	LTPLFnK	L(0.00)T(0.00)P(0.00)L(0.00)F(0.00)N(11.60)K(0.00)	N6	1	L(0.00)T(0.00)P(0.00)L(0.00)F(0.00)N(11.60)K(0.00)	L(0)T(0)P(0)L(0)F(0)N(3)K(0)	11.5995	3	0	0	9.76136	2	11.5995	3	0	0	0	TRUE	sp|P11456|MPRD_BOVIN
20240131_JST_Shi_WGA_4.13338.13338.2	C:\Users\i116gast\Desktop\Theileria\RESULTS\Glyco-N-HCD220TparvaBovineDPonly\interact.pep.xml	LTPLFNK	LTPLFN[1817]K	KEIAIIKR.LTPLFNK.SFESTVGQ	R	S	7	2	1908.06	2534.07	2534.07	1268.04	1268.04	2534.07	1268.04	0.0057	0.171396	11.564	0	0.8989	2	0	54	60	0	6N(1702.5814)	Mod1: Hex(8) HexNAc(2) (PeakApex: 1702.5832, Theoretical: 1702.5813)	HexNAc(2)Hex(8) % 1702.5814	2.41	0	LTPLFnK	L(0.00)T(0.00)P(0.00)L(0.00)F(0.00)N(11.56)K(0.00)	N6	1	L(0.00)T(0.00)P(0.00)L(0.00)F(0.00)N(11.56)K(0.00)	L(0)T(0)P(0)L(0)F(0)N(3)K(0)	11.5641	3	0	0	8.02606	1	11.5641	3	0	0	0	TRUE	sp|P11456|MPRD_BOVIN
20240131_JST_Shi_WGA_4.13415.13415.2	C:\Users\i116gast\Desktop\Theileria\RESULTS\Glyco-N-HCD220TparvaBovineDPonly\interact.pep.xml	LTPLFNK	LTPLFN[1817]K	KEIAIIKR.LTPLFNK.SFESTVGQ	R	S	7	2	1918.42	2534.07	2534.07	1268.04	1268.04	2534.07	1268.04	0.0035	0.0526971	17.673	11.878	0.9702	2	0	54	60	0	6N(1702.5814)	Mod1: Hex(8) HexNAc(2) (PeakApex: 1702.5832, Theoretical: 1702.5813)	HexNAc(2)Hex(8) % 1702.5814	3.99	0	LTPLFnK	L(0.00)T(0.00)P(0.00)L(0.00)F(0.00)N(17.67)K(0.00)	N6	1	L(0.00)T(0.00)P(0.00)L(0.00)F(0.00)N(15.55)K(0.00)	L(0)T(0)P(0)L(0)F(0)N(4)K(0)	17.6735	6	0	0	15.5569	5	15.5493	4	0	0	0	TRUE	sp|P11456|MPRD_BOVIN
20240131_JST_Shi_WGA_4.13417.13417.2	C:\Users\i116gast\Desktop\Theileria\RESULTS\Glyco-N-HCD220TparvaBovineDPonly\interact.pep.xml	LTPLFNK	LTPLFN[1817]K	KEIAIIKR.LTPLFNK.SFESTVGQ	R	S	7	2	1918.76	2534.07	2534.07	1268.04	1268.04	2534.07	1268.04	0.0057	0.0344057	16.063	5.558	0.9799	2	0	54	60	0	6N(1702.5814)	Mod1: Hex(8) HexNAc(2) (PeakApex: 1702.5832, Theoretical: 1702.5813)	HexNAc(2)Hex(8) % 1702.5814	3.51	0	LTPLFnK	L(0.00)T(0.00)P(0.00)L(0.00)F(0.00)N(16.06)K(0.00)	N6	1	L(0.00)T(0.00)P(0.00)L(0.00)F(0.00)N(15.59)K(0.00)	L(0)T(0)P(0)L(0)F(0)N(3)K(0)	16.0637	4	0	0	16.0186	4	15.5943	3	0	0	0	TRUE	sp|P11456|MPRD_BOVIN
20240131_JST_Shi_WGA_4.13455.13455.2	C:\Users\i116gast\Desktop\Theileria\RESULTS\Glyco-N-HCD220TparvaBovineDPonly\interact.pep.xml	LTPLFNK	LTPLFN[1655]K	KEIAIIKR.LTPLFNK.SFESTVGQ	R	S	7	2	1923.89	2372.02	2372.02	1187.02	1187.02	2372.01	1187.01	0.0051	0.155776	9.73	0	0.9705	2	0	54	60	0	6N(1540.5285)	Mod1: Hex(7) HexNAc(2) (Theoretical: 1540.5285)	HexNAc(2)Hex(7) % 1540.5285	2.69	0	LTPLFnK	L(0.00)T(0.00)P(0.00)L(0.00)F(0.00)N(9.73)K(0.00)	N6	1	L(0.00)T(0.00)P(0.00)L(0.00)F(0.00)N(9.73)K(0.00)	L(0)T(0)P(0)L(0)F(0)N(2)K(0)	9.73047	2	0	0	9.69984	2	9.73047	2	0	0	0	TRUE	sp|P11456|MPRD_BOVIN
20240131_JST_Shi_WGA_4.13537.13537.2	C:\Users\i116gast\Desktop\Theileria\RESULTS\Glyco-N-HCD220TparvaBovineDPonly\interact.pep.xml	LTPLFNK	LTPLFN[1655]K	KEIAIIKR.LTPLFNK.SFESTVGQ	R	S	7	2	1934.98	2372.01	2372.01	1187.01	1187.01	2372.01	1187.01	0.0005	0.0353794	15.305	8.829	0.9936	2	0	54	60	0	6N(1540.5285)	Mod1: Hex(7) HexNAc(2) (Theoretical: 1540.5285)	HexNAc(2)Hex(7) % 1540.5285	4.96	0	LTPLFnK	L(0.00)T(0.00)P(0.00)L(0.00)F(0.00)N(15.31)K(0.00)	N6	1	L(0.00)T(0.00)P(0.00)L(0.00)F(0.00)N(11.53)K(0.00)	L(0)T(0)P(0)L(0)F(0)N(3)K(0)	15.3057	6	0	0	15.2667	6	11.5331	3	0	0	0	TRUE	sp|P11456|MPRD_BOVIN
20240131_JST_Shi_WGA_4.13539.13539.2	C:\Users\i116gast\Desktop\Theileria\RESULTS\Glyco-N-HCD220TparvaBovineDPonly\interact.pep.xml	LTPLFNK	LTPLFN[1655]K	KEIAIIKR.LTPLFNK.SFESTVGQ	R	S	7	2	1935.32	2372.02	2372.02	1187.02	1187.02	2372.01	1187.01	0.0029	0.0207253	19.234	11.768	0.996	2	0	54	60	0	6N(1540.5285)	Mod1: Hex(7) HexNAc(2) (Theoretical: 1540.5285)	HexNAc(2)Hex(7) % 1540.5285	3.84	0	LTPLFnK	L(0.00)T(0.00)P(0.00)L(0.00)F(0.00)N(19.23)K(0.00)	N6	1	L(0.00)T(0.00)P(0.00)L(0.00)F(0.00)N(15.60)K(0.00)	L(0)T(0)P(0)L(0)F(0)N(4)K(0)	19.2349	7	0	0	17.067	6	15.6037	4	0	0	0	TRUE	sp|P11456|MPRD_BOVIN
20240131_JST_Shi_WGA_4.13611.13611.2	C:\Users\i116gast\Desktop\Theileria\RESULTS\Glyco-N-HCD220TparvaBovineDPonly\interact.pep.xml	LTPLFNK	LTPLFN[1493]K	KEIAIIKR.LTPLFNK.SFESTVGQ	R	S	7	2	1946.05	2209.96	2209.96	1105.99	1105.99	2209.96	1105.99	-0.0055	0.227903	11.069	0	0.9147	2	0	54	60	0	6N(1378.4757)	Mod1: Hex(6) HexNAc(2) (PeakApex: 1378.4770, Theoretical: 1378.4757)	HexNAc(2)Hex(6) % 1378.4757	2.75	0	LTPLFnK	L(0.00)T(0.00)P(0.00)L(0.00)F(0.00)N(11.07)K(0.00)	N6	1	L(0.00)T(0.00)P(0.00)L(0.00)F(0.00)N(9.90)K(0.00)	L(0)T(0)P(0)L(0)F(0)N(1)K(0)	11.0698	2	0	0	10.9948	2	9.89762	1	0	0	0	TRUE	sp|P11456|MPRD_BOVIN
20240131_JST_Shi_WGA_4.13678.13678.2	C:\Users\i116gast\Desktop\Theileria\RESULTS\Glyco-N-HCD220TparvaBovineDPonly\interact.pep.xml	LTPLFNK	LTPLFN[1493]K	KEIAIIKR.LTPLFNK.SFESTVGQ	R	S	7	2	1956.78	2209.96	2209.96	1105.99	1105.99	2209.96	1105.99	0.0008	0.000328662	20.433	14.02	0.9997	2	0	54	60	0	6N(1378.4757)	Mod1: Hex(6) HexNAc(2) (PeakApex: 1378.4770, Theoretical: 1378.4757)	HexNAc(2)Hex(6) % 1378.4757	5.36	0	LTPLFnK	L(0.00)T(0.00)P(0.00)L(0.00)F(0.00)N(20.43)K(0.00)	N6	1	L(0.00)T(0.00)P(0.00)L(0.00)F(0.00)N(18.00)K(0.00)	L(0)T(0)P(0)L(0)F(0)N(4)K(0)	20.4338	6	0	0	18.1675	5	17.9966	4	0	0	0	TRUE	sp|P11456|MPRD_BOVIN
20240131_JST_Shi_WGA_4.13680.13680.2	C:\Users\i116gast\Desktop\Theileria\RESULTS\Glyco-N-HCD220TparvaBovineDPonly\interact.pep.xml	LTPLFNK	LTPLFN[1493]K	KEIAIIKR.LTPLFNK.SFESTVGQ	R	S	7	2	1957.1	2209.96	2209.96	1105.99	1105.99	2209.96	1105.99	0.0033	0.00239194	18.985	11.99	0.9988	2	0	54	60	0	6N(1378.4757)	Mod1: Hex(6) HexNAc(2) (PeakApex: 1378.4770, Theoretical: 1378.4757)	HexNAc(2)Hex(6) % 1378.4757	4.42	0	LTPLFnK	L(0.00)T(0.00)P(0.00)L(0.00)F(0.00)N(18.99)K(0.00)	N6	1	L(0.00)T(0.00)P(0.00)L(0.00)F(0.00)N(13.50)K(0.00)	L(0)T(0)P(0)L(0)F(0)N(4)K(0)	18.9852	8	0	0	16.9667	7	13.498	4	0	0	0	TRUE	sp|P11456|MPRD_BOVIN
20240131_JST_Shi_WGA_4.13758.13758.2	C:\Users\i116gast\Desktop\Theileria\RESULTS\Glyco-N-HCD220TparvaBovineDPonly\interact.pep.xml	LTPLFNK	LTPLFN[1493]K	KEIAIIKR.LTPLFNK.SFESTVGQ	R	S	7	2	1967.85	2209.97	2209.97	1105.99	1105.99	2209.96	1105.99	0.0062	0.185887	8.423	0	0.9373	2	0	54	60	0	6N(1378.4757)	Mod1: Hex(6) HexNAc(2) (PeakApex: 1378.4770, Theoretical: 1378.4757)	HexNAc(2)Hex(6) % 1378.4757	1.97	0	LTPLFnK	L(0.00)T(0.00)P(0.00)L(0.00)F(0.00)N(8.42)K(0.00)	N6	1	L(0.00)T(0.00)P(0.00)L(0.00)F(0.00)N(6.72)K(0.00)	L(0)T(0)P(0)L(0)F(0)N(1)K(0)	8.42388	2	0	0	8.34313	2	6.72095	1	0	0	0	TRUE	sp|P11456|MPRD_BOVIN
2303046_Tparva_DP_2.17457.17457.2	C:\Users\i116gast\Desktop\Theileria\RESULTS\Glyco-N-HCD220TparvaBovineDPonly\interact.pep.xml	LTPLFNK	LTPLFN[1493]K	KEIAIIKR.LTPLFNK.SFESTVGQ	R	S	7	2	1925.3	2209.96	2209.96	1105.99	1105.99	2209.96	1105.99	0.0011	0.000910962	13.662	0	0.9992	2	0	54	60	0	6N(1378.4757)	Mod1: Hex(6) HexNAc(2) (PeakApex: 1378.4770, Theoretical: 1378.4757)	HexNAc(2)Hex(6) % 1378.4757	2.85	0	LTPLFnK	L(0.00)T(0.00)P(0.00)L(0.00)F(0.00)N(13.66)K(0.00)	N6	1	L(0.00)T(0.00)P(0.00)L(0.00)F(0.00)N(13.66)K(0.00)	L(0)T(0)P(0)L(0)F(0)N(3)K(0)	13.6629	3	0	0	9.82066	1	13.6629	3	0	0	0	TRUE	sp|P11456|MPRD_BOVIN
2303046_Tparva_DP_2.17865.17865.2	C:\Users\i116gast\Desktop\Theileria\RESULTS\Glyco-N-HCD220TparvaBovineDPonly\interact.pep.xml	LTPLFNK	LTPLFN[1330]K	KEIAIIKR.LTPLFNK.SFESTVGQ	R	S	7	2	1956.26	2047.91	2047.91	1024.96	1024.96	2047.91	1024.96	-0.0013	0.00275423	15.74	10.691	0.9933	2	0	54	60	0	6N(1216.4229)	Mod1: N-linked glycan core (Theoretical: 1216.4229)	HexNAc(2)Hex(5) % 1216.4229	2.92	0	LTPLFnK	L(0.00)T(0.00)P(0.00)L(0.00)F(0.00)N(15.74)K(0.00)	N6	1	L(0.00)T(0.00)P(0.00)L(0.00)F(0.00)N(15.74)K(0.00)	L(0)T(0)P(0)L(0)F(0)N(4)K(0)	15.7401	4	0	0	11.6213	2	15.7401	4	0	0	0	TRUE	sp|P11456|MPRD_BOVIN
20240131_JST_Shi_WGA_4.09450.09450.3	C:\Users\i116gast\Desktop\Theileria\RESULTS\Glyco-N-HCD220TparvaBovineDPonly\interact.pep.xml	EGSFTATNSSLR	EGSFTATN[1979]SSLR	NITIPDAK.EGSFTATNSSLR.AIQATAGN	K	A	12	3	1332.23	3133.23	3133.23	1045.42	1045.42	3133.23	1045.42	0.0003	0.0179887	15.48	0	0.9891	2	0	307	318	0	8N(1864.6342)	Mod1: Hex(9) HexNAc(2) (Theoretical: 1864.6342)	HexNAc(2)Hex(9) % 1864.6342	5.14	0	EGSFTATnSSLR	E(0.00)G(0.00)S(0.00)F(0.00)T(0.00)A(0.00)T(0.00)N(15.48)S(0.00)S(0.00)L(0.00)R(0.00)	N8	1	E(0.00)G(0.00)S(0.00)F(0.00)T(0.00)A(0.00)T(0.00)N(13.39)S(0.00)S(0.00)L(0.00)R(0.00)	E(0)G(0)S(0)F(0)T(0)A(0)T(0)N(4)S(0)S(0)L(0)R(0)	15.4806	5	0	0	7.94447	1	13.3855	4	0	0	0	TRUE	sp|Q05204|LAMP1_BOVIN
20240131_JST_Shi_WGA_1.08044.08044.6	C:\Users\i116gast\Desktop\Theileria\RESULTS\Glyco-N-HCD220TparvaBovineDPonly\interact.pep.xml	NKTSIESWIEEK	N[1817]KTSIESWIEEK	IQMKIIIR.NKTSIESWIEEK.AKDRIQYY	R	A	12	6	1243.03	3166.33	3166.33	528.729	528.729	3165.31	528.559	1.0206	1.43621	9.937	9.937	0.9383	2	1	234	245	0	1N(1702.5814)		HexNAc(2)Hex(8) % 1702.5814	-2.87	0	nKTSIESWIEEK	N(9.94)K(0.00)T(0.00)S(0.00)I(0.00)E(0.00)S(0.00)W(0.00)I(0.00)E(0.00)E(0.00)K(0.00)	N1	1	N(3.29)K(0.00)T(0.00)S(0.00)I(0.00)E(0.00)S(0.00)W(0.00)I(0.00)E(0.00)E(0.00)K(0.00)	N(1)K(0)T(0)S(0)I(0)E(0)S(0)W(0)I(0)E(0)E(0)K(0)	9.93792	4	0	0	6.64609	3	3.29183	1	0	0	0	TRUE	sp|Q2HJ95|ZDHC6_BOVIN
2303046_Tparva_DP.21056.21056.3	C:\Users\i116gast\Desktop\Theileria\RESULTS\Glyco-N-HCD220TparvaBovineDPonly\interact.pep.xml	TILVDNNTWNNTHISR	TILVDN[1979]NTWNNTHISR	QITAMANR.TILVDNNTWNNTHISR.VGQAMAST	R	V	16	3	2298.48	3761.58	3761.58	1254.87	1254.87	3761.58	1254.87	0.0011	0.111301	14.314	0	0.8777	2	0	539	554	0	6N(1864.6342)	Mod1: Hex(9) HexNAc(2) (Theoretical: 1864.6342)	HexNAc(2)Hex(9) % 1864.6342	1.62	0	TILVDnNTWnNTHISR	T(0.00)I(0.00)L(0.00)V(0.00)D(0.00)N(14.31)N(0.00)T(0.00)W(0.00)N(14.31)N(0.00)T(0.00)H(0.00)I(0.00)S(0.00)R(0.00)	N6;N10	2	T(0.00)I(0.00)L(0.00)V(0.00)D(0.00)N(6.76)N(0.00)T(0.00)W(0.00)N(6.76)N(0.00)T(0.00)H(0.00)I(0.00)S(0.00)R(0.00)	T(0)I(0)L(0)V(0)D(0)N(0)N(0)T(0)W(0)N(0)N(0)T(0)H(0)I(0)S(0)R(0)	14.3148	4	0	0	14.3148	4	6.75572	0	0	0	0	TRUE	sp|Q2KJI2|STT3A_BOVIN
2303046_Tparva_DP_2.22390.22390.3	C:\Users\i116gast\Desktop\Theileria\RESULTS\Glyco-N-HCD220TparvaBovineDPonly\interact.pep.xml	TILVDNNTWNNTHISR	TILVDNNTWN[2141]NTHISR	QITAMANR.TILVDNNTWNNTHISR.VGQAMAST	R	V	16	3	2297.34	3923.64	3923.63	1308.89	1308.88	3923.63	1308.88	0.0003	0.0726208	17.747	7.285	0.9662	2	0	539	554	0	10N(2026.6870)		HexNAc(2)Hex(10) % 2026.6870	3.76	0	TILVDNNTWnNTHISR	T(0.00)I(0.00)L(0.00)V(0.00)D(0.00)N(13.67)N(0.00)T(0.00)W(0.00)N(17.75)N(0.00)T(0.00)H(0.00)I(0.00)S(0.00)R(0.00)	N10	1	T(0.00)I(0.00)L(0.00)V(0.00)D(0.00)N(6.63)N(0.00)T(0.00)W(0.00)N(9.69)N(0.00)T(0.00)H(0.00)I(0.00)S(0.00)R(0.00)	T(0)I(0)L(0)V(0)D(0)N(0)N(0)T(0)W(0)N(2)N(0)T(0)H(0)I(0)S(0)R(0)	17.7471	6	13.6663	4	13.6663	4	9.68719	2	0	0	0	TRUE	sp|Q2KJI2|STT3A_BOVIN
2303046_Tparva_DP_2.22407.22407.3	C:\Users\i116gast\Desktop\Theileria\RESULTS\Glyco-N-HCD220TparvaBovineDPonly\interact.pep.xml	TILVDNNTWNNTHISR	TILVDN[1979]NTWNNTHISR	QITAMANR.TILVDNNTWNNTHISR.VGQAMAST	R	V	16	3	2298.73	3761.58	3761.58	1254.87	1254.87	3761.58	1254.87	0.0004	0.0001442	17.612	9.75	0.9991	2	0	539	554	0	6N(1864.6342)	Mod1: Hex(9) HexNAc(2) (Theoretical: 1864.6342)	HexNAc(2)Hex(9) % 1864.6342	3.29	0	TILVDnNTWnNTHISR	T(0.00)I(0.00)L(0.00)V(0.00)D(0.00)N(17.61)N(0.00)T(0.00)W(0.00)N(17.61)N(0.00)T(0.00)H(0.00)I(0.00)S(0.00)R(0.00)	N6;N10	2	T(0.00)I(0.00)L(0.00)V(0.00)D(0.00)N(6.62)N(0.00)T(0.00)W(0.00)N(6.62)N(0.00)T(0.00)H(0.00)I(0.00)S(0.00)R(0.00)	T(0)I(0)L(0)V(0)D(0)N(0)N(0)T(0)W(0)N(0)N(0)T(0)H(0)I(0)S(0)R(0)	17.613	6	0	0	17.613	6	6.61792	0	0	0	0	TRUE	sp|Q2KJI2|STT3A_BOVIN
2303046_Tparva_DP_2.22491.22491.3	C:\Users\i116gast\Desktop\Theileria\RESULTS\Glyco-N-HCD220TparvaBovineDPonly\interact.pep.xml	TILVDNNTWNNTHISR	TILVDN[1817]NTWNNTHISR	QITAMANR.TILVDNNTWNNTHISR.VGQAMAST	R	V	16	3	2304.88	3599.53	3599.53	1200.85	1200.85	3599.53	1200.85	-0.0008	9.31337e-05	16.222	9.826	0.9989	2	0	539	554	0	6N(1702.5814)	Mod1: Hex(8) HexNAc(2) (PeakApex: 1702.5832, Theoretical: 1702.5813)	HexNAc(2)Hex(8) % 1702.5814	2.94	0	TILVDnNTWnNTHISR	T(0.00)I(0.00)L(0.00)V(0.00)D(0.00)N(16.22)N(0.00)T(0.00)W(0.00)N(16.22)N(0.00)T(0.00)H(0.00)I(0.00)S(0.00)R(0.00)	N6;N10	2	T(0.00)I(0.00)L(0.00)V(0.00)D(0.00)N(6.66)N(0.00)T(0.00)W(0.00)N(6.66)N(0.00)T(0.00)H(0.00)I(0.00)S(0.00)R(0.00)	T(0)I(0)L(0)V(0)D(0)N(0)N(0)T(0)W(0)N(0)N(0)T(0)H(0)I(0)S(0)R(0)	16.2221	5	0	0	16.2221	5	6.6625	0	0	0	0	TRUE	sp|Q2KJI2|STT3A_BOVIN
2303046_Tparva_DP.34706.34706.3	C:\Users\i116gast\Desktop\Theileria\RESULTS\Glyco-N-HCD220TparvaBovineDPonly\interact.pep.xml	DYYPINESLASLPLR	DYYPIN[1817]ESLASLPLR	NDYWNIQK.DYYPINESLASLPLR.VSFCPISI	K	V	15	3	3412.73	3452.47	3452.47	1151.83	1151.83	3452.48	1151.83	-0.0061	0.00957745	15.575	0	0.994	2	0	290	304	0	6N(1702.5814)	Mod1: Hex(8) HexNAc(2) (PeakApex: 1702.5832, Theoretical: 1702.5813)	HexNAc(2)Hex(8) % 1702.5814	-0.7	0	DYYPInESLASLPLR	D(0.00)Y(0.00)Y(0.00)P(0.00)I(0.00)N(15.58)E(0.00)S(0.00)L(0.00)A(0.00)S(0.00)L(0.00)P(0.00)L(0.00)R(0.00)	N6	1	D(0.00)Y(0.00)Y(0.00)P(0.00)I(0.00)N(5.75)E(0.00)S(0.00)L(0.00)A(0.00)S(0.00)L(0.00)P(0.00)L(0.00)R(0.00)	D(0)Y(0)Y(0)P(0)I(0)N(0)E(0)S(0)L(0)A(0)S(0)L(0)P(0)L(0)R(0)	15.5757	5	0	0	15.5757	5	5.74807	0	0	0	0	TRUE	sp|Q2NL17|CLPT1_BOVIN
2303046_Tparva_DP_2.36932.36932.3	C:\Users\i116gast\Desktop\Theileria\RESULTS\Glyco-N-HCD220TparvaBovineDPonly\interact.pep.xml	DYYPINESLASLPLR	DYYPIN[1817]ESLASLPLR	NDYWNIQK.DYYPINESLASLPLR.VSFCPISI	K	V	15	3	3414.33	3452.48	3452.47	1151.83	1151.83	3452.48	1151.83	-0.0039	0.0145881	14.844	0	0.9914	2	0	290	304	0	6N(1702.5814)	Mod1: Hex(8) HexNAc(2) (PeakApex: 1702.5832, Theoretical: 1702.5813)	HexNAc(2)Hex(8) % 1702.5814	-0.09	0	DYYPInESLASLPLR	D(0.00)Y(0.00)Y(0.00)P(0.00)I(0.00)N(14.84)E(0.00)S(0.00)L(0.00)A(0.00)S(0.00)L(0.00)P(0.00)L(0.00)R(0.00)	N6	1	D(0.00)Y(0.00)Y(0.00)P(0.00)I(0.00)N(5.55)E(0.00)S(0.00)L(0.00)A(0.00)S(0.00)L(0.00)P(0.00)L(0.00)R(0.00)	D(0)Y(0)Y(0)P(0)I(0)N(0)E(0)S(0)L(0)A(0)S(0)L(0)P(0)L(0)R(0)	14.8447	5	0	0	14.8447	5	5.55357	0	0	0	0	TRUE	sp|Q2NL17|CLPT1_BOVIN
2303046_Tparva_DP_2.14240.14240.3	C:\Users\i116gast\Desktop\Theileria\RESULTS\Glyco-N-HCD220TparvaBovineDPonly\interact.pep.xml	NQSVPLSCCR	N[1841]QSVPLSCCR	TDWFKETK.NQSVPLSCCR.ETASSCNG	K	E	10	3	1681.9	2948.14	2948.14	983.72	983.72	2946.14	983.053	2.0028	0.0177011	8.508	0	1	2	0	167	176	0	8C(57.0214), 9C(57.0214), 1N(1726.5926)		HexNAc(3)Hex(5)NeuGc(1) % 1726.5926	-5.42	0.583333	nQSVPLSCCR	N(8.51)Q(0.00)S(0.00)V(0.00)P(0.00)L(0.00)S(0.00)C(0.00)C(0.00)R(0.00)	N1	1	N(5.59)Q(0.00)S(0.00)V(0.00)P(0.00)L(0.00)S(0.00)C(0.00)C(0.00)R(0.00)	N(0)Q(0)S(0)V(0)P(0)L(0)S(0)C(0)C(0)R(0)	8.50859	2	0	0	8.50859	2	5.58854	0	0	0	0	FALSE	sp|Q3SZR9|TSN3_BOVIN
2303046_Tparva_DP_2.28694.28694.3	C:\Users\i116gast\Desktop\Theileria\RESULTS\Glyco-N-HCD220TparvaBovineDPonly\interact.pep.xml	AGPNGTLFVVDAYK	AGPN[1493]GTLFVVDAYK	CGRPIGIR.AGPNGTLFVVDAYK.GIFEVNPW	R	G	14	3	2770.29	2829.22	2829.22	944.08	944.08	2829.22	944.081	-0.002	0.000446941	20.899	10.384	0.9999	2	0	156	169	0	4N(1378.4757)	Mod1: Hex(6) HexNAc(2) (PeakApex: 1378.4770, Theoretical: 1378.4757)	HexNAc(2)Hex(6) % 1378.4757	0.84	0	AGPnGTLFVVDAYK	A(0.00)G(0.00)P(0.00)N(18.52)G(0.00)T(0.00)L(0.00)F(0.00)V(0.00)V(0.00)D(0.00)A(0.00)Y(0.00)K(0.00)	N4	1	A(0.00)G(0.00)P(0.00)N(5.91)G(0.00)T(0.00)L(0.00)F(0.00)V(0.00)V(0.00)D(0.00)A(0.00)Y(0.00)K(0.00)	A(0)G(0)P(0)N(0)G(0)T(0)L(0)F(0)V(0)V(0)D(0)A(0)Y(0)K(0)	18.5186	7	0	0	20.8991	8	5.91047	0	0	0	0	FALSE	sp|Q3T0E5|APMAP_BOVIN
2303046_Tparva_DP_2.28855.28855.2	C:\Users\i116gast\Desktop\Theileria\RESULTS\Glyco-N-HCD220TparvaBovineDPonly\interact.pep.xml	AGPNGTLFVVDAYK	AGPN[1330]GTLFVVDAYK	CGRPIGIR.AGPNGTLFVVDAYK.GIFEVNPW	R	G	14	2	2782.68	2668.17	2668.17	1335.09	1335.09	2667.17	1334.59	1.0015	0.00187824	20.405	9.312	0.9945	2	0	156	169	0	4N(1216.4229)		HexNAc(2)Hex(5) % 1216.4229	2.66	0	AGPnGTLFVVDAYK	A(0.00)G(0.00)P(0.00)N(18.08)G(0.00)T(0.00)L(0.00)F(0.00)V(0.00)V(0.00)D(0.00)A(0.00)Y(0.00)K(0.00)	N4	1	A(0.00)G(0.00)P(0.00)N(6.76)G(0.00)T(0.00)L(0.00)F(0.00)V(0.00)V(0.00)D(0.00)A(0.00)Y(0.00)K(0.00)	A(0)G(0)P(0)N(0)G(0)T(0)L(0)F(0)V(0)V(0)D(0)A(0)Y(0)K(0)	18.0806	6	0	0	20.4051	7	6.75715	0	0	0	0	FALSE	sp|Q3T0E5|APMAP_BOVIN
2303046_Tparva_DP.20599.20599.3	C:\Users\i116gast\Desktop\Theileria\RESULTS\Glyco-N-HCD220TparvaBovineDPonly\interact.pep.xml	QTNGSIVVVSSIAGK	QTN[1817]GSIVVVSSIAGK	TAAIPMIK.QTNGSIVVVSSIAGK.LACPIVAA	K	L	15	3	2262.38	3161.39	3161.39	1054.8	1054.8	3161.39	1054.8	0	0.220801	10.124	0	0.7394	2	0	160	174	0	3N(1702.5814)	Mod1: Hex(8) HexNAc(2) (PeakApex: 1702.5832, Theoretical: 1702.5813)	HexNAc(2)Hex(8) % 1702.5814	3.08	0	QTnGSIVVVSSIAGK	Q(0.00)T(0.00)N(10.12)G(0.00)S(0.00)I(0.00)V(0.00)V(0.00)V(0.00)S(0.00)S(0.00)I(0.00)A(0.00)G(0.00)K(0.00)	N3	1	Q(0.00)T(0.00)N(5.59)G(0.00)S(0.00)I(0.00)V(0.00)V(0.00)V(0.00)S(0.00)S(0.00)I(0.00)A(0.00)G(0.00)K(0.00)	Q(0)T(0)N(0)G(0)S(0)I(0)V(0)V(0)V(0)S(0)S(0)I(0)A(0)G(0)K(0)	10.1249	3	0	0	10.1249	3	5.59063	0	0	0	0	FALSE	sp|Q8HZJ8|DHI1_BOVIN
2303046_Tparva_DP_2.21977.21977.3	C:\Users\i116gast\Desktop\Theileria\RESULTS\Glyco-N-HCD220TparvaBovineDPonly\interact.pep.xml	QTNGSIVVVSSIAGK	QTN[1817]GSIVVVSSIAGK	TAAIPMIK.QTNGSIVVVSSIAGK.LACPIVAA	K	L	15	3	2266.88	3161.39	3161.39	1054.8	1054.8	3161.39	1054.8	0.0017	0.147741	11.822	0	0.8383	2	0	160	174	0	3N(1702.5814)	Mod1: Hex(8) HexNAc(2) (PeakApex: 1702.5832, Theoretical: 1702.5813)	HexNAc(2)Hex(8) % 1702.5814	0.67	0	QTnGSIVVVSSIAGK	Q(0.00)T(0.00)N(11.82)G(0.00)S(0.00)I(0.00)V(0.00)V(0.00)V(0.00)S(0.00)S(0.00)I(0.00)A(0.00)G(0.00)K(0.00)	N3	1	Q(0.00)T(0.00)N(4.61)G(0.00)S(0.00)I(0.00)V(0.00)V(0.00)V(0.00)S(0.00)S(0.00)I(0.00)A(0.00)G(0.00)K(0.00)	Q(0)T(0)N(0)G(0)S(0)I(0)V(0)V(0)V(0)S(0)S(0)I(0)A(0)G(0)K(0)	11.8223	5	0	0	11.8223	5	4.60517	0	0	0	0	FALSE	sp|Q8HZJ8|DHI1_BOVIN
2303046_Tparva_DP_2.37382.37382.3	C:\Users\i116gast\Desktop\Theileria\RESULTS\Glyco-N-HCD220TparvaBovineDPonly\interact.pep.xml	SVEYTLCNQTVVIPCFVNNVETK	SVEYTLCN[1817]QTVVIPCFVNNVETK	QIIFNAIK.SVEYTLCNQTVVIPCFVNNVETK.NITEIYVR	K	N	23	3	3451.61	4416.9	4416.89	1473.31	1473.3	4415.89	1472.97	0.9977	0.283792	11.688	0	0.8526	2	0	27	49	0	15C(57.0214), 7C(57.0214), 8N(1702.5814)		HexNAc(2)Hex(8) % 1702.5814	-2.04	0	SVEYTLCnQTVVIPCFVNNVETK	S(0.00)V(0.00)E(0.00)Y(0.00)T(0.00)L(0.00)C(0.00)N(11.69)Q(0.00)T(0.00)V(0.00)V(0.00)I(0.00)P(0.00)C(0.00)F(0.00)V(0.00)N(0.00)N(0.00)V(0.00)E(0.00)T(0.00)K(0.00)	N8	1	S(0.00)V(0.00)E(0.00)Y(0.00)T(0.00)L(0.00)C(0.00)N(0.00)Q(0.00)T(0.00)V(0.00)V(0.00)I(0.00)P(0.00)C(0.00)F(0.00)V(0.00)N(0.00)N(0.00)V(0.00)E(0.00)T(0.00)K(0.00)	S(0)V(0)E(0)Y(0)T(0)L(0)C(0)N(0)Q(0)T(0)V(0)V(0)I(0)P(0)C(0)F(0)V(0)N(0)N(0)V(0)E(0)T(0)K(0)	11.6883	6	0	0	11.6883	6	0	0	0	0	0	FALSE	sp|Q9N0K1|CD47_BOVIN
2303046_Tparva_DP_2.25507.25507.3	C:\Users\i116gast\Desktop\Theileria\RESULTS\Glyco-N-HCD220TparvaBovineDPonly\interact.pep.xml	TCEECLKNVSCLWCNANK	TCEECLKN[1655]VSCLWCNANK	GCSQNTSR.TCEECLKNVSCLWCNANK.MCIDYPVT	R	M	18	3	2529.73	3825.51	3825.5	1276.18	1276.17	3825.5	1276.17	0.0042	0.0275581	13.739	6.679	0.9041	2	1	105	122	0	11C(57.0214), 14C(57.0214), 2C(57.0214), 5C(57.0214), 8N(1540.5285)	Mod1: Hex(7) HexNAc(2) (Theoretical: 1540.5285)	HexNAc(2)Hex(7) % 1540.5285	1.38	0	TCEECLKnVSCLWCNANK	T(0.00)C(0.00)E(0.00)E(0.00)C(0.00)L(0.00)K(0.00)N(13.74)V(0.00)S(0.00)C(0.00)L(0.00)W(0.00)C(0.00)N(0.00)A(0.00)N(0.00)K(0.00)	N8	1	T(0.00)C(0.00)E(0.00)E(0.00)C(0.00)L(0.00)K(0.00)N(6.81)V(0.00)S(0.00)C(0.00)L(0.00)W(0.00)C(0.00)N(0.00)A(0.00)N(0.00)K(0.00)	T(0)C(0)E(0)E(0)C(0)L(0)K(0)N(0)V(0)S(0)C(0)L(0)W(0)C(0)N(0)A(0)N(0)K(0)	13.7394	4	0	0	13.7394	4	6.8071	0	0	0	0	FALSE	tr|A0A3Q1LIA1|A0A3Q1LIA1_BOVIN
2303046_Tparva_DP_2.25610.25610.3	C:\Users\i116gast\Desktop\Theileria\RESULTS\Glyco-N-HCD220TparvaBovineDPonly\interact.pep.xml	TCEECLKNVSCLWCNANK	TCEECLKN[1493]VSCLWCNANK	GCSQNTSR.TCEECLKNVSCLWCNANK.MCIDYPVT	R	M	18	3	2537.35	3663.44	3663.44	1222.15	1222.16	3663.45	1222.16	-0.0011	0.0219642	17.179	0	0.9621	2	1	105	122	0	11C(57.0214), 14C(57.0214), 2C(57.0214), 5C(57.0214), 8N(1378.4757)	Mod1: Hex(6) HexNAc(2) (PeakApex: 1378.4770, Theoretical: 1378.4757)	HexNAc(2)Hex(6) % 1378.4757	1.42	0	TCEECLKnVSCLWCNANK	T(0.00)C(0.00)E(0.00)E(0.00)C(0.00)L(0.00)K(0.00)N(15.05)V(0.00)S(0.00)C(0.00)L(0.00)W(0.00)C(0.00)N(0.00)A(0.00)N(0.00)K(0.00)	N8	1	T(0.00)C(0.00)E(0.00)E(0.00)C(0.00)L(0.00)K(0.00)N(4.61)V(0.00)S(0.00)C(0.00)L(0.00)W(0.00)C(0.00)N(0.00)A(0.00)N(0.00)K(0.00)	T(0)C(0)E(0)E(0)C(0)L(0)K(0)N(0)V(0)S(0)C(0)L(0)W(0)C(0)N(0)A(0)N(0)K(0)	15.0484	7	0	0	17.1798	8	4.60517	0	0	0	0	FALSE	tr|A0A3Q1LIA1|A0A3Q1LIA1_BOVIN
2303046_Tparva_DP_2.25728.25728.3	C:\Users\i116gast\Desktop\Theileria\RESULTS\Glyco-N-HCD220TparvaBovineDPonly\interact.pep.xml	TCEECLKNVSCLWCNANK	TCEECLKN[1330]VSCLWCNANK	GCSQNTSR.TCEECLKNVSCLWCNANK.MCIDYPVT	R	M	18	3	2546.03	3501.4	3501.39	1168.14	1168.14	3501.39	1168.14	-0.0008	0.140605	11.908	0	0.7258	2	1	105	122	0	11C(57.0214), 14C(57.0214), 2C(57.0214), 5C(57.0214), 8N(1216.4229)	Mod1: N-linked glycan core (Theoretical: 1216.4229)	HexNAc(2)Hex(5) % 1216.4229	2.75	0	TCEECLKnVSCLWCNANK	T(0.00)C(0.00)E(0.00)E(0.00)C(0.00)L(0.00)K(0.00)N(11.91)V(0.00)S(0.00)C(0.00)L(0.00)W(0.00)C(0.00)N(0.00)A(0.00)N(0.00)K(0.00)	N8	1	T(0.00)C(0.00)E(0.00)E(0.00)C(0.00)L(0.00)K(0.00)N(5.71)V(0.00)S(0.00)C(0.00)L(0.00)W(0.00)C(0.00)N(0.00)A(0.00)N(0.00)K(0.00)	T(0)C(0)E(0)E(0)C(0)L(0)K(0)N(0)V(0)S(0)C(0)L(0)W(0)C(0)N(0)A(0)N(0)K(0)	11.9089	4	0	0	11.9089	4	5.71367	0	0	0	0	FALSE	tr|A0A3Q1LIA1|A0A3Q1LIA1_BOVIN
2303046_Tparva_DP_2.36599.36599.3	C:\Users\i116gast\Desktop\Theileria\RESULTS\Glyco-N-HCD220TparvaBovineDPonly\interact.pep.xml	VPTVVVLNTSNQQYFLLDR	VPTVVVLN[1817]TSNQQYFLLDR	TIIMDEIK.VPTVVVLNTSNQQYFLLDR.QIKNAEDM	K	Q	19	3	3386.46	3907.76	3907.76	1303.59	1303.59	3907.76	1303.59	0.0021	0.00152055	12.772	0	0.9996	2	0	268	286	0	8N(1702.5814)	Mod1: Hex(8) HexNAc(2) (PeakApex: 1702.5832, Theoretical: 1702.5813)	HexNAc(2)Hex(8) % 1702.5814	-1.24	0	VPTVVVLnTSNQQYFLLDR	V(0.00)P(0.00)T(0.00)V(0.00)V(0.00)V(0.00)L(0.00)N(12.77)T(0.00)S(0.00)N(0.00)Q(0.00)Q(0.00)Y(0.00)F(0.00)L(0.00)L(0.00)D(0.00)R(0.00)	N8	1	V(0.00)P(0.00)T(0.00)V(0.00)V(0.00)V(0.00)L(0.00)N(0.00)T(0.00)S(0.00)N(0.00)Q(0.00)Q(0.00)Y(0.00)F(0.00)L(0.00)L(0.00)D(0.00)R(0.00)	V(0)P(0)T(0)V(0)V(0)V(0)L(0)N(0)T(0)S(0)N(0)Q(0)Q(0)Y(0)F(0)L(0)L(0)D(0)R(0)	12.7726	5	0	0	12.7726	5	0	0	0	0	0	FALSE	tr|A0A3Q1LPL8|A0A3Q1LPL8_BOVIN
20240131_JST_Shi_WGA_4.10982.10982.3	C:\Users\i116gast\Desktop\Theileria\RESULTS\Glyco-N-HCD220TparvaBovineDPonly\interact.pep.xml	MECNPNQVNGSRNSPDECSMAK	MECNPNQVN[2330]GSRNSPDECSMAK	PPARVTIK.MECNPNQVNGSRNSPDECSMAK.GGKMVGSP	K	G	22	3	1573.1	4739.75	4739.75	1580.92	1580.92	4739.84	1580.96	-0.0929	0.117385	11.509	8.623	0.9997	2	1	68	89	0	18C(57.0214), 3C(57.0214), 9N(2215.8248)		HexNAc(7)Hex(4)Fuc(1) % 2215.8248	-8.85	0.658537	MECNPNQVnGSRNSPDECSMAK	M(0.00)E(0.00)C(0.00)N(0.00)P(0.00)N(0.00)Q(0.00)V(0.00)N(11.51)G(0.00)S(0.00)R(0.00)N(0.00)S(0.00)P(0.00)D(0.00)E(0.00)C(0.00)S(0.00)M(0.00)A(0.00)K(0.00)	N9	1	M(0.00)E(0.00)C(0.00)N(0.00)P(0.00)N(0.00)Q(0.00)V(0.00)N(8.48)G(0.00)S(0.00)R(0.00)N(0.00)S(0.00)P(0.00)D(0.00)E(0.00)C(0.00)S(0.00)M(0.00)A(0.00)K(0.00)	M(0)E(0)C(0)N(0)P(0)N(0)Q(0)V(0)N(4)G(0)S(0)R(0)N(0)S(0)P(0)D(0)E(0)C(0)S(0)M(0)A(0)K(0)	11.5094	5	0	0	8.03731	3	8.47592	4	0	0	0	FALSE	tr|A0A3Q1LS58|A0A3Q1LS58_BOVIN
2303046_Tparva_DP.21125.21125.3	C:\Users\i116gast\Desktop\Theileria\RESULTS\Glyco-N-HCD220TparvaBovineDPonly\interact.pep.xml	TLEDAENETVLHPTLK	TLEDAEN[1330]ETVLHPTLK	PGVSMVMK.TLEDAENETVLHPTLK.LPISPQGT	K	L	16	3	2304.12	3026.34	3026.34	1009.79	1009.79	3025.34	1009.45	1.0023	0.000166418	16.567	0	0.9983	2	0	157	172	0	7N(1216.4229)		HexNAc(2)Hex(5) % 1216.4229	5.7	0	TLEDAEnETVLHPTLK	T(0.00)L(0.00)E(0.00)D(0.00)A(0.00)E(0.00)N(16.57)E(0.00)T(0.00)V(0.00)L(0.00)H(0.00)P(0.00)T(0.00)L(0.00)K(0.00)	N7	1	T(0.00)L(0.00)E(0.00)D(0.00)A(0.00)E(0.00)N(5.75)E(0.00)T(0.00)V(0.00)L(0.00)H(0.00)P(0.00)T(0.00)L(0.00)K(0.00)	T(0)L(0)E(0)D(0)A(0)E(0)N(1)E(0)T(0)V(0)L(0)H(0)P(0)T(0)L(0)K(0)	16.5674	8	0	0	15.2166	7	5.74955	1	0	0	0	FALSE	tr|A0A3Q1LUM2|A0A3Q1LUM2_BOVIN
2303046_Tparva_DP_2.22250.22250.3	C:\Users\i116gast\Desktop\Theileria\RESULTS\Glyco-N-HCD220TparvaBovineDPonly\interact.pep.xml	TLEDAENETVLHPTLK	TLEDAEN[1493]ETVLHPTLK	PGVSMVMK.TLEDAENETVLHPTLK.LPISPQGT	K	L	16	3	2286.95	3187.38	3187.39	1063.47	1063.47	3187.39	1063.47	0.0018	0.121759	13.158	0	0.8461	2	0	157	172	0	7N(1378.4757)	Mod1: Hex(6) HexNAc(2) (PeakApex: 1378.4770, Theoretical: 1378.4757)	HexNAc(2)Hex(6) % 1378.4757	1.68	0	TLEDAEnETVLHPTLK	T(0.00)L(0.00)E(0.00)D(0.00)A(0.00)E(0.00)N(13.16)E(0.00)T(0.00)V(0.00)L(0.00)H(0.00)P(0.00)T(0.00)L(0.00)K(0.00)	N7	1	T(0.00)L(0.00)E(0.00)D(0.00)A(0.00)E(0.00)N(7.78)E(0.00)T(0.00)V(0.00)L(0.00)H(0.00)P(0.00)T(0.00)L(0.00)K(0.00)	T(0)L(0)E(0)D(0)A(0)E(0)N(1)E(0)T(0)V(0)L(0)H(0)P(0)T(0)L(0)K(0)	13.159	5	0	0	9.98386	4	7.7803	1	0	0	0	FALSE	tr|A0A3Q1LUM2|A0A3Q1LUM2_BOVIN
2303046_Tparva_DP_2.22425.22425.3	C:\Users\i116gast\Desktop\Theileria\RESULTS\Glyco-N-HCD220TparvaBovineDPonly\interact.pep.xml	TLEDAENETVLHPTLK	TLEDAEN[1330]ETVLHPTLK	PGVSMVMK.TLEDAENETVLHPTLK.LPISPQGT	K	L	16	3	2300.13	3027.35	3027.35	1010.12	1010.12	3025.34	1009.45	2.0067	1.166e-10	34.939	10.291	1	2	0	157	172	0	7N(1216.4229)		HexNAc(2)Hex(5) % 1216.4229	1.06	0	TLEDAEnETVLHPTLK	T(0.00)L(0.00)E(0.00)D(0.00)A(0.00)E(0.00)N(26.09)E(0.00)T(0.00)V(0.00)L(0.00)H(0.00)P(0.00)T(0.00)L(0.00)K(0.00)	N7	1	T(0.00)L(0.00)E(0.00)D(0.00)A(0.00)E(0.00)N(8.24)E(0.00)T(0.00)V(0.00)L(0.00)H(0.00)P(0.00)T(0.00)L(0.00)K(0.00)	T(0)L(0)E(0)D(0)A(0)E(0)N(1)E(0)T(0)V(0)L(0)H(0)P(0)T(0)L(0)K(0)	26.0938	11	0	0	34.9396	15	8.23708	1	0	0	0	FALSE	tr|A0A3Q1LUM2|A0A3Q1LUM2_BOVIN
20240131_JST_Shi_WGA_1.15182.15182.3	C:\Users\i116gast\Desktop\Theileria\RESULTS\Glyco-N-HCD220TparvaBovineDPonly\interact.pep.xml	EEGEGEETPNFSHWGPPR	EEGEGEETPN[2758]FSHWGPPR	DACEIPER.EEGEGEETPNFSHWGPPR.LVEIFREP	R	L	18	3	2949.43	4696.8	4696.8	1566.61	1566.61	4697.82	1566.95	-1.0192	0.0468006	14.36	11.166	1	2	0	1051	1068	0	10N(2643.9415)		HexNAc(6)Hex(7)NeuAc(1) % 2643.9415	-15.34	0.658824	EEGEGEETPnFSHWGPPR	E(0.00)E(0.00)G(0.00)E(0.00)G(0.00)E(0.00)E(0.00)T(0.00)P(0.00)N(11.94)F(0.00)S(0.00)H(0.00)W(0.00)G(0.00)P(0.00)P(0.00)R(0.00)	N10	1	E(0.00)E(0.00)G(0.00)E(0.00)G(0.00)E(0.00)E(0.00)T(0.00)P(0.00)N(0.00)F(0.00)S(0.00)H(0.00)W(0.00)G(0.00)P(0.00)P(0.00)R(0.00)	E(0)E(0)G(0)E(0)G(0)E(0)E(0)T(0)P(0)N(0)F(0)S(0)H(0)W(0)G(0)P(0)P(0)R(0)	11.9428	6	0	0	14.3606	7	0	0	0	0	0	FALSE	tr|A0A3Q1MW68|A0A3Q1MW68_BOVIN
20240131_JST_Shi_WGA_1.18706.18706.3	C:\Users\i116gast\Desktop\Theileria\RESULTS\Glyco-N-HCD220TparvaBovineDPonly\interact.pep.xml	KNSKNDSSVADLAAK	KNSKN[2225]DSSVADLAAK	AGTSISTR.KNSKNDSSVADLAAK.GKSDEAAP	R	G	15	3	3738.13	3657.55	3657.56	1220.19	1220.19	3657.59	1220.2	-0.0323	0.0898482	14.83	12.134	1	2	1	924	938	0	5N(2110.7935)		HexNAc(8)Hex(3) % 2110.7935	-3.25	0.04	KNSKnDSSVADLAAK	K(0.00)N(0.00)S(0.00)K(0.00)N(11.84)D(0.00)S(0.00)S(0.00)V(0.00)A(0.00)D(0.00)L(0.00)A(0.00)A(0.00)K(0.00)	N5	1	K(0.00)N(0.00)S(0.00)K(0.00)N(0.00)D(0.00)S(0.00)S(0.00)V(0.00)A(0.00)D(0.00)L(0.00)A(0.00)A(0.00)K(0.00)	K(0)N(0)S(0)K(0)N(0)D(0)S(0)S(0)V(0)A(0)D(0)L(0)A(0)A(0)K(0)	11.8394	6	0	0	14.8308	7	0	0	0	0	0	FALSE	tr|A0A3Q1MWQ3|A0A3Q1MWQ3_BOVIN
20240131_JST_Shi_WGA_1.18735.18735.3	C:\Users\i116gast\Desktop\Theileria\RESULTS\Glyco-N-HCD220TparvaBovineDPonly\interact.pep.xml	KNSKNDSSVADLAAK	KNSKN[2225]DSSVADLAAK	AGTSISTR.KNSKNDSSVADLAAK.GKSDEAAP	R	G	15	3	3744.69	3657.56	3657.56	1220.19	1220.19	3657.59	1220.2	-0.0328	0.0656294	15.117	12.221	1	2	1	924	938	0	5N(2110.7935)		HexNAc(8)Hex(3) % 2110.7935	-3.26	0.04	KNSKnDSSVADLAAK	K(0.00)N(0.00)S(0.00)K(0.00)N(11.95)D(0.00)S(0.00)S(0.00)V(0.00)A(0.00)D(0.00)L(0.00)A(0.00)A(0.00)K(0.00)	N5	1	K(0.00)N(0.00)S(0.00)K(0.00)N(0.00)D(0.00)S(0.00)S(0.00)V(0.00)A(0.00)D(0.00)L(0.00)A(0.00)A(0.00)K(0.00)	K(0)N(0)S(0)K(0)N(0)D(0)S(0)S(0)V(0)A(0)D(0)L(0)A(0)A(0)K(0)	11.9525	6	0	0	15.1179	7	0	0	0	0	0	FALSE	tr|A0A3Q1MWQ3|A0A3Q1MWQ3_BOVIN
2303046_Tparva_DP_2.33963.33963.4	C:\Users\i116gast\Desktop\Theileria\RESULTS\Glyco-N-HCD220TparvaBovineDPonly\interact.pep.xml	GFYNQSEAGSHTLQWVFGCDVGPEGR	GFYN[1817]QSEAGSHTLQWVFGCDVGPEGR	RTGINTIR.GFYNQSEAGSHTLQWVFGCDVGPEGR.LIRGIWQN	R	L	26	4	3171.89	4599.86	4599.86	1150.97	1150.97	4599.86	1150.97	-0.0019	0.0198609	16.308	0	0.9899	2	0	104	129	0	19C(57.0214), 4N(1702.5814)	Mod1: Hex(8) HexNAc(2) (PeakApex: 1702.5832, Theoretical: 1702.5813)	HexNAc(2)Hex(8) % 1702.5814	0.63	0	GFYnQSEAGSHTLQWVFGCDVGPEGR	G(0.00)F(0.00)Y(0.00)N(16.31)Q(0.00)S(0.00)E(0.00)A(0.00)G(0.00)S(0.00)H(0.00)T(0.00)L(0.00)Q(0.00)W(0.00)V(0.00)F(0.00)G(0.00)C(0.00)D(0.00)V(0.00)G(0.00)P(0.00)E(0.00)G(0.00)R(0.00)	N4	1	G(0.00)F(0.00)Y(0.00)N(4.61)Q(0.00)S(0.00)E(0.00)A(0.00)G(0.00)S(0.00)H(0.00)T(0.00)L(0.00)Q(0.00)W(0.00)V(0.00)F(0.00)G(0.00)C(0.00)D(0.00)V(0.00)G(0.00)P(0.00)E(0.00)G(0.00)R(0.00)	G(0)F(0)Y(0)N(0)Q(0)S(0)E(0)A(0)G(0)S(0)H(0)T(0)L(0)Q(0)W(0)V(0)F(0)G(0)C(0)D(0)V(0)G(0)P(0)E(0)G(0)R(0)	16.3082	7	0	0	16.3082	7	4.60517	0	0	0	0	FALSE	tr|A0A3Q1NHF9|A0A3Q1NHF9_BOVIN
2303046_Tparva_DP_2.33968.33968.3	C:\Users\i116gast\Desktop\Theileria\RESULTS\Glyco-N-HCD220TparvaBovineDPonly\interact.pep.xml	GFYNQSEAGSHTLQWVFGCDVGPEGR	GFYN[1819]QSEAGSHTLQWVFGCDVGPEGR	RTGINTIR.GFYNQSEAGSHTLQWVFGCDVGPEGR.LIRGIWQN	R	L	26	3	3172.3	4603.88	4603.86	1535.63	1535.63	4601.92	1534.98	1.9473	0.00522998	10.626	0	0.9889	2	0	104	129	0	19C(57.0214), 4N(1704.6347)		HexNAc(6)Hex(3) % 1704.6347	-4.51	0.0769231	GFYnQSEAGSHTLQWVFGCDVGPEGR	G(0.00)F(0.00)Y(0.00)N(10.63)Q(0.00)S(0.00)E(0.00)A(0.00)G(0.00)S(0.00)H(0.00)T(0.00)L(0.00)Q(0.00)W(0.00)V(0.00)F(0.00)G(0.00)C(0.00)D(0.00)V(0.00)G(0.00)P(0.00)E(0.00)G(0.00)R(0.00)	N4	1	G(0.00)F(0.00)Y(0.00)N(4.52)Q(0.00)S(0.00)E(0.00)A(0.00)G(0.00)S(0.00)H(0.00)T(0.00)L(0.00)Q(0.00)W(0.00)V(0.00)F(0.00)G(0.00)C(0.00)D(0.00)V(0.00)G(0.00)P(0.00)E(0.00)G(0.00)R(0.00)	G(0)F(0)Y(0)N(0)Q(0)S(0)E(0)A(0)G(0)S(0)H(0)T(0)L(0)Q(0)W(0)V(0)F(0)G(0)C(0)D(0)V(0)G(0)P(0)E(0)G(0)R(0)	10.626	4	0	0	10.626	4	4.52465	0	0	0	0	FALSE	tr|A0A3Q1NHF9|A0A3Q1NHF9_BOVIN
2303046_Tparva_DP.25168.25168.3	C:\Users\i116gast\Desktop\Theileria\RESULTS\Glyco-N-HCD220TparvaBovineDPonly\interact.pep.xml	TTLVDNNTWNNSHIALVGK	TTLVDN[1979]NTWNNSHIALVGK	QIAGMANR.TTLVDNNTWNNSHIALVGK.AMSSNETA	R	A	19	3	2623.63	3960.7	3960.69	1321.24	1321.24	3960.7	1321.24	-0.0114	0.0250899	15.902	0	0.9844	2	0	614	632	0	6N(1864.6342)	Mod1: Hex(9) HexNAc(2) (Theoretical: 1864.6342)	HexNAc(2)Hex(9) % 1864.6342	-1.45	0	TTLVDnNTWnNSHIALVGK	T(0.00)T(0.00)L(0.00)V(0.00)D(0.00)N(15.90)N(0.00)T(0.00)W(0.00)N(15.90)N(0.00)S(0.00)H(0.00)I(0.00)A(0.00)L(0.00)V(0.00)G(0.00)K(0.00)	N6;N10	2	T(0.00)T(0.00)L(0.00)V(0.00)D(0.00)N(8.66)N(0.00)T(0.00)W(0.00)N(8.66)N(0.00)S(0.00)H(0.00)I(0.00)A(0.00)L(0.00)V(0.00)G(0.00)K(0.00)	T(0)T(0)L(0)V(0)D(0)N(1)N(0)T(0)W(0)N(1)N(0)S(0)H(0)I(0)A(0)L(0)V(0)G(0)K(0)	15.9026	6	0	0	14.0574	5	8.65648	1	0	0	0	TRUE	tr|A5D7G6|A5D7G6_BOVIN
2303046_Tparva_DP_2.26724.26724.3	C:\Users\i116gast\Desktop\Theileria\RESULTS\Glyco-N-HCD220TparvaBovineDPonly\interact.pep.xml	TTLVDNNTWNNSHIALVGK	TTLVDN[2141]NTWNNSHIALVGK	QIAGMANR.TTLVDNNTWNNSHIALVGK.AMSSNETA	R	A	19	3	2620.68	4122.75	4122.75	1375.26	1375.26	4122.75	1375.26	0.0024	8.21697e-05	13.477	0	0.9995	2	0	614	632	0	6N(2026.6870)		HexNAc(2)Hex(10) % 2026.6870	0.91	0	TTLVDnNTWnNSHIALVGK	T(0.00)T(0.00)L(0.00)V(0.00)D(0.00)N(13.48)N(0.00)T(0.00)W(0.00)N(13.48)N(0.00)S(0.00)H(0.00)I(0.00)A(0.00)L(0.00)V(0.00)G(0.00)K(0.00)	N6;N10	2	T(0.00)T(0.00)L(0.00)V(0.00)D(0.00)N(8.10)N(0.00)T(0.00)W(0.00)N(8.10)N(0.00)S(0.00)H(0.00)I(0.00)A(0.00)L(0.00)V(0.00)G(0.00)K(0.00)	T(0)T(0)L(0)V(0)D(0)N(1)N(0)T(0)W(0)N(1)N(0)S(0)H(0)I(0)A(0)L(0)V(0)G(0)K(0)	13.478	5	0	0	11.5061	4	8.10451	1	0	0	0	TRUE	tr|A5D7G6|A5D7G6_BOVIN
2303046_Tparva_DP_2.26751.26751.3	C:\Users\i116gast\Desktop\Theileria\RESULTS\Glyco-N-HCD220TparvaBovineDPonly\interact.pep.xml	TTLVDNNTWNNSHIALVGK	TTLVDN[1979]NTWNNSHIALVGK	QIAGMANR.TTLVDNNTWNNSHIALVGK.AMSSNETA	R	A	19	3	2622.8	3960.7	3960.7	1321.24	1321.24	3960.7	1321.24	0.0017	2.68378e-06	17.521	0	1	2	0	614	632	0	6N(1864.6342)	Mod1: Hex(9) HexNAc(2) (Theoretical: 1864.6342)	HexNAc(2)Hex(9) % 1864.6342	2.02	0	TTLVDnNTWnNSHIALVGK	T(0.00)T(0.00)L(0.00)V(0.00)D(0.00)N(17.52)N(0.00)T(0.00)W(0.00)N(17.52)N(0.00)S(0.00)H(0.00)I(0.00)A(0.00)L(0.00)V(0.00)G(0.00)K(0.00)	N6;N10	2	T(0.00)T(0.00)L(0.00)V(0.00)D(0.00)N(5.39)N(0.00)T(0.00)W(0.00)N(5.39)N(0.00)S(0.00)H(0.00)I(0.00)A(0.00)L(0.00)V(0.00)G(0.00)K(0.00)	T(0)T(0)L(0)V(0)D(0)N(0)N(0)T(0)W(0)N(0)N(0)S(0)H(0)I(0)A(0)L(0)V(0)G(0)K(0)	17.5217	7	0	0	17.5217	7	5.39294	0	0	0	0	TRUE	tr|A5D7G6|A5D7G6_BOVIN
2303046_Tparva_DP_2.26831.26831.3	C:\Users\i116gast\Desktop\Theileria\RESULTS\Glyco-N-HCD220TparvaBovineDPonly\interact.pep.xml	TTLVDNNTWNNSHIALVGK	TTLVDN[1817]NTWNNSHIALVGK	QIAGMANR.TTLVDNNTWNNSHIALVGK.AMSSNETA	R	A	19	3	2628.85	3798.64	3798.65	1267.22	1267.22	3798.65	1267.22	0.0016	0.23134	11.043	0	0.7227	2	0	614	632	0	6N(1702.5814)	Mod1: Hex(8) HexNAc(2) (PeakApex: 1702.5832, Theoretical: 1702.5813)	HexNAc(2)Hex(8) % 1702.5814	0.74	0	TTLVDnNTWnNSHIALVGK	T(0.00)T(0.00)L(0.00)V(0.00)D(0.00)N(11.04)N(0.00)T(0.00)W(0.00)N(11.04)N(0.00)S(0.00)H(0.00)I(0.00)A(0.00)L(0.00)V(0.00)G(0.00)K(0.00)	N6;N10	2	T(0.00)T(0.00)L(0.00)V(0.00)D(0.00)N(4.61)N(0.00)T(0.00)W(0.00)N(4.61)N(0.00)S(0.00)H(0.00)I(0.00)A(0.00)L(0.00)V(0.00)G(0.00)K(0.00)	T(0)T(0)L(0)V(0)D(0)N(0)N(0)T(0)W(0)N(0)N(0)S(0)H(0)I(0)A(0)L(0)V(0)G(0)K(0)	11.0431	4	0	0	11.0431	4	4.60517	0	0	0	0	TRUE	tr|A5D7G6|A5D7G6_BOVIN
20240131_JST_Shi_WGA_1.17153.17153.3	C:\Users\i116gast\Desktop\Theileria\RESULTS\Glyco-N-HCD220TparvaBovineDPonly\interact.pep.xml	MEEVGNALNGSDGSK	MEEVGNALN[1518]GSDGSK	.MEEVGNALNGSDGSK.PEQPEAGI	-	P	15	3	3404.46	2910.12	2910.12	971.049	971.049	2910.17	971.064	-0.0451	0.190117	11.268	8.676	0.9999	2	0	1	15	0	9N(1403.5073)		HexNAc(3)Hex(4)Fuc(1) % 1403.5073	-6.86	0.641026	MEEVGNALnGSDGSK	M(0.00)E(0.00)E(0.00)V(0.00)G(0.00)N(0.00)A(0.00)L(0.00)N(5.00)G(0.00)S(0.00)D(0.00)G(0.00)S(0.00)K(0.00)	N9	1	M(0.00)E(0.00)E(0.00)V(0.00)G(0.00)N(0.00)A(0.00)L(0.00)N(0.00)G(0.00)S(0.00)D(0.00)G(0.00)S(0.00)K(0.00)	M(0)E(0)E(0)V(0)G(0)N(0)A(0)L(0)N(0)G(0)S(0)D(0)G(0)S(0)K(0)	5.00439	2	0	0	11.2686	5	0	0	0	0	0	TRUE	tr|E1BHU0|E1BHU0_BOVIN
2303046_Tparva_DP_2.17640.17640.4	C:\Users\i116gast\Desktop\Theileria\RESULTS\Glyco-N-HCD220TparvaBovineDPonly\interact.pep.xml	SRNATYTFWTDPAKPSK	SRN[1655]ATYTFWTDPAKPSK	RVTGKVTR.SRNATYTFWTDPAKPSK.VNGISASR	R	V	17	4	1939.35	3509.5	3509.49	878.383	878.381	3509.5	878.382	-0.0036	0.0116286	16.536	0	0.9918	2	2	437	453	0	3N(1540.5285)	Mod1: Hex(7) HexNAc(2) (Theoretical: 1540.5285)	HexNAc(2)Hex(7) % 1540.5285	2.65	0	SRnATYTFWTDPAKPSK	S(0.00)R(0.00)N(16.54)A(0.00)T(0.00)Y(0.00)T(0.00)F(0.00)W(0.00)T(0.00)D(0.00)P(0.00)A(0.00)K(0.00)P(0.00)S(0.00)K(0.00)	N3	1	S(0.00)R(0.00)N(12.59)A(0.00)T(0.00)Y(0.00)T(0.00)F(0.00)W(0.00)T(0.00)D(0.00)P(0.00)A(0.00)K(0.00)P(0.00)S(0.00)K(0.00)	S(0)R(0)N(1)A(0)T(0)Y(0)T(0)F(0)W(0)T(0)D(0)P(0)A(0)K(0)P(0)S(0)K(0)	16.5364	3	0	0	13.8651	2	12.5877	1	0	0	0	TRUE	tr|F1MJS9|F1MJS9_BOVIN
2303046_Tparva_DP_2.18054.18054.4	C:\Users\i116gast\Desktop\Theileria\RESULTS\Glyco-N-HCD220TparvaBovineDPonly\interact.pep.xml	SRNATYTFWTDPAKPSK	SRN[1330]ATYTFWTDPAKPSK	RVTGKVTR.SRNATYTFWTDPAKPSK.VNGISASR	R	V	17	4	1970.27	3185.38	3185.39	797.352	797.355	3185.39	797.355	-0.0018	0.0644907	14.716	0	0.9999	2	2	437	453	0	3N(1216.4229)	Mod1: N-linked glycan core (Theoretical: 1216.4229)	HexNAc(2)Hex(5) % 1216.4229	2.58	0	SRnATYTFWTDPAKPSK	S(0.00)R(0.00)N(14.72)A(0.00)T(0.00)Y(0.00)T(0.00)F(0.00)W(0.00)T(0.00)D(0.00)P(0.00)A(0.00)K(0.00)P(0.00)S(0.00)K(0.00)	N3	1	S(0.00)R(0.00)N(9.53)A(0.00)T(0.00)Y(0.00)T(0.00)F(0.00)W(0.00)T(0.00)D(0.00)P(0.00)A(0.00)K(0.00)P(0.00)S(0.00)K(0.00)	S(0)R(0)N(1)A(0)T(0)Y(0)T(0)F(0)W(0)T(0)D(0)P(0)A(0)K(0)P(0)S(0)K(0)	14.7168	4	0	0	11.8957	3	9.52648	1	0	0	0	TRUE	tr|F1MJS9|F1MJS9_BOVIN
2303046_Tparva_DP_2.22141.22141.3	C:\Users\i116gast\Desktop\Theileria\RESULTS\Glyco-N-HCD220TparvaBovineDPonly\interact.pep.xml	NATYTFWTDPAKPSK	N[1655]ATYTFWTDPAKPSK	TGKVTRSR.NATYTFWTDPAKPSK.VNGISASR	R	V	15	3	2279	3266.37	3266.37	1089.8	1089.8	3266.36	1089.8	0.0047	0.0566239	11.488	0	0.7593	2	1	439	453	0	1N(1540.5285)	Mod1: Hex(7) HexNAc(2) (Theoretical: 1540.5285)	HexNAc(2)Hex(7) % 1540.5285	-0.17	0	nATYTFWTDPAKPSK	N(8.60)A(0.00)T(0.00)Y(0.00)T(0.00)F(0.00)W(0.00)T(0.00)D(0.00)P(0.00)A(0.00)K(0.00)P(0.00)S(0.00)K(0.00)	N1	1	N(4.61)A(0.00)T(0.00)Y(0.00)T(0.00)F(0.00)W(0.00)T(0.00)D(0.00)P(0.00)A(0.00)K(0.00)P(0.00)S(0.00)K(0.00)	N(0)A(0)T(0)Y(0)T(0)F(0)W(0)T(0)D(0)P(0)A(0)K(0)P(0)S(0)K(0)	8.59578	3	0	0	11.4884	4	4.60517	0	0	0	0	TRUE	tr|F1MJS9|F1MJS9_BOVIN
2303046_Tparva_DP_2.10187.10187.3	C:\Users\i116gast\Desktop\Theileria\RESULTS\Glyco-N-HCD220TparvaBovineDPonly\interact.pep.xml	ESESGDQVITNSTQSK	ESESGDQVITN[1493]STQSK	VTNWIWYK.ESESGDQVITNSTQSK.FFVVSSES	K	F	16	3	1370.73	3087.24	3087.25	1030.09	1030.09	3087.25	1030.09	0.0012	0.001826	12.454	0	0.9993	2	0	191	206	0	11N(1378.4757)	Mod1: Hex(6) HexNAc(2) (PeakApex: 1378.4770, Theoretical: 1378.4757)	HexNAc(2)Hex(6) % 1378.4757	1.28	0	ESESGDQVITnSTQSK	E(0.00)S(0.00)E(0.00)S(0.00)G(0.00)D(0.00)Q(0.00)V(0.00)I(0.00)T(0.00)N(12.45)S(0.00)T(0.00)Q(0.00)S(0.00)K(0.00)	N11	1	E(0.00)S(0.00)E(0.00)S(0.00)G(0.00)D(0.00)Q(0.00)V(0.00)I(0.00)T(0.00)N(10.99)S(0.00)T(0.00)Q(0.00)S(0.00)K(0.00)	E(0)S(0)E(0)S(0)G(0)D(0)Q(0)V(0)I(0)T(0)N(2)S(0)T(0)Q(0)S(0)K(0)	12.4541	3	0	0	9.71608	1	10.992	2	0	0	0	TRUE	tr|F6RFP6|F6RFP6_BOVIN
20240131_JST_Shi_WGA_4.37111.37111.4	C:\Users\i116gast\Desktop\Theileria\RESULTS\Glyco-N-HCD220TparvaBovineDPonly\interact.pep.xml	LSKITSINVIVHLLDAILNTSGETGPGTEIDVVK	LSKITSINVIVHLLDAILN[1518]TSGETGPGTEIDVVK	YIFKDIEK.LSKITSINVIVHLLDAILNTSGETGPGTEIDVVK.GINKKFIR	K	G	34	4	5302.87	4951.57	4951.57	1238.9	1238.9	4949.46	1238.37	2.1054	0.17388	13.539	9.227	0.9938	2	1	269	302	0	19N(1403.5073)		HexNAc(3)Hex(4)Fuc(1) % 1403.5073	-7.42	0.641026	LSKITSINVIVHLLDAILnTSGETGPGTEIDVVK	L(0.00)S(0.00)K(0.00)I(0.00)T(0.00)S(0.00)I(0.00)N(0.00)V(0.00)I(0.00)V(0.00)H(0.00)L(0.00)L(0.00)D(0.00)A(0.00)I(0.00)L(0.00)N(13.54)T(0.00)S(0.00)G(0.00)E(0.00)T(0.00)G(0.00)P(0.00)G(0.00)T(0.00)E(0.00)I(0.00)D(0.00)V(0.00)V(0.00)K(0.00)	N19	1	L(0.00)S(0.00)K(0.00)I(0.00)T(0.00)S(0.00)I(0.00)N(0.00)V(0.00)I(0.00)V(0.00)H(0.00)L(0.00)L(0.00)D(0.00)A(0.00)I(0.00)L(0.00)N(0.00)T(0.00)S(0.00)G(0.00)E(0.00)T(0.00)G(0.00)P(0.00)G(0.00)T(0.00)E(0.00)I(0.00)D(0.00)V(0.00)V(0.00)K(0.00)	L(0)S(0)K(0)I(0)T(0)S(0)I(0)N(0)V(0)I(0)V(0)H(0)L(0)L(0)D(0)A(0)I(0)L(0)N(0)T(0)S(0)G(0)E(0)T(0)G(0)P(0)G(0)T(0)E(0)I(0)D(0)V(0)V(0)K(0)	13.5398	6	0	0	13.5398	6	0	0	0	0	0	TRUE	tr|Q4N1W6|Q4N1W6_THEPA
20240131_JST_Shi_WGA_4.11044.11044.3	C:\Users\i116gast\Desktop\Theileria\RESULTS\Glyco-N-HCD220TparvaBovineDPonly\interact.pep.xml	LSGECNVSGVGSFETMNSDLESDDR	LSGECN[2133]VSGVGSFETM[147]NSDLESDDR	IGRSITGR.LSGECNVSGVGSFETMNSDLESDDR.LVNGIRRS	R	L	25	3	1584.09	4739.75	4739.75	1580.93	1580.93	4738.83	1580.62	0.9283	0.234153	11.022	11.022	0.9994	2	0	770	794	0	16M(15.9949), 5C(57.0214), 6N(2018.7084)		HexNAc(3)Hex(6)Fuc(1)NeuAc(1) % 2018.7084	-16	0.658824	LSGECnVSGVGSFETMNSDLESDDR	L(0.00)S(0.00)G(0.00)E(0.00)C(0.00)N(11.02)V(0.00)S(0.00)G(0.00)V(0.00)G(0.00)S(0.00)F(0.00)E(0.00)T(0.00)M(0.00)N(0.00)S(0.00)D(0.00)L(0.00)E(0.00)S(0.00)D(0.00)D(0.00)R(0.00)	N6	1	L(0.00)S(0.00)G(0.00)E(0.00)C(0.00)N(4.04)V(0.00)S(0.00)G(0.00)V(0.00)G(0.00)S(0.00)F(0.00)E(0.00)T(0.00)M(0.00)N(0.00)S(0.00)D(0.00)L(0.00)E(0.00)S(0.00)D(0.00)D(0.00)R(0.00)	L(0)S(0)G(0)E(0)C(0)N(1)V(0)S(0)G(0)V(0)G(0)S(0)F(0)E(0)T(0)M(0)N(0)S(0)D(0)L(0)E(0)S(0)D(0)D(0)R(0)	11.0228	4	0	0	6.98414	3	4.03864	1	0	0	0	TRUE	tr|Q4N312|Q4N312_THEPA
Search #7 (Glyco-N-HCD220TparvaBovineAPandPellet)
24 glyco-PSM identified
Spectrum	Spectrum File	Peptide	Modified Peptide	Extended Peptide	Prev AA	Next AA	Peptide Length	Charge	Retention	Observed Mass	Calibrated Observed Mass	Observed M/Z	Calibrated Observed M/Z	Calculated Peptide Mass	Calculated M/Z	Delta Mass	Expectation	Hyperscore	Nextscore	Probability	Number of Enzymatic Termini	Number of Missed Cleavages	Protein Start	Protein End	Intensity	Assigned Modifications	Observed Modifications	Total Glycan Composition	Glycan Score	Glycan q-value	MSFragger Localization	Position Scores	Best Positions	Number Best Positions	Shifted Only Position Scores	Shifted Only Position Ions	Score Best Position	Ions Best Position	Score Second Best Position	Ions Second Best Position	Score All Unshifted	Ions All Unshifted	Score Shifted Best Position	Ions Shifted Best Position	Score Shifted All Positions	Ions Shifted All Positions	Purity	Is Unique	Protein
2303047_Tparva_AP.17248.17248.3	C:\Users\i116gast\Desktop\Theileria\RESULTS\Glyco-N-HCD220TparvaBovineAPandPellet\interact.pep.xml	WGHNITEFQQR	WGHN[1493]ITEFQQR	QDTWIEKK.WGHNITEFQQR.FDGIITEG	K	F	11	3	1858.1	2793.15	2793.15	932.057	932.057	2793.15	932.057	0.0006	0.0914113	13.656	0	1	2	0	277	287	0	4N(1378.4757)	Mod1: Hex(6) HexNAc(2) (Theoretical: 1378.4757)	HexNAc(2)Hex(6) % 1378.4757	3.97	0	WGHnITEFQQR	W(0.00)G(0.00)H(0.00)N(13.66)I(0.00)T(0.00)E(0.00)F(0.00)Q(0.00)Q(0.00)R(0.00)	N4	1	W(0.00)G(0.00)H(0.00)N(8.15)I(0.00)T(0.00)E(0.00)F(0.00)Q(0.00)Q(0.00)R(0.00)	W(0)G(0)H(0)N(0)I(0)T(0)E(0)F(0)Q(0)Q(0)R(0)	13.6562	3	0	0	13.6562	3	8.14663	0	0	0	0	FALSE	sp|A5PJN2|ERO1A_BOVIN
2303047_Tparva_AP.08914.08914.3	C:\Users\i116gast\Desktop\Theileria\RESULTS\Glyco-N-HCD220TparvaBovineAPandPellet\interact.pep.xml	DSLNSSHPISNEAK	DSLN[1817]SSHPISNEAK	TCFEVIKR.DSLNSSHPISNEAK.TATQIKEM	R	T	14	3	1253.12	3200.29	3200.29	1067.77	1067.77	3200.29	1067.77	0.0016	0.275264	10.741	0	0.9999	2	0	422	435	0	4N(1702.5814)	Mod1: Hex(8) HexNAc(2) (Theoretical: 1702.5813)	HexNAc(2)Hex(8) % 1702.5814	2.14	0	DSLnSSHPISNEAK	D(0.00)S(0.00)L(0.00)N(10.74)S(0.00)S(0.00)H(0.00)P(0.00)I(0.00)S(0.00)N(0.00)E(0.00)A(0.00)K(0.00)	N4	1	D(0.00)S(0.00)L(0.00)N(9.16)S(0.00)S(0.00)H(0.00)P(0.00)I(0.00)S(0.00)N(0.00)E(0.00)A(0.00)K(0.00)	D(0)S(0)L(0)N(1)S(0)S(0)H(0)P(0)I(0)S(0)N(0)E(0)A(0)K(0)	10.7416	2	0	0	8.32297	1	9.156	1	0	0	0	FALSE	sp|A6QPT7|ERAP2_BOVIN
2303047_Tparva_AP.32804.32804.4	C:\Users\i116gast\Desktop\Theileria\RESULTS\Glyco-N-HCD220TparvaBovineAPandPellet\interact.pep.xml	CKDDEFTHLYTLIVRPNNTYEVK	CKDDEFTHLYTLIVRPN[1817]NTYEVK	VIINKDIR.CKDDEFTHLYTLIVRPNNTYEVK.LDNSQVES	R	L	23	4	2955.26	4556.98	4556.98	1140.25	1140.25	4556.98	1140.25	0.0001	0.0982669	18.77	14.516	0.8987	2	2	163	185	0	1C(57.0214), 17N(1702.5814)	Mod1: Hex(8) HexNAc(2) (Theoretical: 1702.5813)	HexNAc(2)Hex(8) % 1702.5814	5.77	0	CKDDEFTHLYTLIVRPnNTYEVK	C(0.00)K(0.00)D(0.00)D(0.00)E(0.00)F(0.00)T(0.00)H(0.00)L(0.00)Y(0.00)T(0.00)L(0.00)I(0.00)V(0.00)R(0.00)P(0.00)N(18.77)N(0.00)T(0.00)Y(0.00)E(0.00)V(0.00)K(0.00)	N17	1	C(0.00)K(0.00)D(0.00)D(0.00)E(0.00)F(0.00)T(0.00)H(0.00)L(0.00)Y(0.00)T(0.00)L(0.00)I(0.00)V(0.00)R(0.00)P(0.00)N(10.47)N(0.00)T(0.00)Y(0.00)E(0.00)V(0.00)K(0.00)	C(0)K(0)D(0)D(0)E(0)F(0)T(0)H(0)L(0)Y(0)T(0)L(0)I(0)V(0)R(0)P(0)N(0)N(0)T(0)Y(0)E(0)V(0)K(0)	18.77	5	0	0	18.77	5	10.466	0	0	0	0	FALSE	sp|P52193|CALR_BOVIN
2303047_Tparva_AP.32871.32871.5	C:\Users\i116gast\Desktop\Theileria\RESULTS\Glyco-N-HCD220TparvaBovineAPandPellet\interact.pep.xml	CKDDEFTHLYTLIVRPNNTYEVK	CKDDEFTHLYTLIVRPN[1655]NTYEVK	VIINKDIR.CKDDEFTHLYTLIVRPNNTYEVK.LDNSQVES	R	L	23	5	2959.91	4394.93	4394.92	879.992	879.991	4394.92	879.992	-0.0051	0.0011299	20.022	11.134	1	2	2	163	185	0	1C(57.0214), 17N(1540.5285)	Mod1: Hex(7) HexNAc(2) (Theoretical: 1540.5285)	HexNAc(2)Hex(7) % 1540.5285	1.76	0	CKDDEFTHLYTLIVRPnNTYEVK	C(0.00)K(0.00)D(0.00)D(0.00)E(0.00)F(0.00)T(0.00)H(0.00)L(0.00)Y(0.00)T(0.00)L(0.00)I(0.00)V(0.00)R(0.00)P(0.00)N(20.02)N(0.00)T(0.00)Y(0.00)E(0.00)V(0.00)K(0.00)	N17	1	C(0.00)K(0.00)D(0.00)D(0.00)E(0.00)F(0.00)T(0.00)H(0.00)L(0.00)Y(0.00)T(0.00)L(0.00)I(0.00)V(0.00)R(0.00)P(0.00)N(11.13)N(0.00)T(0.00)Y(0.00)E(0.00)V(0.00)K(0.00)	C(0)K(0)D(0)D(0)E(0)F(0)T(0)H(0)L(0)Y(0)T(0)L(0)I(0)V(0)R(0)P(0)N(2)N(0)T(0)Y(0)E(0)V(0)K(0)	20.022	7	0	0	15.8567	5	11.1343	2	0	0	0	FALSE	sp|P52193|CALR_BOVIN
2303047_Tparva_AP.33006.33006.4	C:\Users\i116gast\Desktop\Theileria\RESULTS\Glyco-N-HCD220TparvaBovineAPandPellet\interact.pep.xml	CKDDEFTHLYTLIVRPNNTYEVK	CKDDEFTHLYTLIVRPN[1493]NTYEVK	VIINKDIR.CKDDEFTHLYTLIVRPNNTYEVK.LDNSQVES	R	L	23	4	2969.59	4232.87	4232.87	1059.22	1059.22	4232.87	1059.23	-0.0036	8.72053e-05	23.121	16.843	1	2	2	163	185	0	1C(57.0214), 17N(1378.4757)	Mod1: Hex(6) HexNAc(2) (Theoretical: 1378.4757)	HexNAc(2)Hex(6) % 1378.4757	2.82	0	CKDDEFTHLYTLIVRPnNTYEVK	C(0.00)K(0.00)D(0.00)D(0.00)E(0.00)F(0.00)T(0.00)H(0.00)L(0.00)Y(0.00)T(0.00)L(0.00)I(0.00)V(0.00)R(0.00)P(0.00)N(23.12)N(0.00)T(0.00)Y(0.00)E(0.00)V(0.00)K(0.00)	N17	1	C(0.00)K(0.00)D(0.00)D(0.00)E(0.00)F(0.00)T(0.00)H(0.00)L(0.00)Y(0.00)T(0.00)L(0.00)I(0.00)V(0.00)R(0.00)P(0.00)N(13.05)N(0.00)T(0.00)Y(0.00)E(0.00)V(0.00)K(0.00)	C(0)K(0)D(0)D(0)E(0)F(0)T(0)H(0)L(0)Y(0)T(0)L(0)I(0)V(0)R(0)P(0)N(1)N(0)T(0)Y(0)E(0)V(0)K(0)	23.1219	7	0	0	20.9371	6	13.0481	1	0	0	0	FALSE	sp|P52193|CALR_BOVIN
2303047_Tparva_AP.33045.33045.4	C:\Users\i116gast\Desktop\Theileria\RESULTS\Glyco-N-HCD220TparvaBovineAPandPellet\interact.pep.xml	CKDDEFTHLYTLIVRPNNTYEVK	CKDDEFTHLYTLIVRPN[1330]NTYEVK	VIINKDIR.CKDDEFTHLYTLIVRPNNTYEVK.LDNSQVES	R	L	23	4	2972.28	4070.82	4070.81	1018.71	1018.71	4070.82	1018.71	-0.0042	7.28196e-05	21.58	13.404	1	2	2	163	185	0	1C(57.0214), 17N(1216.4229)	Mod1: N-linked glycan core (Theoretical: 1216.4229)	HexNAc(2)Hex(5) % 1216.4229	2.3	0	CKDDEFTHLYTLIVRPnNTYEVK	C(0.00)K(0.00)D(0.00)D(0.00)E(0.00)F(0.00)T(0.00)H(0.00)L(0.00)Y(0.00)T(0.00)L(0.00)I(0.00)V(0.00)R(0.00)P(0.00)N(21.58)N(0.00)T(0.00)Y(0.00)E(0.00)V(0.00)K(0.00)	N17	1	C(0.00)K(0.00)D(0.00)D(0.00)E(0.00)F(0.00)T(0.00)H(0.00)L(0.00)Y(0.00)T(0.00)L(0.00)I(0.00)V(0.00)R(0.00)P(0.00)N(11.72)N(0.00)T(0.00)Y(0.00)E(0.00)V(0.00)K(0.00)	C(0)K(0)D(0)D(0)E(0)F(0)T(0)H(0)L(0)Y(0)T(0)L(0)I(0)V(0)R(0)P(0)N(1)N(0)T(0)Y(0)E(0)V(0)K(0)	21.5803	7	0	0	19.3278	6	11.7234	1	0	0	0	FALSE	sp|P52193|CALR_BOVIN
2303047_Tparva_AP.23496.23496.3	C:\Users\i116gast\Desktop\Theileria\RESULTS\Glyco-N-HCD220TparvaBovineAPandPellet\interact.pep.xml	TILVDNNTWNNTHISR	TILVDN[1979]NTWNNTHISR	QITAMANR.TILVDNNTWNNTHISR.VGQAMAST	R	V	16	3	2302.54	3761.58	3761.58	1254.87	1254.87	3761.58	1254.87	0.0045	0.102388	12.332	9.72	0.9992	2	0	539	554	0	6N(1864.6342)	Mod1: Hex(9) HexNAc(2) (Theoretical: 1864.6342)	HexNAc(2)Hex(9) % 1864.6342	1.58	0	TILVDnNTWnNTHISR	T(0.00)I(0.00)L(0.00)V(0.00)D(0.00)N(12.33)N(0.00)T(0.00)W(0.00)N(12.33)N(0.00)T(0.00)H(0.00)I(0.00)S(0.00)R(0.00)	N6;N10	2	T(0.00)I(0.00)L(0.00)V(0.00)D(0.00)N(6.63)N(0.00)T(0.00)W(0.00)N(6.63)N(0.00)T(0.00)H(0.00)I(0.00)S(0.00)R(0.00)	T(0)I(0)L(0)V(0)D(0)N(0)N(0)T(0)W(0)N(0)N(0)T(0)H(0)I(0)S(0)R(0)	12.3329	3	0	0	12.3329	3	6.62943	0	0	0	0	TRUE	sp|Q2KJI2|STT3A_BOVIN
2303047_Tparva_AP.51491.51491.4	C:\Users\i116gast\Desktop\Theileria\RESULTS\Glyco-N-HCD220TparvaBovineAPandPellet\interact.pep.xml	AGYFNFTSATVTYLAQEDGPVVIGFTSAPGQGGILAQR	AGYFN[1330]FTSATVTYLAQEDGPVVIGFTSAPGQGGILAQR	TVVIRPIK.AGYFNFTSATVTYLAQEDGPVVIGFTSAPGQGGILAQR.EFDRRFSP	K	E	38	4	4481.18	5119.36	5119.37	1280.85	1280.85	5119.37	1280.85	-0.003	0.0136145	15.964	0	0.9898	2	0	100	137	0	5N(1216.4229)	Mod1: N-linked glycan core (Theoretical: 1216.4229)	HexNAc(2)Hex(5) % 1216.4229	-1.2	0	AGYFnFTSATVTYLAQEDGPVVIGFTSAPGQGGILAQR	A(0.00)G(0.00)Y(0.00)F(0.00)N(15.96)F(0.00)T(0.00)S(0.00)A(0.00)T(0.00)V(0.00)T(0.00)Y(0.00)L(0.00)A(0.00)Q(0.00)E(0.00)D(0.00)G(0.00)P(0.00)V(0.00)V(0.00)I(0.00)G(0.00)F(0.00)T(0.00)S(0.00)A(0.00)P(0.00)G(0.00)Q(0.00)G(0.00)G(0.00)I(0.00)L(0.00)A(0.00)Q(0.00)R(0.00)	N5	1	A(0.00)G(0.00)Y(0.00)F(0.00)N(0.00)F(0.00)T(0.00)S(0.00)A(0.00)T(0.00)V(0.00)T(0.00)Y(0.00)L(0.00)A(0.00)Q(0.00)E(0.00)D(0.00)G(0.00)P(0.00)V(0.00)V(0.00)I(0.00)G(0.00)F(0.00)T(0.00)S(0.00)A(0.00)P(0.00)G(0.00)Q(0.00)G(0.00)G(0.00)I(0.00)L(0.00)A(0.00)Q(0.00)R(0.00)	A(0)G(0)Y(0)F(0)N(0)F(0)T(0)S(0)A(0)T(0)V(0)T(0)Y(0)L(0)A(0)Q(0)E(0)D(0)G(0)P(0)V(0)V(0)I(0)G(0)F(0)T(0)S(0)A(0)P(0)G(0)Q(0)G(0)G(0)I(0)L(0)A(0)Q(0)R(0)	15.9642	8	0	0	15.9642	8	0	0	0	0	0	FALSE	sp|Q5E9E4|SSRB_BOVIN
2303047_Tparva_AP.29098.29098.4	C:\Users\i116gast\Desktop\Theileria\RESULTS\Glyco-N-HCD220TparvaBovineAPandPellet\interact.pep.xml	HNNDTQHIWESDSNEFSVIADPR	HNN[1817]DTQHIWESDSNEFSVIADPR	DKVIVTSK.HNNDTQHIWESDSNEFSVIADPR.GNTIGRGT	K	G	23	4	2698.24	4412.77	4412.78	1104.2	1104.2	4412.78	1104.2	0.0011	5.35489e-05	26.585	0	1	2	0	215	237	0	3N(1702.5814)	Mod1: Hex(8) HexNAc(2) (Theoretical: 1702.5813)	HexNAc(2)Hex(8) % 1702.5814	1.84	0	HNnDTQHIWESDSNEFSVIADPR	H(0.00)N(0.00)N(26.59)D(0.00)T(0.00)Q(0.00)H(0.00)I(0.00)W(0.00)E(0.00)S(0.00)D(0.00)S(0.00)N(0.00)E(0.00)F(0.00)S(0.00)V(0.00)I(0.00)A(0.00)D(0.00)P(0.00)R(0.00)	N3	1	H(0.00)N(0.00)N(13.31)D(0.00)T(0.00)Q(0.00)H(0.00)I(0.00)W(0.00)E(0.00)S(0.00)D(0.00)S(0.00)N(0.00)E(0.00)F(0.00)S(0.00)V(0.00)I(0.00)A(0.00)D(0.00)P(0.00)R(0.00)	H(0)N(0)N(4)D(0)T(0)Q(0)H(0)I(0)W(0)E(0)S(0)D(0)S(0)N(0)E(0)F(0)S(0)V(0)I(0)A(0)D(0)P(0)R(0)	26.5853	11	0	0	18.7053	7	13.3135	4	0	0	0	TRUE	sp|Q95M18|ENPL_BOVIN
2303047_Tparva_AP.29108.29108.3	C:\Users\i116gast\Desktop\Theileria\RESULTS\Glyco-N-HCD220TparvaBovineAPandPellet\interact.pep.xml	HNNDTQHIWESDSNEFSVIADPR	HNN[1817]DTQHIWESDSNEFSVIADPR	DKVIVTSK.HNNDTQHIWESDSNEFSVIADPR.GNTIGRGT	K	G	23	3	2699	4412.79	4412.78	1471.94	1471.93	4412.78	1471.93	-0.0038	0.049119	16.735	0	1	2	0	215	237	0	3N(1702.5814)	Mod1: Hex(8) HexNAc(2) (Theoretical: 1702.5813)	HexNAc(2)Hex(8) % 1702.5814	0.72	0	HNnDTQHIWESDSNEFSVIADPR	H(0.00)N(0.00)N(16.74)D(0.00)T(0.00)Q(0.00)H(0.00)I(0.00)W(0.00)E(0.00)S(0.00)D(0.00)S(0.00)N(0.00)E(0.00)F(0.00)S(0.00)V(0.00)I(0.00)A(0.00)D(0.00)P(0.00)R(0.00)	N3	1	H(0.00)N(0.00)N(13.34)D(0.00)T(0.00)Q(0.00)H(0.00)I(0.00)W(0.00)E(0.00)S(0.00)D(0.00)S(0.00)N(0.00)E(0.00)F(0.00)S(0.00)V(0.00)I(0.00)A(0.00)D(0.00)P(0.00)R(0.00)	H(0)N(0)N(3)D(0)T(0)Q(0)H(0)I(0)W(0)E(0)S(0)D(0)S(0)N(0)E(0)F(0)S(0)V(0)I(0)A(0)D(0)P(0)R(0)	16.735	5	0	0	10.0873	2	13.3359	3	0	0	0	TRUE	sp|Q95M18|ENPL_BOVIN
2303047_Tparva_AP.29296.29296.4	C:\Users\i116gast\Desktop\Theileria\RESULTS\Glyco-N-HCD220TparvaBovineAPandPellet\interact.pep.xml	HNNDTQHIWESDSNEFSVIADPR	HNN[1655]DTQHIWESDSNEFSVIADPR	DKVIVTSK.HNNDTQHIWESDSNEFSVIADPR.GNTIGRGT	K	G	23	4	2711.79	4250.72	4250.73	1063.69	1063.69	4250.73	1063.69	0.0008	5.4209e-10	33.806	10.273	1	2	0	215	237	0	3N(1540.5285)	Mod1: Hex(7) HexNAc(2) (Theoretical: 1540.5285)	HexNAc(2)Hex(7) % 1540.5285	3.02	0	HNnDTQHIWESDSNEFSVIADPR	H(0.00)N(0.00)N(33.81)D(0.00)T(0.00)Q(0.00)H(0.00)I(0.00)W(0.00)E(0.00)S(0.00)D(0.00)S(0.00)N(0.00)E(0.00)F(0.00)S(0.00)V(0.00)I(0.00)A(0.00)D(0.00)P(0.00)R(0.00)	N3	1	H(0.00)N(0.00)N(14.45)D(0.00)T(0.00)Q(0.00)H(0.00)I(0.00)W(0.00)E(0.00)S(0.00)D(0.00)S(0.00)N(0.00)E(0.00)F(0.00)S(0.00)V(0.00)I(0.00)A(0.00)D(0.00)P(0.00)R(0.00)	H(0)N(0)N(4)D(0)T(0)Q(0)H(0)I(0)W(0)E(0)S(0)D(0)S(0)N(0)E(0)F(0)S(0)V(0)I(0)A(0)D(0)P(0)R(0)	33.8067	13	0	0	25.9279	9	14.4501	4	0	0	0	TRUE	sp|Q95M18|ENPL_BOVIN
2303047_Tparva_AP.29306.29306.3	C:\Users\i116gast\Desktop\Theileria\RESULTS\Glyco-N-HCD220TparvaBovineAPandPellet\interact.pep.xml	HNNDTQHIWESDSNEFSVIADPR	HNN[1655]DTQHIWESDSNEFSVIADPR	DKVIVTSK.HNNDTQHIWESDSNEFSVIADPR.GNTIGRGT	K	G	23	3	2712.56	4250.73	4250.72	1417.92	1417.91	4250.73	1417.92	-0.008	0.00157308	19.713	0	1	2	0	215	237	0	3N(1540.5285)	Mod1: Hex(7) HexNAc(2) (Theoretical: 1540.5285)	HexNAc(2)Hex(7) % 1540.5285	0.07	0	HNnDTQHIWESDSNEFSVIADPR	H(0.00)N(0.00)N(19.71)D(0.00)T(0.00)Q(0.00)H(0.00)I(0.00)W(0.00)E(0.00)S(0.00)D(0.00)S(0.00)N(0.00)E(0.00)F(0.00)S(0.00)V(0.00)I(0.00)A(0.00)D(0.00)P(0.00)R(0.00)	N3	1	H(0.00)N(0.00)N(12.41)D(0.00)T(0.00)Q(0.00)H(0.00)I(0.00)W(0.00)E(0.00)S(0.00)D(0.00)S(0.00)N(0.00)E(0.00)F(0.00)S(0.00)V(0.00)I(0.00)A(0.00)D(0.00)P(0.00)R(0.00)	H(0)N(0)N(4)D(0)T(0)Q(0)H(0)I(0)W(0)E(0)S(0)D(0)S(0)N(0)E(0)F(0)S(0)V(0)I(0)A(0)D(0)P(0)R(0)	19.7134	9	0	0	11.9068	5	12.4118	4	0	0	0	TRUE	sp|Q95M18|ENPL_BOVIN
2303047_Tparva_AP.29309.29309.4	C:\Users\i116gast\Desktop\Theileria\RESULTS\Glyco-N-HCD220TparvaBovineAPandPellet\interact.pep.xml	HNNDTQHIWESDSNEFSVIADPR	HNN[1493]DTQHIWESDSNEFSVIADPR	DKVIVTSK.HNNDTQHIWESDSNEFSVIADPR.GNTIGRGT	K	G	23	4	2712.82	4088.68	4088.68	1023.18	1023.18	4088.68	1023.18	-0.0009	6.66807e-05	25.204	0	1	2	0	215	237	0	3N(1378.4757)	Mod1: Hex(6) HexNAc(2) (Theoretical: 1378.4757)	HexNAc(2)Hex(6) % 1378.4757	-0.05	0	HNnDTQHIWESDSNEFSVIADPR	H(0.00)N(0.00)N(25.20)D(0.00)T(0.00)Q(0.00)H(0.00)I(0.00)W(0.00)E(0.00)S(0.00)D(0.00)S(0.00)N(0.00)E(0.00)F(0.00)S(0.00)V(0.00)I(0.00)A(0.00)D(0.00)P(0.00)R(0.00)	N3	1	H(0.00)N(0.00)N(7.33)D(0.00)T(0.00)Q(0.00)H(0.00)I(0.00)W(0.00)E(0.00)S(0.00)D(0.00)S(0.00)N(0.00)E(0.00)F(0.00)S(0.00)V(0.00)I(0.00)A(0.00)D(0.00)P(0.00)R(0.00)	H(0)N(0)N(4)D(0)T(0)Q(0)H(0)I(0)W(0)E(0)S(0)D(0)S(0)N(0)E(0)F(0)S(0)V(0)I(0)A(0)D(0)P(0)R(0)	25.2042	13	0	0	17.8755	9	7.32864	4	0	0	0	TRUE	sp|Q95M18|ENPL_BOVIN
2303047_Tparva_AP.29336.29336.3	C:\Users\i116gast\Desktop\Theileria\RESULTS\Glyco-N-HCD220TparvaBovineAPandPellet\interact.pep.xml	HNNDTQHIWESDSNEFSVIADPR	HNN[1493]DTQHIWESDSNEFSVIADPR	DKVIVTSK.HNNDTQHIWESDSNEFSVIADPR.GNTIGRGT	K	G	23	3	2714.76	4088.7	4088.67	1363.91	1363.9	4088.68	1363.9	-0.0021	5.591e-11	34.993	0	1	2	0	215	237	0	3N(1378.4757)	Mod1: Hex(6) HexNAc(2) (Theoretical: 1378.4757)	HexNAc(2)Hex(6) % 1378.4757	2.83	0	HNnDTQHIWESDSNEFSVIADPR	H(0.00)N(0.00)N(34.99)D(0.00)T(0.00)Q(0.00)H(0.00)I(0.00)W(0.00)E(0.00)S(0.00)D(0.00)S(0.00)N(0.00)E(0.00)F(0.00)S(0.00)V(0.00)I(0.00)A(0.00)D(0.00)P(0.00)R(0.00)	N3	1	H(0.00)N(0.00)N(17.59)D(0.00)T(0.00)Q(0.00)H(0.00)I(0.00)W(0.00)E(0.00)S(0.00)D(0.00)S(0.00)N(0.00)E(0.00)F(0.00)S(0.00)V(0.00)I(0.00)A(0.00)D(0.00)P(0.00)R(0.00)	H(0)N(0)N(5)D(0)T(0)Q(0)H(0)I(0)W(0)E(0)S(0)D(0)S(0)N(0)E(0)F(0)S(0)V(0)I(0)A(0)D(0)P(0)R(0)	34.9936	13	0	0	27.086	9	17.5938	5	0	0	0	TRUE	sp|Q95M18|ENPL_BOVIN
2303047_Tparva_AP.12356.12356.3	C:\Users\i116gast\Desktop\Theileria\RESULTS\Glyco-N-HCD220TparvaBovineAPandPellet\interact.pep.xml	KPNFSNFPFPVRR	KPN[1006]FSNFPFPVRR	HHSQKSRR.KPNFSNFPFPVRR.GGEIRFQR	R	G	13	3	1504.58	2497.16	2497.15	833.393	833.392	2497.17	833.399	-0.0213	0.354609	10.301	0	0.9973	2	0	245	257	0	3N(892.3172)		HexNAc(2)Hex(3) % 892.3172	0.46	0	KPnFSNFPFPVRR	K(0.00)P(0.00)N(10.30)F(0.00)S(0.00)N(0.00)F(0.00)P(0.00)F(0.00)P(0.00)V(0.00)R(0.00)R(0.00)	N3	1	K(0.00)P(0.00)N(8.84)F(0.00)S(0.00)N(0.00)F(0.00)P(0.00)F(0.00)P(0.00)V(0.00)R(0.00)R(0.00)	K(0)P(0)N(1)F(0)S(0)N(0)F(0)P(0)F(0)P(0)V(0)R(0)R(0)	10.3016	2	0	0	8.11463	1	8.8424	1	0	0	0	FALSE	tr|A0A3Q1LKQ4|A0A3Q1LKQ4_BOVIN
2303047_Tparva_AP.19017.19017.3	C:\Users\i116gast\Desktop\Theileria\RESULTS\Glyco-N-HCD220TparvaBovineAPandPellet\interact.pep.xml	VFGSQNLTTVK	VFGSQN[1979]LTTVK	FIGPEDIR.VFGSQNLTTVK.LKGVGESF	R	L	11	3	1984.98	3057.28	3057.28	1020.1	1020.1	3057.28	1020.1	-0.0001	0.253951	10.881	0	0.9967	2	0	510	520	0	6N(1864.6342)	Mod1: Hex(9) HexNAc(2) (Theoretical: 1864.6342)	HexNAc(2)Hex(9) % 1864.6342	7.26	0	VFGSQnLTTVK	V(0.00)F(0.00)G(0.00)S(0.00)Q(0.00)N(9.25)L(0.00)T(0.00)T(0.00)V(0.00)K(0.00)	N6	1	V(0.00)F(0.00)G(0.00)S(0.00)Q(0.00)N(8.00)L(0.00)T(0.00)T(0.00)V(0.00)K(0.00)	V(0)F(0)G(0)S(0)Q(0)N(0)L(0)T(0)T(0)V(0)K(0)	9.24811	1	0	0	10.8815	2	8.0028	0	0	0	0	FALSE	tr|A0A3Q1M930|A0A3Q1M930_BOVIN
2303047_Tparva_AP.19218.19218.2	C:\Users\i116gast\Desktop\Theileria\RESULTS\Glyco-N-HCD220TparvaBovineAPandPellet\interact.pep.xml	VFGSQNLTTVK	VFGSQN[1817]LTTVK	FIGPEDIR.VFGSQNLTTVK.LKGVGESF	R	L	11	2	1999.11	2895.22	2895.23	1448.62	1448.62	2895.23	1448.62	0.0029	0.447081	11.387	7.899	0.9469	2	0	510	520	0	6N(1702.5814)	Mod1: Hex(8) HexNAc(2) (Theoretical: 1702.5813)	HexNAc(2)Hex(8) % 1702.5814	2.65	0	VFGSQnLTTVK	V(0.00)F(0.00)G(0.00)S(0.00)Q(0.00)N(9.58)L(0.00)T(0.00)T(0.00)V(0.00)K(0.00)	N6	1	V(0.00)F(0.00)G(0.00)S(0.00)Q(0.00)N(6.54)L(0.00)T(0.00)T(0.00)V(0.00)K(0.00)	V(0)F(0)G(0)S(0)Q(0)N(0)L(0)T(0)T(0)V(0)K(0)	9.57577	2	0	0	11.3877	3	6.53918	0	0	0	0	FALSE	tr|A0A3Q1M930|A0A3Q1M930_BOVIN
2303047_Tparva_AP.10519.10519.3	C:\Users\i116gast\Desktop\Theileria\RESULTS\Glyco-N-HCD220TparvaBovineAPandPellet\interact.pep.xml	AEAPLNASTSDQSEK	AEAPLN[1493]ASTSDQSEK	PRDKNGTR.AEAPLNASTSDQSEK.VIPPPGQT	R	V	15	3	1369.79	2925.19	2925.19	976.071	976.07	2925.19	976.069	0.0018	0.00369615	11.229	0	1	2	0	926	940	0	6N(1378.4757)	Mod1: Hex(6) HexNAc(2) (Theoretical: 1378.4757)	HexNAc(2)Hex(6) % 1378.4757	0.86	0	AEAPLnASTSDQSEK	A(0.00)E(0.00)A(0.00)P(0.00)L(0.00)N(11.23)A(0.00)S(0.00)T(0.00)S(0.00)D(0.00)Q(0.00)S(0.00)E(0.00)K(0.00)	N6	1	A(0.00)E(0.00)A(0.00)P(0.00)L(0.00)N(5.64)A(0.00)S(0.00)T(0.00)S(0.00)D(0.00)Q(0.00)S(0.00)E(0.00)K(0.00)	A(0)E(0)A(0)P(0)L(0)N(0)A(0)S(0)T(0)S(0)D(0)Q(0)S(0)E(0)K(0)	11.2294	3	0	0	11.2294	3	5.64081	0	0	0	0	FALSE	tr|A0A3Q1M930|A0A3Q1M930_BOVIN
2303047_Tparva_AP.28031.28031.3	C:\Users\i116gast\Desktop\Theileria\RESULTS\Glyco-N-HCD220TparvaBovineAPandPellet\interact.pep.xml	TTLVDNNTWNNSHIALVGK	TTLVDN[1979]NTWNNSHIALVGK	QIAGMANR.TTLVDNNTWNNSHIALVGK.AMSSNETA	R	A	19	3	2622.75	3960.7	3960.7	1321.24	1321.24	3960.7	1321.24	0.002	0.590881	10.414	0	0.9698	2	0	614	632	0	6N(1864.6342)	Mod1: Hex(9) HexNAc(2) (Theoretical: 1864.6342)	HexNAc(2)Hex(9) % 1864.6342	0.39	0	TTLVDnNTWnNSHIALVGK	T(0.00)T(0.00)L(0.00)V(0.00)D(0.00)N(10.41)N(0.00)T(0.00)W(0.00)N(10.41)N(0.00)S(0.00)H(0.00)I(0.00)A(0.00)L(0.00)V(0.00)G(0.00)K(0.00)	N6;N10	2	T(0.00)T(0.00)L(0.00)V(0.00)D(0.00)N(4.61)N(0.00)T(0.00)W(0.00)N(4.61)N(0.00)S(0.00)H(0.00)I(0.00)A(0.00)L(0.00)V(0.00)G(0.00)K(0.00)	T(0)T(0)L(0)V(0)D(0)N(0)N(0)T(0)W(0)N(0)N(0)S(0)H(0)I(0)A(0)L(0)V(0)G(0)K(0)	10.4147	4	0	0	10.4147	4	4.60517	0	0	0	0	TRUE	tr|A5D7G6|A5D7G6_BOVIN
2303047_Tparva_AP.23518.23518.2	C:\Users\i116gast\Desktop\Theileria\RESULTS\Glyco-N-HCD220TparvaBovineAPandPellet\interact.pep.xml	ARGPCGAMNGTANPLLDR	ARGPCGAM[147]N[317]GTANPLLDR	RARRAPGR.ARGPCGAMNGTANPLLDR.EEHCIRIG	R	E	18	2	2304.06	2088.94	2088.94	1045.48	1045.48	2088.97	1045.49	-0.0312	0.0550843	11.749	9.44	1	2	1	84	101	0	5C(57.0214), 8M(15.9949), 9N(203.0794)		HexNAc(1) % 203.0794	-0.12	0	ARGPCGAMnGTANPLLDR	A(0.00)R(0.00)G(0.00)P(0.00)C(0.00)G(0.00)A(0.00)M(0.00)N(4.31)G(0.00)T(0.00)A(0.00)N(0.00)P(0.00)L(0.00)L(0.00)D(0.00)R(0.00)	N9	1	A(0.00)R(0.00)G(0.00)P(0.00)C(0.00)G(0.00)A(0.00)M(0.00)N(0.00)G(0.00)T(0.00)A(0.00)N(0.00)P(0.00)L(0.00)L(0.00)D(0.00)R(0.00)	A(0)R(0)G(0)P(0)C(0)G(0)A(0)M(0)N(0)G(0)T(0)A(0)N(0)P(0)L(0)L(0)D(0)R(0)	4.30924	2	0	0	11.7499	5	0	0	0	0	0	TRUE	tr|E1BB75|E1BB75_BOVIN
2303047_Tparva_AP.44205.44205.4	C:\Users\i116gast\Desktop\Theileria\RESULTS\Glyco-N-HCD220TparvaBovineAPandPellet\interact.pep.xml	AWIPVSDGNFTLPTAQVICAELGCGK	AWIPVSDGN[2394]FTLPTAQVICAELGCGK	RVEVYSGE.AWIPVSDGNFTLPTAQVICAELGCGK.AVSVQGHE	E	A	26	4	3849.01	5084.22	5084.24	1272.06	1272.07	5083.2	1271.81	1.0394	0.109774	12.338	0	0.9999	1	0	154	179	0	19C(57.0214), 24C(57.0214), 9N(2279.8297)		HexNAc(5)Hex(6)Fuc(2) % 2279.8297	-10.5	1	AWIPVSDGnFTLPTAQVICAELGCGK	A(0.00)W(0.00)I(0.00)P(0.00)V(0.00)S(0.00)D(0.00)G(0.00)N(12.34)F(0.00)T(0.00)L(0.00)P(0.00)T(0.00)A(0.00)Q(0.00)V(0.00)I(0.00)C(0.00)A(0.00)E(0.00)L(0.00)G(0.00)C(0.00)G(0.00)K(0.00)	N9	1	A(0.00)W(0.00)I(0.00)P(0.00)V(0.00)S(0.00)D(0.00)G(0.00)N(0.00)F(0.00)T(0.00)L(0.00)P(0.00)T(0.00)A(0.00)Q(0.00)V(0.00)I(0.00)C(0.00)A(0.00)E(0.00)L(0.00)G(0.00)C(0.00)G(0.00)K(0.00)	A(0)W(0)I(0)P(0)V(0)S(0)D(0)G(0)N(0)F(0)T(0)L(0)P(0)T(0)A(0)Q(0)V(0)I(0)C(0)A(0)E(0)L(0)G(0)C(0)G(0)K(0)	12.3381	6	0	0	12.3381	6	0	0	0	0	0	FALSE	tr|E3W9A0|E3W9A0_BOVIN
2303047_Tparva_AP.21565.21565.3	C:\Users\i116gast\Desktop\Theileria\RESULTS\Glyco-N-HCD220TparvaBovineAPandPellet\interact.pep.xml	QLGCGDSGSLNSSVGLR	QLGCGDSGSLN[1817]SSVGLR	ITVSVICR.QLGCGDSGSLNSSVGLR.EGSRPRWV	R	E	17	3	2165.65	3408.38	3408.38	1137.13	1137.14	3408.39	1137.14	-0.0022	0.35359	11.306	0	0.9999	2	0	521	537	0	4C(57.0214), 11N(1702.5814)	Mod1: Hex(8) HexNAc(2) (Theoretical: 1702.5813)	HexNAc(2)Hex(8) % 1702.5814	1.28	0	QLGCGDSGSLnSSVGLR	Q(0.00)L(0.00)G(0.00)C(0.00)G(0.00)D(0.00)S(0.00)G(0.00)S(0.00)L(0.00)N(11.31)S(0.00)S(0.00)V(0.00)G(0.00)L(0.00)R(0.00)	N11	1	Q(0.00)L(0.00)G(0.00)C(0.00)G(0.00)D(0.00)S(0.00)G(0.00)S(0.00)L(0.00)N(5.52)S(0.00)S(0.00)V(0.00)G(0.00)L(0.00)R(0.00)	Q(0)L(0)G(0)C(0)G(0)D(0)S(0)G(0)S(0)L(0)N(0)S(0)S(0)V(0)G(0)L(0)R(0)	11.3064	3	0	0	11.3064	3	5.51959	0	0	0	0	FALSE	tr|E3W9A0|E3W9A0_BOVIN
20240131_JST_Shi_WGA_3.31879.31879.3	C:\Users\i116gast\Desktop\Theileria\RESULTS\Glyco-N-HCD220TparvaBovineAPandPellet\interact.pep.xml	SKSNNFTDKLSESLNEDLIR	SKSNN[2353]FTDKLSESLNEDLIR	NWNNSKIK.SKSNNFTDKLSESLNEDLIR.LAECIISF	K	L	20	3	5211.57	4546.96	4546.96	1516.66	1516.66	4547.95	1516.99	-0.9911	0.198068	12.255	9.849	0.9994	2	2	58	77	0	5N(2238.8031)		HexNAc(4)Hex(7)Fuc(2) % 2238.8031	-12.12	1	SKSNnFTDKLSESLNEDLIR	S(0.00)K(0.00)S(0.00)N(0.00)N(12.26)F(0.00)T(0.00)D(0.00)K(0.00)L(0.00)S(0.00)E(0.00)S(0.00)L(0.00)N(0.00)E(0.00)D(0.00)L(0.00)I(0.00)R(0.00)	N5	1	S(0.00)K(0.00)S(0.00)N(0.00)N(0.00)F(0.00)T(0.00)D(0.00)K(0.00)L(0.00)S(0.00)E(0.00)S(0.00)L(0.00)N(0.00)E(0.00)D(0.00)L(0.00)I(0.00)R(0.00)	S(0)K(0)S(0)N(0)N(0)F(0)T(0)D(0)K(0)L(0)S(0)E(0)S(0)L(0)N(0)E(0)D(0)L(0)I(0)R(0)	12.2552	6	0	0	12.2552	6	0	0	0	0	0	TRUE	tr|Q4N151|Q4N151_THEPA
20240131_JST_Shi_WGA_3.32279.32279.4	C:\Users\i116gast\Desktop\Theileria\RESULTS\Glyco-N-HCD220TparvaBovineAPandPellet\interact.pep.xml	LSKITSINVIVHLLDAILNTSGETGPGTEIDVVK	LSKITSINVIVHLLDAILN[1518]TSGETGPGTEIDVVK	YIFKDIEK.LSKITSINVIVHLLDAILNTSGETGPGTEIDVVK.GINKKFIR	K	G	34	4	5306.95	4951.52	4951.49	1238.89	1238.88	4949.46	1238.37	2.0278	0.257336	12.858	10.312	0.9134	2	1	269	302	0	19N(1403.5073)		HexNAc(3)Hex(4)Fuc(1) % 1403.5073	-7.7	0	LSKITSINVIVHLLDAILnTSGETGPGTEIDVVK	L(0.00)S(0.00)K(0.00)I(0.00)T(0.00)S(0.00)I(0.00)N(0.00)V(0.00)I(0.00)V(0.00)H(0.00)L(0.00)L(0.00)D(0.00)A(0.00)I(0.00)L(0.00)N(12.86)T(0.00)S(0.00)G(0.00)E(0.00)T(0.00)G(0.00)P(0.00)G(0.00)T(0.00)E(0.00)I(0.00)D(0.00)V(0.00)V(0.00)K(0.00)	N19	1	L(0.00)S(0.00)K(0.00)I(0.00)T(0.00)S(0.00)I(0.00)N(0.00)V(0.00)I(0.00)V(0.00)H(0.00)L(0.00)L(0.00)D(0.00)A(0.00)I(0.00)L(0.00)N(0.00)T(0.00)S(0.00)G(0.00)E(0.00)T(0.00)G(0.00)P(0.00)G(0.00)T(0.00)E(0.00)I(0.00)D(0.00)V(0.00)V(0.00)K(0.00)	L(0)S(0)K(0)I(0)T(0)S(0)I(0)N(0)V(0)I(0)V(0)H(0)L(0)L(0)D(0)A(0)I(0)L(0)N(0)T(0)S(0)G(0)E(0)T(0)G(0)P(0)G(0)T(0)E(0)I(0)D(0)V(0)V(0)K(0)	12.8582	6	0	0	12.8582	6	0	0	0	0	0	TRUE	tr|Q4N1W6|Q4N1W6_THEPA
[truncated: 5,000 more columns]

## Sheet: Detailed O-glycopeptide psm
Search #1 (AGAINST-TAURUS\O-GLYCAN-HCD)
11 glyco-PSM identified
Spectrum	Spectrum File	Peptide	Modified Peptide	Extended Peptide	Prev AA	Next AA	Peptide Length	Charge	Retention	Observed Mass	Calibrated Observed Mass	Observed M/Z	Calibrated Observed M/Z	Calculated Peptide Mass	Calculated M/Z	Delta Mass	Expectation	Hyperscore	Nextscore	PeptideProphet Probability	Number of Enzymatic Termini	Number of Missed Cleavages	Protein Start	Protein End	Intensity	Assigned Modifications	Observed Modifications	Total Glycan Composition	Glycan Score	Glycan q-value	MSFragger Localization	Position Scores	Shifted Only Position Scores	Shifted Only Position Ions	Score Best Position	Ions Best Position	Score Second Best Position	Ions Second Best Position	Score All Unshifted	Ions All Unshifted	Score Shifted Best Position	Ions Shifted Best Position	Score Shifted All Positions	Ions Shifted All Positions	Purity	Is Unique	Protein	Protein ID	Entry Name
2303047_Tparva_AP.28716.28716.3	C:\Users\jvanbeselaere\Desktop\THEILERIA\RESULTS\AGAINST-TAURUS\O-GLYCAN-HCD\interact.pep.xml	AHYSDGKLKAPPK	A[1459]HYSDGKLKAPPK	ADGKCAYR.AHYSDGKLKAPPK.PCAGNQGT	R	P	13	3	2671.6711	2800.3052	2800.3030	934.4423	934.4416	2798.2742	933.7653	2.0287	0.11727750000000	12.1880	7630-09-01	1.0000	2	2	128	140	0.0000	1A(1387.5124)		HexNAc(3)Hex(3)Fuc(2) % 1387.5124	-6.61	0.3333333333333333		A(0.00)H(0.00)Y(0.00)S(6.32)D(0.00)G(0.00)K(0.00)L(0.00)K(0.00)A(0.00)P(0.00)P(0.00)K(0.00)	A(0.00)H(0.00)Y(0.00)S(0.00)D(0.00)G(0.00)K(0.00)L(0.00)K(0.00)A(0.00)P(0.00)P(0.00)K(0.00)	A(0)H(0)Y(0)S(0)D(0)G(0)K(0)L(0)K(0)A(0)P(0)P(0)K(0)	6.320459	3	0.0	0	12.188687	5	0.0	0	0.0	0	0.00	TRUE	tr|F1MPG0|F1MPG0_BOVIN	F1MPG0	F1MPG0_BOVIN
2303046_Tparva_DP_2.29581.29581.3	C:\Users\jvanbeselaere\Desktop\THEILERIA\RESULTS\AGAINST-TAURUS\O-GLYCAN-HCD\interact.pep.xml	AMGIMNSVNDIFER	A[274]M[147]GIMNSVNDIFER	PDTGIISK.AMGIMNSVNDIFER.LAGEASRI	K	L	14	3	2838.0596	1815.8265	1815.8252	606.2828	606.2823	1814.8178	605.9465	1.0073	0.00945388600000	16.0960	15.0250	0.9809	2	0	58	71	0.0000	2M(15.9949), 1A(203.0794)		HexNAc(1) % 203.0794	-0.71	0.0		A(0.00)M(0.00)G(0.00)I(0.00)M(0.00)N(0.00)S(14.25)V(0.00)N(0.00)D(0.00)I(0.00)F(0.00)E(0.00)R(0.00)	A(0.00)M(0.00)G(0.00)I(0.00)M(0.00)N(0.00)S(0.00)V(0.00)N(0.00)D(0.00)I(0.00)F(0.00)E(0.00)R(0.00)	A(0)M(0)G(0)I(0)M(0)N(0)S(0)V(0)N(0)D(0)I(0)F(0)E(0)R(0)	14.248844	7	0.0	0	16.096996	8	0.0	0	0.0	0	0.00	TRUE	tr|F1MJU1|F1MJU1_BOVIN	F1MJU1	F1MJU1_BOVIN
2303046_Tparva_DP.27812.27812.3	C:\Users\jvanbeselaere\Desktop\THEILERIA\RESULTS\AGAINST-TAURUS\O-GLYCAN-HCD\interact.pep.xml	AMGIMNSVNDIFER	A[274]M[147]GIMNSVNDIFER	PDTGIISK.AMGIMNSVNDIFER.LAGEASRI	K	L	14	3	2838.2097	1815.8262	1815.8257	606.2827	606.2825	1814.8178	605.9465	1.0078	0.01113379000000	18.0960	17.1510	0.9774	2	0	58	71	0.0000	2M(15.9949), 1A(203.0794)		HexNAc(1) % 203.0794	-0.83	0.0		A(0.00)M(0.00)G(0.00)I(0.00)M(0.00)N(0.00)S(15.90)V(0.00)N(0.00)D(0.00)I(0.00)F(0.00)E(0.00)R(0.00)	A(0.00)M(0.00)G(0.00)I(0.00)M(0.00)N(0.00)S(0.00)V(0.00)N(0.00)D(0.00)I(0.00)F(0.00)E(0.00)R(0.00)	A(0)M(0)G(0)I(0)M(0)N(0)S(0)V(0)N(0)D(0)I(0)F(0)E(0)R(0)	15.900337	8	0.0	0	18.096214	9	0.0	0	0.0	0	0.00	TRUE	tr|F1MJU1|F1MJU1_BOVIN	F1MJU1	F1MJU1_BOVIN
20240131_JST_Shi_WGA_3.18208.18208.4	C:\Users\jvanbeselaere\Desktop\THEILERIA\RESULTS\AGAINST-TAURUS\O-GLYCAN-HCD\interact.pep.xml	EFHHGPDPTDTAPGEEVQDVASSPPESSFQK	EFHHGPDPT[507]DTAPGEEVQDVASSPPESSFQK	IHSGKIHR.EFHHGPDPTDTAPGEEVQDVASSPPESSFQK.LAPSEYRY	R	L	31	4	2517.0470	3727.6333	3727.6304	932.9156	932.9149	3727.6284	932.9144	0.0019	0.40225370000000	10.0820	3770-08-01	0.9969	2	0	359	389	0.0000	9T(406.1587)	Mod1: HexNAc2 (Theoretical: 406.1587)	HexNAc(2) % 406.1587	0.32	0.0	EFHHGPDPtDtAPGEEVQDVASSPPESSFQK	E(0.00)F(0.00)H(0.00)H(0.00)G(0.00)P(0.00)D(0.00)P(0.00)T(10.08)D(0.00)T(10.08)A(0.00)P(0.00)G(0.00)E(0.00)E(0.00)V(0.00)Q(0.00)D(0.00)V(0.00)A(0.00)S(6.81)S(5.52)P(0.00)P(0.00)E(0.00)S(0.00)S(0.00)F(0.00)Q(0.00)K(0.00)	E(0.00)F(0.00)H(0.00)H(0.00)G(0.00)P(0.00)D(0.00)P(0.00)T(0.00)D(0.00)T(0.00)A(0.00)P(0.00)G(0.00)E(0.00)E(0.00)V(0.00)Q(0.00)D(0.00)V(0.00)A(0.00)S(0.00)S(0.00)P(0.00)P(0.00)E(0.00)S(0.00)S(0.00)F(0.00)Q(0.00)K(0.00)	E(0)F(0)H(0)H(0)G(0)P(0)D(0)P(0)T(0)D(0)T(0)A(0)P(0)G(0)E(0)E(0)V(0)Q(0)D(0)V(0)A(0)S(0)S(0)P(0)P(0)E(0)S(0)S(0)F(0)Q(0)K(0)	10.082373	5	6.813341	3	10.082373	5	0.0	0	0.0	0	0.00	FALSE	sp|Q3T0L2|ERP44_BOVIN	Q3T0L2	ERP44_BOVIN
20240131_JST_Shi_WGA_3.18201.18201.4	C:\Users\jvanbeselaere\Desktop\THEILERIA\RESULTS\AGAINST-TAURUS\O-GLYCAN-HCD\interact.pep.xml	EFHHGPDPTDTAPGEEVQDVASSPPESSFQK	E[535]FHHGPDPTDTAPGEEVQDVASSPPESSFQK	IHSGKIHR.EFHHGPDPTDTAPGEEVQDVASSPPESSFQK.LAPSEYRY	R	L	31	4	2516.0723	3727.6294	3727.6306	932.9146	932.9149	3727.6284	932.9144	0.0021	0.31117170000000	5280-11-01	0.0000	0.9984	2	0	359	389	0.0000	1E(406.1587)	Mod1: HexNAc2 (Theoretical: 406.1587)	HexNAc(2) % 406.1587	0.27	0.0		E(0.00)F(0.00)H(0.00)H(0.00)G(0.00)P(0.00)D(0.00)P(0.00)T(9.80)D(0.00)T(9.80)A(0.00)P(0.00)G(0.00)E(0.00)E(0.00)V(0.00)Q(0.00)D(0.00)V(0.00)A(0.00)S(9.17)S(9.17)P(0.00)P(0.00)E(0.00)S(4.56)S(4.56)F(0.00)Q(0.00)K(0.00)	E(0.00)F(0.00)H(0.00)H(0.00)G(0.00)P(0.00)D(0.00)P(0.00)T(0.00)D(0.00)T(0.00)A(0.00)P(0.00)G(0.00)E(0.00)E(0.00)V(0.00)Q(0.00)D(0.00)V(0.00)A(0.00)S(0.00)S(0.00)P(0.00)P(0.00)E(0.00)S(0.00)S(0.00)F(0.00)Q(0.00)K(0.00)	E(0)F(0)H(0)H(0)G(0)P(0)D(0)P(0)T(0)D(0)T(0)A(0)P(0)G(0)E(0)E(0)V(0)Q(0)D(0)V(0)A(0)S(0)S(0)P(0)P(0)E(0)S(0)S(0)F(0)Q(0)K(0)	9.80287	4	9.166932	3	11.52807	5	0.0	0	0.0	0	0.00	FALSE	sp|Q3T0L2|ERP44_BOVIN	Q3T0L2	ERP44_BOVIN
20240131_JST_Shi_WGA_1.22835.22835.2	C:\Users\jvanbeselaere\Desktop\THEILERIA\RESULTS\AGAINST-TAURUS\O-GLYCAN-HCD\interact.pep.xml	EPGPTAPSSGAPR	E[1297]PGPTAPSSGAPR	.EPGPTAPSSGAPR.LAGVGETP	M	L	13	2	4608.6030	2392.0440	2392.0590	1197.0293	1197.0368	2391.0322	1196.5234	1.0268	0.16316150000000	1920-12-01	9450-09-01	1.0000	2	0	2	14	0.0000	1E(1168.4381)		HexNAc(2)Hex(2)Fuc(3) % 1168.4381	-6.71	0.3333333333333333		E(0.00)P(0.00)G(0.00)P(0.00)T(10.83)A(0.00)P(0.00)S(10.83)S(10.83)G(0.00)A(0.00)P(0.00)R(0.00)	E(0.00)P(0.00)G(0.00)P(0.00)T(0.00)A(0.00)P(0.00)S(0.00)S(0.00)G(0.00)A(0.00)P(0.00)R(0.00)	E(0)P(0)G(0)P(0)T(0)A(0)P(0)S(0)S(0)G(0)A(0)P(0)R(0)	10.8280945	5	0.0	0	12.192892	6	0.0	0	0.0	0	0.00	FALSE	tr|A0A3Q1LSK1|A0A3Q1LSK1_BOVIN	A0A3Q1LSK1	A0A3Q1LSK1_BOVIN
20240131_JST_Shi_WGA_1.18437.18437.2	C:\Users\jvanbeselaere\Desktop\THEILERIA\RESULTS\AGAINST-TAURUS\O-GLYCAN-HCD\interact.pep.xml	ASVDMLCR	A[1221]SVDM[147]LCR	PDIIARSR.ASVDMLCR.RNYYIGAP	R	R	8	2	3681.9526	2117.8281	2117.8325	1059.9213	1059.9235	2116.8287	1059.4216	1.0038	0.20243740000000	10.1100	7.1150	1.0000	2	0	99	106	0.0000	5M(15.9949), 7C(57.0214), 1A(1150.4024)	Mod1: dHex(2) Hex HexNAc(2) NeuAc (Theoretical: 1151.4228)	HexNAc(2)Hex(1)NeuAc(2) % 1150.4024	-9.70	0.42857142857142855		A(0.00)S(3.56)V(0.00)D(0.00)M(0.00)L(0.00)C(0.00)R(0.00)	A(0.00)S(0.00)V(0.00)D(0.00)M(0.00)L(0.00)C(0.00)R(0.00)	A(0)S(0)V(0)D(0)M(0)L(0)C(0)R(0)	3.5568898	1	0.0	0	10.11017	4	0.0	0	0.0	0	0.00	FALSE	tr|A0A3Q1MLG1|A0A3Q1MLG1_BOVIN	A0A3Q1MLG1	A0A3Q1MLG1_BOVIN
20240131_JST_Shi_WGA_1.13528.13528.4	C:\Users\jvanbeselaere\Desktop\THEILERIA\RESULTS\AGAINST-TAURUS\O-GLYCAN-HCD\interact.pep.xml	EFHHGPDPTDTAPGEEVQDVASSPPESSFQK	E[535]FHHGPDPTDTAPGEEVQDVASSPPESSFQK	IHSGKIHR.EFHHGPDPTDTAPGEEVQDVASSPPESSFQK.LAPSEYRY	R	L	31	4	2546.9248	3728.6204	3728.6130	933.1624	933.1605	3727.6284	932.9144	0.9846	0.00405336900000	16.3490	10.0850	0.9997	2	0	359	389	0.0000	1E(406.1587)		HexNAc(2) % 406.1587	-1.35	0.0		E(0.00)F(0.00)H(0.00)H(0.00)G(0.00)P(0.00)D(0.00)P(0.00)T(14.97)D(0.00)T(14.97)A(0.00)P(0.00)G(0.00)E(0.00)E(0.00)V(0.00)Q(0.00)D(0.00)V(0.00)A(0.00)S(11.22)S(9.90)P(0.00)P(0.00)E(0.00)S(4.68)S(4.68)F(0.00)Q(0.00)K(0.00)	E(0.00)F(0.00)H(0.00)H(0.00)G(0.00)P(0.00)D(0.00)P(0.00)T(0.00)D(0.00)T(0.00)A(0.00)P(0.00)G(0.00)E(0.00)E(0.00)V(0.00)Q(0.00)D(0.00)V(0.00)A(0.00)S(0.00)S(0.00)P(0.00)P(0.00)E(0.00)S(0.00)S(0.00)F(0.00)Q(0.00)K(0.00)	E(0)F(0)H(0)H(0)G(0)P(0)D(0)P(0)T(0)D(0)T(0)A(0)P(0)G(0)E(0)E(0)V(0)Q(0)D(0)V(0)A(0)S(0)S(0)P(0)P(0)E(0)S(0)S(0)F(0)Q(0)K(0)	14.9714985	7	11.217429	5	16.3499	8	0.0	0	0.0	0	0.00	FALSE	sp|Q3T0L2|ERP44_BOVIN	Q3T0L2	ERP44_BOVIN
20240131_JST_Shi_WGA_1.13057.13057.4	C:\Users\jvanbeselaere\Desktop\THEILERIA\RESULTS\AGAINST-TAURUS\O-GLYCAN-HCD\interact.pep.xml	EFHHGPDPTDTAPGEEVQDVASSPPESSFQK	E[535]FHHGPDPTDTAPGEEVQDVASSPPESSFQK	IHSGKIHR.EFHHGPDPTDTAPGEEVQDVASSPPESSFQK.LAPSEYRY	R	L	31	4	2431.4282	3727.6270	3727.6280	932.9140	932.9143	3727.6284	932.9144	-0.0005	0.00016172800000	17.4980	8290-09-01	1.0000	2	0	359	389	0.0000	1E(406.1587)	Mod1: HexNAc2 (Theoretical: 406.1587)	HexNAc(2) % 406.1587	0.52	0.0		E(0.00)F(0.00)H(0.00)H(0.00)G(0.00)P(0.00)D(0.00)P(0.00)T(14.93)D(0.00)T(14.93)A(0.00)P(0.00)G(0.00)E(0.00)E(0.00)V(0.00)Q(0.00)D(0.00)V(0.00)A(0.00)S(11.10)S(10.22)P(0.00)P(0.00)E(0.00)S(5.86)S(5.86)F(0.00)Q(0.00)K(0.00)	E(0.00)F(0.00)H(0.00)H(0.00)G(0.00)P(0.00)D(0.00)P(0.00)T(0.00)D(0.00)T(0.00)A(0.00)P(0.00)G(0.00)E(0.00)E(0.00)V(0.00)Q(0.00)D(0.00)V(0.00)A(0.00)S(0.00)S(0.00)P(0.00)P(0.00)E(0.00)S(0.00)S(0.00)F(0.00)Q(0.00)K(0.00)	E(0)F(0)H(0)H(0)G(0)P(0)D(0)P(0)T(0)D(0)T(0)A(0)P(0)G(0)E(0)E(0)V(0)Q(0)D(0)V(0)A(0)S(0)S(0)P(0)P(0)E(0)S(0)S(0)F(0)Q(0)K(0)	14.928268	7	11.096106	5	17.498999	9	0.0	0	0.0	0	0.00	FALSE	sp|Q3T0L2|ERP44_BOVIN	Q3T0L2	ERP44_BOVIN
20240131_JST_Shi_WGA_1.13048.13048.4	C:\Users\jvanbeselaere\Desktop\THEILERIA\RESULTS\AGAINST-TAURUS\O-GLYCAN-HCD\interact.pep.xml	EFHHGPDPTDTAPGEEVQDVASSPPESSFQK	E[535]FHHGPDPTDTAPGEEVQDVASSPPESSFQK	IHSGKIHR.EFHHGPDPTDTAPGEEVQDVASSPPESSFQK.LAPSEYRY	R	L	31	4	2429.2202	3727.6465	3727.6292	932.9189	932.9146	3727.6284	932.9144	0.0007	0.00000003923763	26.6370	2180-12-01	1.0000	2	0	359	389	0.0000	1E(406.1587)	Mod1: HexNAc2 (Theoretical: 406.1587)	HexNAc(2) % 406.1587	0.30	0.0		E(0.00)F(0.00)H(0.00)H(0.00)G(0.00)P(0.00)D(0.00)P(0.00)T(25.27)D(0.00)T(22.94)A(0.00)P(0.00)G(0.00)E(0.00)E(0.00)V(0.00)Q(0.00)D(0.00)V(0.00)A(0.00)S(14.10)S(12.48)P(0.00)P(0.00)E(0.00)S(7.81)S(5.91)F(0.00)Q(0.00)K(0.00)	E(0.00)F(0.00)H(0.00)H(0.00)G(0.00)P(0.00)D(0.00)P(0.00)T(0.00)D(0.00)T(0.00)A(0.00)P(0.00)G(0.00)E(0.00)E(0.00)V(0.00)Q(0.00)D(0.00)V(0.00)A(0.00)S(0.00)S(0.00)P(0.00)P(0.00)E(0.00)S(0.00)S(0.00)F(0.00)Q(0.00)K(0.00)	E(0)F(0)H(0)H(0)G(0)P(0)D(0)P(0)T(0)D(0)T(0)A(0)P(0)G(0)E(0)E(0)V(0)Q(0)D(0)V(0)A(0)S(0)S(0)P(0)P(0)E(0)S(0)S(0)F(0)Q(0)K(0)	25.274715	12	22.937786	11	26.637407	13	0.0	0	0.0	0	0.00	FALSE	sp|Q3T0L2|ERP44_BOVIN	Q3T0L2	ERP44_BOVIN
20240131_JST_Shi_WGA_1.08678.08678.3	C:\Users\jvanbeselaere\Desktop\THEILERIA\RESULTS\AGAINST-TAURUS\O-GLYCAN-HCD\interact.pep.xml	EEEEEEEEYDEGSNLKR	E[802]EEEEEEEYDEGSNLKR	PHPGIEKK.EEEEEEEEYDEGSNLKR.QTNKNRVQ	K	Q	17	3	1383.4435	2785.1045	2785.1023	929.3754	929.3747	2786.1035	929.7084	-1.0012	0.00037931500000	24.1840	5320-10-01	0.9999	2	0	222	238	0.0000	1E(673.2429)	Mod1: Hex HexNAc NeuGc (Theoretical: 672.2225)	HexNAc(1)Hex(2)Fuc(1) % 673.2429	-4.74	0.3333333333333333		E(0.00)E(0.00)E(0.00)E(0.00)E(0.00)E(0.00)E(0.00)E(0.00)Y(0.00)D(0.00)E(0.00)G(0.00)S(10.53)N(0.00)L(0.00)K(0.00)R(0.00)	E(0.00)E(0.00)E(0.00)E(0.00)E(0.00)E(0.00)E(0.00)E(0.00)Y(0.00)D(0.00)E(0.00)G(0.00)S(0.00)N(0.00)L(0.00)K(0.00)R(0.00)	E(0)E(0)E(0)E(0)E(0)E(0)E(0)E(0)Y(0)D(0)E(0)G(0)S(0)N(0)L(0)K(0)R(0)	10.532139	5	0.0	0	24.184626	12	0.0	0	0.0	0	0.00	TRUE	tr|A6H797|A6H797_BOVIN	A6H797	A6H797_BOVIN
Search #2 (Glyco-O-HCD220Bos)
12 glyco-PSM identified
Spectrum	Spectrum File	Peptide	Modified Peptide	Extended Peptide	Prev AA	Next AA	Peptide Length	Charge	Retention	Observed Mass	Calibrated Observed Mass	Observed M/Z	Calibrated Observed M/Z	Calculated Peptide Mass	Calculated M/Z	Delta Mass	Expectation	Hyperscore	Nextscore	Probability	Number of Enzymatic Termini	Number of Missed Cleavages	Protein Start	Protein End	Intensity	Assigned Modifications	Observed Modifications	Total Glycan Composition	Glycan Score	Glycan q-value	MSFragger Localization	Position Scores	Best Positions	Number Best Positions	Shifted Only Position Scores	Shifted Only Position Ions	Score Best Position	Ions Best Position	Score Second Best Position	Ions Second Best Position	Score All Unshifted	Ions All Unshifted	Score Shifted Best Position	Ions Shifted Best Position	Score Shifted All Positions	Ions Shifted All Positions	Purity	Is Unique	Protein
2303047_Tparva_AP.28716.28716.3	D:\Theileria\RESULTS\Glyco-O-HCD220Bos\interact.pep.xml	AHYSDGKLKAPPK	AHYS[1475]DGKLKAPPK	ADGKCAYR.AHYSDGKLKAPPK.PCAGNQGT	R	P	13	3	2671.67	2800.31	2800.3	934.442	934.442	2798.27	933.765	2.0287	0.112076	12.188	9.763	1	2	2	128	140	0	4S(1387.5124)		HexNAc(3)Hex(3)Fuc(2) % 1387.5124	-7.81	0.1	AHYsDGKLKAPPK	A(0.00)H(0.00)Y(0.00)S(6.32)D(0.00)G(0.00)K(0.00)L(0.00)K(0.00)A(0.00)P(0.00)P(0.00)K(0.00)	S4	1	A(0.00)H(0.00)Y(0.00)S(0.00)D(0.00)G(0.00)K(0.00)L(0.00)K(0.00)A(0.00)P(0.00)P(0.00)K(0.00)	A(0)H(0)Y(0)S(0)D(0)G(0)K(0)L(0)K(0)A(0)P(0)P(0)K(0)	6.32046	3	0	0	12.1887	5	0	0	0	0	0	TRUE	tr|F1MPG0|F1MPG0_BOVIN
2303046_Tparva_DP_2.29581.29581.3	D:\Theileria\RESULTS\Glyco-O-HCD220Bos\interact.pep.xml	AMGIMNSVNDIFER	AM[147]GIMNS[290]VNDIFER	PDTGIISK.AMGIMNSVNDIFER.LAGEASRI	K	L	14	3	2838.06	1815.83	1815.83	606.283	606.282	1814.82	605.947	1.0073	0.00904311	16.096	15.025	0.9843	2	0	58	71	0	2M(15.9949), 7S(203.0794)		HexNAc(1) % 203.0794	-0.68	0	AMGIMNsVNDIFER	A(0.00)M(0.00)G(0.00)I(0.00)M(0.00)N(0.00)S(14.25)V(0.00)N(0.00)D(0.00)I(0.00)F(0.00)E(0.00)R(0.00)	S7	1	A(0.00)M(0.00)G(0.00)I(0.00)M(0.00)N(0.00)S(0.00)V(0.00)N(0.00)D(0.00)I(0.00)F(0.00)E(0.00)R(0.00)	A(0)M(0)G(0)I(0)M(0)N(0)S(0)V(0)N(0)D(0)I(0)F(0)E(0)R(0)	14.2488	7	0	0	16.097	8	0	0	0	0	0	TRUE	tr|F1MJU1|F1MJU1_BOVIN
2303046_Tparva_DP_2.22425.22425.3	D:\Theileria\RESULTS\Glyco-O-HCD220Bos\interact.pep.xml	YPIEHGIVTNWDDMEK	YPIEHGIVT[1164]NWDDM[147]EK	KRGIITIK.YPIEHGIVTNWDDMEK.LWHHTFYN	K	L	16	3	2300.13	3027.35	3027.34	1010.12	1010.12	3025.29	1009.44	2.0553	0.0062385	13.503	13.503	0.9811	2	0	69	84	0	14M(15.9949), 9T(1063.4068)		HexNAc(3)Hex(1)Fuc(2) % 1063.4068	-8.35	0.1	YPIEHGIVtNWDDMEK	Y(0.00)P(0.00)I(0.00)E(0.00)H(0.00)G(0.00)I(0.00)V(0.00)T(11.51)N(0.00)W(0.00)D(0.00)D(0.00)M(0.00)E(0.00)K(0.00)	T9	1	Y(0.00)P(0.00)I(0.00)E(0.00)H(0.00)G(0.00)I(0.00)V(0.00)T(0.00)N(0.00)W(0.00)D(0.00)D(0.00)M(0.00)E(0.00)K(0.00)	Y(0)P(0)I(0)E(0)H(0)G(0)I(0)V(0)T(0)N(0)W(0)D(0)D(0)M(0)E(0)K(0)	11.5079	7	0	0	13.5039	8	0	0	0	0	0	FALSE	sp|P60712|ACTB_BOVIN
2303046_Tparva_DP.27812.27812.3	D:\Theileria\RESULTS\Glyco-O-HCD220Bos\interact.pep.xml	AMGIMNSVNDIFER	AM[147]GIMNS[290]VNDIFER	PDTGIISK.AMGIMNSVNDIFER.LAGEASRI	K	L	14	3	2838.21	1815.83	1815.83	606.283	606.283	1814.82	605.947	1.0078	0.00797452	18.096	17.151	0.9861	2	0	58	71	0	2M(15.9949), 7S(203.0794)		HexNAc(1) % 203.0794	-0.92	0	AMGIMNsVNDIFER	A(0.00)M(0.00)G(0.00)I(0.00)M(0.00)N(0.00)S(15.90)V(0.00)N(0.00)D(0.00)I(0.00)F(0.00)E(0.00)R(0.00)	S7	1	A(0.00)M(0.00)G(0.00)I(0.00)M(0.00)N(0.00)S(0.00)V(0.00)N(0.00)D(0.00)I(0.00)F(0.00)E(0.00)R(0.00)	A(0)M(0)G(0)I(0)M(0)N(0)S(0)V(0)N(0)D(0)I(0)F(0)E(0)R(0)	15.9003	8	0	0	18.0962	9	0	0	0	0	0	TRUE	tr|F1MJU1|F1MJU1_BOVIN
2303046_Tparva_DP.21125.21125.3	D:\Theileria\RESULTS\Glyco-O-HCD220Bos\interact.pep.xml	YPIEHGIVTNWDDMEK	YPIEHGIVT[1164]NWDDM[147]EK	KRGIITIK.YPIEHGIVTNWDDMEK.LWHHTFYN	K	L	16	3	2304.12	3026.34	3026.34	1009.79	1009.79	3025.29	1009.44	1.0517	0.00020831	12.295	12.295	1	2	0	69	84	0	14M(15.9949), 9T(1063.4068)		HexNAc(3)Hex(1)Fuc(2) % 1063.4068	-7.81	0.1	YPIEHGIVtNWDDMEK	Y(0.00)P(0.00)I(0.00)E(0.00)H(0.00)G(0.00)I(0.00)V(0.00)T(10.36)N(0.00)W(0.00)D(0.00)D(0.00)M(0.00)E(0.00)K(0.00)	T9	1	Y(0.00)P(0.00)I(0.00)E(0.00)H(0.00)G(0.00)I(0.00)V(0.00)T(0.00)N(0.00)W(0.00)D(0.00)D(0.00)M(0.00)E(0.00)K(0.00)	Y(0)P(0)I(0)E(0)H(0)G(0)I(0)V(0)T(0)N(0)W(0)D(0)D(0)M(0)E(0)K(0)	10.3559	6	0	0	12.2953	7	0	0	0	0	0	FALSE	sp|P60712|ACTB_BOVIN
20240131_JST_Shi_WGA_1.19630.19630.4	D:\Theileria\RESULTS\Glyco-O-HCD220Bos\interact.pep.xml	WLWMLGAHRVMTRGEGDGNVVK	WLWM[147]LGAHRVM[147]T[2145]RGEGDGNVVK	TVGKNVDK.WLWMLGAHRVMTRGEGDGNVVK.SKHGSVEA	K	S	22	4	3926.62	4587.94	4587.94	1147.99	1147.99	4586.99	1147.76	0.9449	0.0432136	13.515	9.255	1	2	2	198	219	0	11M(15.9949), 4M(15.9949), 12T(2043.7401)		HexNAc(4)Hex(4)Fuc(2)NeuAc(1) % 2043.7401	-18.16	0.1	WLWMLGAHRVMtRGEGDGNVVK	W(0.00)L(0.00)W(0.00)M(0.00)L(0.00)G(0.00)A(0.00)H(0.00)R(0.00)V(0.00)M(0.00)T(11.99)R(0.00)G(0.00)E(0.00)G(0.00)D(0.00)G(0.00)N(0.00)V(0.00)V(0.00)K(0.00)	T12	1	W(0.00)L(0.00)W(0.00)M(0.00)L(0.00)G(0.00)A(0.00)H(0.00)R(0.00)V(0.00)M(0.00)T(0.00)R(0.00)G(0.00)E(0.00)G(0.00)D(0.00)G(0.00)N(0.00)V(0.00)V(0.00)K(0.00)	W(0)L(0)W(0)M(0)L(0)G(0)A(0)H(0)R(0)V(0)M(0)T(0)R(0)G(0)E(0)G(0)D(0)G(0)N(0)V(0)V(0)K(0)	11.9938	5	0	0	13.5154	6	0	0	0	0	0	TRUE	tr|E1BL71|E1BL71_BOVIN
20240131_JST_Shi_WGA_1.17655.17655.2	D:\Theileria\RESULTS\Glyco-O-HCD220Bos\interact.pep.xml	EPETEEEFTGNDSR	EPETEEEFTGNDS[1109]R	IDSFQDIK.EPETEEEFTGNDSR.VSTSKINR	K	V	14	2	3513.78	2660.05	2660.06	1331.03	1331.04	2661.04	1331.53	-0.9856	0.373148	10.439	9.819	0.9916	2	0	104	117	0	13S(1022.3802)		HexNAc(2)Hex(2)Fuc(2) % 1022.3802	-7.58	1	EPETEEEFTGNDsR	E(0.00)P(0.00)E(0.00)T(7.47)E(0.00)E(0.00)E(0.00)F(0.00)T(8.97)G(0.00)N(0.00)D(0.00)S(10.44)R(0.00)	S13	1	E(0.00)P(0.00)E(0.00)T(4.59)E(0.00)E(0.00)E(0.00)F(0.00)T(4.59)G(0.00)N(0.00)D(0.00)S(3.20)R(0.00)	E(0)P(0)E(0)T(1)E(0)E(0)E(0)F(0)T(1)G(0)N(0)D(0)S(1)R(0)	10.4395	4	8.97459	4	7.23469	3	4.58537	1	0	0	0	TRUE	tr|E1BJX9|E1BJX9_BOVIN
20240131_JST_Shi_WGA_1.15182.15182.3	D:\Theileria\RESULTS\Glyco-O-HCD220Bos\interact.pep.xml	EDMAALEKDYEEVGVDSVEGEGEEEGEEY	EDM[147]AALEKDYEEVGVDS[1532]VEGEGEEEGEEY	EGEFSEAR.EDMAALEKDYEEVGVDSVEGEGEEEGEEY.	R	-	29	3	2949.43	4696.8	4696.8	1566.61	1566.61	4695.83	1566.28	0.9673	0.257632	11.856	11.856	0.9381	2	1	423	451	0	3M(15.9949), 17S(1444.5339)		HexNAc(4)Hex(3)Fuc(1) % 1444.5339	-6.77	0.1	EDMAALEKDYEEVGVDsVEGEGEEEGEEY	E(0.00)D(0.00)M(0.00)A(0.00)A(0.00)L(0.00)E(0.00)K(0.00)D(0.00)Y(0.00)E(0.00)E(0.00)V(0.00)G(0.00)V(0.00)D(0.00)S(9.98)V(0.00)E(0.00)G(0.00)E(0.00)G(0.00)E(0.00)E(0.00)E(0.00)G(0.00)E(0.00)E(0.00)Y(0.00)	S17	1	E(0.00)D(0.00)M(0.00)A(0.00)A(0.00)L(0.00)E(0.00)K(0.00)D(0.00)Y(0.00)E(0.00)E(0.00)V(0.00)G(0.00)V(0.00)D(0.00)S(0.00)V(0.00)E(0.00)G(0.00)E(0.00)G(0.00)E(0.00)E(0.00)E(0.00)G(0.00)E(0.00)E(0.00)Y(0.00)	E(0)D(0)M(0)A(0)A(0)L(0)E(0)K(0)D(0)Y(0)E(0)E(0)V(0)G(0)V(0)D(0)S(0)V(0)E(0)G(0)E(0)G(0)E(0)E(0)E(0)G(0)E(0)E(0)Y(0)	9.98489	5	0	0	11.8562	6	0	0	0	0	0	FALSE	sp|P81947|TBA1B_BOVIN
20240131_JST_Shi_WGA_1.13528.13528.4	D:\Theileria\RESULTS\Glyco-O-HCD220Bos\interact.pep.xml	EFHHGPDPTDTAPGEEVQDVASSPPESSFQK	EFHHGPDPT[507]DTAPGEEVQDVASSPPESSFQK	IHSGKIHR.EFHHGPDPTDTAPGEEVQDVASSPPESSFQK.LAPSEYRY	R	L	31	4	2546.92	3728.62	3728.61	933.162	933.16	3727.63	932.914	0.9845	0.00445707	16.349	10.085	0.9994	2	0	359	389	0	9T(406.1588)		HexNAc(2) % 406.1588	-1.67	0	EFHHGPDPtDtAPGEEVQDVASSPPESSFQK	E(0.00)F(0.00)H(0.00)H(0.00)G(0.00)P(0.00)D(0.00)P(0.00)T(14.97)D(0.00)T(14.97)A(0.00)P(0.00)G(0.00)E(0.00)E(0.00)V(0.00)Q(0.00)D(0.00)V(0.00)A(0.00)S(11.22)S(9.90)P(0.00)P(0.00)E(0.00)S(4.68)S(4.68)F(0.00)Q(0.00)K(0.00)	T9;T11	2	E(0.00)F(0.00)H(0.00)H(0.00)G(0.00)P(0.00)D(0.00)P(0.00)T(0.00)D(0.00)T(0.00)A(0.00)P(0.00)G(0.00)E(0.00)E(0.00)V(0.00)Q(0.00)D(0.00)V(0.00)A(0.00)S(0.00)S(0.00)P(0.00)P(0.00)E(0.00)S(0.00)S(0.00)F(0.00)Q(0.00)K(0.00)	E(0)F(0)H(0)H(0)G(0)P(0)D(0)P(0)T(0)D(0)T(0)A(0)P(0)G(0)E(0)E(0)V(0)Q(0)D(0)V(0)A(0)S(0)S(0)P(0)P(0)E(0)S(0)S(0)F(0)Q(0)K(0)	14.9715	7	11.2174	5	16.3499	8	0	0	0	0	0	FALSE	sp|Q3T0L2|ERP44_BOVIN
20240131_JST_Shi_WGA_1.13057.13057.4	D:\Theileria\RESULTS\Glyco-O-HCD220Bos\interact.pep.xml	EFHHGPDPTDTAPGEEVQDVASSPPESSFQK	EFHHGPDPT[507]DTAPGEEVQDVASSPPESSFQK	IHSGKIHR.EFHHGPDPTDTAPGEEVQDVASSPPESSFQK.LAPSEYRY	R	L	31	4	2431.43	3727.63	3727.63	932.914	932.914	3727.63	932.914	-0.0006	0.000669481	17.498	10.386	1	2	0	359	389	0	9T(406.1588)	Mod1: HexNAc2 (Theoretical: 406.1587)	HexNAc(2) % 406.1588	1.99	0	EFHHGPDPtDtAPGEEVQDVASSPPESSFQK	E(0.00)F(0.00)H(0.00)H(0.00)G(0.00)P(0.00)D(0.00)P(0.00)T(14.93)D(0.00)T(14.93)A(0.00)P(0.00)G(0.00)E(0.00)E(0.00)V(0.00)Q(0.00)D(0.00)V(0.00)A(0.00)S(11.10)S(10.22)P(0.00)P(0.00)E(0.00)S(5.86)S(5.86)F(0.00)Q(0.00)K(0.00)	T9;T11	2	E(0.00)F(0.00)H(0.00)H(0.00)G(0.00)P(0.00)D(0.00)P(0.00)T(0.00)D(0.00)T(0.00)A(0.00)P(0.00)G(0.00)E(0.00)E(0.00)V(0.00)Q(0.00)D(0.00)V(0.00)A(0.00)S(0.00)S(0.00)P(0.00)P(0.00)E(0.00)S(0.00)S(0.00)F(0.00)Q(0.00)K(0.00)	E(0)F(0)H(0)H(0)G(0)P(0)D(0)P(0)T(0)D(0)T(0)A(0)P(0)G(0)E(0)E(0)V(0)Q(0)D(0)V(0)A(0)S(0)S(0)P(0)P(0)E(0)S(0)S(0)F(0)Q(0)K(0)	14.9283	7	11.0961	5	17.499	9	0	0	0	0	0	FALSE	sp|Q3T0L2|ERP44_BOVIN
20240131_JST_Shi_WGA_1.13048.13048.4	D:\Theileria\RESULTS\Glyco-O-HCD220Bos\interact.pep.xml	EFHHGPDPTDTAPGEEVQDVASSPPESSFQK	EFHHGPDPT[507]DTAPGEEVQDVASSPPESSFQK	IHSGKIHR.EFHHGPDPTDTAPGEEVQDVASSPPESSFQK.LAPSEYRY	R	L	31	4	2429.22	3727.65	3727.63	932.919	932.915	3727.63	932.914	0.0006	5.26769e-08	26.637	12.218	1	2	0	359	389	0	9T(406.1588)	Mod1: HexNAc2 (Theoretical: 406.1587)	HexNAc(2) % 406.1588	1.6	0	EFHHGPDPtDTAPGEEVQDVASSPPESSFQK	E(0.00)F(0.00)H(0.00)H(0.00)G(0.00)P(0.00)D(0.00)P(0.00)T(25.27)D(0.00)T(22.94)A(0.00)P(0.00)G(0.00)E(0.00)E(0.00)V(0.00)Q(0.00)D(0.00)V(0.00)A(0.00)S(14.10)S(12.48)P(0.00)P(0.00)E(0.00)S(7.81)S(5.91)F(0.00)Q(0.00)K(0.00)	T9	1	E(0.00)F(0.00)H(0.00)H(0.00)G(0.00)P(0.00)D(0.00)P(0.00)T(0.00)D(0.00)T(0.00)A(0.00)P(0.00)G(0.00)E(0.00)E(0.00)V(0.00)Q(0.00)D(0.00)V(0.00)A(0.00)S(0.00)S(0.00)P(0.00)P(0.00)E(0.00)S(0.00)S(0.00)F(0.00)Q(0.00)K(0.00)	E(0)F(0)H(0)H(0)G(0)P(0)D(0)P(0)T(0)D(0)T(0)A(0)P(0)G(0)E(0)E(0)V(0)Q(0)D(0)V(0)A(0)S(0)S(0)P(0)P(0)E(0)S(0)S(0)F(0)Q(0)K(0)	25.2747	12	22.9378	11	26.6374	13	0	0	0	0	0	FALSE	sp|Q3T0L2|ERP44_BOVIN
20240131_JST_Shi_WGA_1.08678.08678.3	D:\Theileria\RESULTS\Glyco-O-HCD220Bos\interact.pep.xml	EEEEEEEEYDEGSNLKR	EEEEEEEEYDEGS[760]NLKR	PHPGIEKK.EEEEEEEEYDEGSNLKR.QTNKNRVQ	K	Q	17	3	1383.44	2785.1	2785.1	929.375	929.375	2786.1	929.708	-1.0012	0.00010092	24.184	10.532	1	2	0	222	238	0	13S(673.2429)	Mod1: Hex HexNAc NeuGc (Theoretical: 672.2225)	HexNAc(1)Hex(2)Fuc(1) % 673.2429	-3.7	0	EEEEEEEEYDEGsNLKR	E(0.00)E(0.00)E(0.00)E(0.00)E(0.00)E(0.00)E(0.00)E(0.00)Y(0.00)D(0.00)E(0.00)G(0.00)S(10.53)N(0.00)L(0.00)K(0.00)R(0.00)	S13	1	E(0.00)E(0.00)E(0.00)E(0.00)E(0.00)E(0.00)E(0.00)E(0.00)Y(0.00)D(0.00)E(0.00)G(0.00)S(0.00)N(0.00)L(0.00)K(0.00)R(0.00)	E(0)E(0)E(0)E(0)E(0)E(0)E(0)E(0)Y(0)D(0)E(0)G(0)S(0)N(0)L(0)K(0)R(0)	10.5321	5	0	0	24.1846	12	0	0	0	0	0	TRUE	tr|A6H797|A6H797_BOVIN
Search #3 (Glyco-O-HCD220Tparva)
2 glyco-PSM identified
Spectrum	Spectrum File	Peptide	Modified Peptide	Extended Peptide	Prev AA	Next AA	Peptide Length	Charge	Retention	Observed Mass	Calibrated Observed Mass	Observed M/Z	Calibrated Observed M/Z	Calculated Peptide Mass	Calculated M/Z	Delta Mass	Expectation	Hyperscore	Nextscore	Probability	Number of Enzymatic Termini	Number of Missed Cleavages	Protein Start	Protein End	Intensity	Assigned Modifications	Observed Modifications	Total Glycan Composition	Glycan Score	Glycan q-value	MSFragger Localization	Position Scores	Best Positions	Number Best Positions	Shifted Only Position Scores	Shifted Only Position Ions	Score Best Position	Ions Best Position	Score Second Best Position	Ions Second Best Position	Score All Unshifted	Ions All Unshifted	Score Shifted Best Position	Ions Shifted Best Position	Score Shifted All Positions	Ions Shifted All Positions	Purity	Is Unique	Protein
20240131_JST_Shi_WGA_1.13262.13262.3	D:\Theileria\RESULTS\Glyco-O-HCD220Tparva\interact.pep.xml	PVENPDDKDAIPVTTMEIFEK	PVENPDDKDAIPVTT[2260]MEIFEK	KRIYIEAR.PVENPDDKDAIPVTTMEIFEK.YKQNIDQG	R	Y	21	3	2480.82	4547.01	4547.02	1516.68	1516.68	4545.96	1516.33	1.0557	0.0999703	12.396	8.898	0.9974	2	1	678	698	0	15T(2158.8034)		HexNAc(6)Hex(4)Fuc(2) % 2158.8034	-9.43	0.666667	PVENPDDKDAIPVTtMEIFEK	P(0.00)V(0.00)E(0.00)N(0.00)P(0.00)D(0.00)D(0.00)K(0.00)D(0.00)A(0.00)I(0.00)P(0.00)V(0.00)T(10.64)T(12.40)M(0.00)E(0.00)I(0.00)F(0.00)E(0.00)K(0.00)	T15	1	P(0.00)V(0.00)E(0.00)N(0.00)P(0.00)D(0.00)D(0.00)K(0.00)D(0.00)A(0.00)I(0.00)P(0.00)V(0.00)T(2.17)T(4.77)M(0.00)E(0.00)I(0.00)F(0.00)E(0.00)K(0.00)	P(0)V(0)E(0)N(0)P(0)D(0)D(0)K(0)D(0)A(0)I(0)P(0)V(0)T(1)T(2)M(0)E(0)I(0)F(0)E(0)K(0)	12.3961	7	10.6428	6	8.83684	5	4.76674	2	0	0	0	true	tr|Q4N1G0|Q4N1G0_THEPA
20231107_JST_AP.23118.23118.3	D:\Theileria\RESULTS\Glyco-O-HCD220Tparva\interact.pep.xml	SLTPVSVTNTK	SLT[669]PVSVTNTK	VDIICFVK.SLTPVSVTNTK.FNRDTKKR	K	F	11	3	2228.95	1715.84	1715.83	572.952	572.952	1713.84	572.288	1.9925	0.0129517	13.267	9.9	0.9325	2	0	147	157	0	3T(568.2116)		HexNAc(2)Hex(1) % 568.2116	-2.7	0	SLtPVSVTNTK	S(9.13)L(0.00)T(10.52)P(0.00)V(0.00)S(5.82)V(0.00)T(4.14)N(0.00)T(4.14)K(0.00)	T3	1	S(0.00)L(0.00)T(0.00)P(0.00)V(0.00)S(0.00)V(0.00)T(0.00)N(0.00)T(0.00)K(0.00)	S(0)L(0)T(0)P(0)V(0)S(0)V(0)T(0)N(0)T(0)K(0)	10.521	5	9.12695	5	13.2677	7	0	0	0	0	0	true	tr|Q4N547|Q4N547_THEPA
Search #4 (AGAINST-THEILERIA\O-GLYCAN-OPEN-HCD)
open search did not identify glycopeptides
Search #5 (AGAINST-THEILERIA\O-GLYCAN-HCD)
0 glyco-PSM identified
Search #6 (Glyco-O-open-HCD220Tparva)
open search did not identify glycopeptides
Search #7 (Glyco-O-HCD220TparvaPostBasicSearch)
3 glyco-PSM identified
Spectrum	Spectrum File	Peptide	Modified Peptide	Extended Peptide	Prev AA	Next AA	Peptide Length	Charge	Retention	Observed Mass	Calibrated Observed Mass	Observed M/Z	Calibrated Observed M/Z	Calculated Peptide Mass	Calculated M/Z	Delta Mass	Expectation	Hyperscore	Nextscore	Probability	Number of Enzymatic Termini	Number of Missed Cleavages	Protein Start	Protein End	Intensity	Assigned Modifications	Observed Modifications	Total Glycan Composition	Glycan Score	Glycan q-value	MSFragger Localization	Position Scores	Best Positions	Number Best Positions	Shifted Only Position Scores	Shifted Only Position Ions	Score Best Position	Ions Best Position	Score Second Best Position	Ions Second Best Position	Score All Unshifted	Ions All Unshifted	Score Shifted Best Position	Ions Shifted Best Position	Score Shifted All Positions	Ions Shifted All Positions	Purity	Is Unique	Protein
20240131_JST_Shi_WGA_1.13262.13262.3	C:\Users\i116gast\Desktop\Theileria\RESULTS\Glyco-O-HCD220TparvaPostBasicSearch\interact.pep.xml	PVENPDDKDAIPVTTMEIFEK	PVENPDDKDAIPVTT[2260]MEIFEK	KRIYIEAR.PVENPDDKDAIPVTTMEIFEK.YKQNIDQG	R	Y	21	3	2480.82	4547.01	4547.02	1516.68	1516.68	4545.96	1516.33	1.0557	0.0480848	14.66	9.952	0.9989	2	1	678	698	0	15T(2158.8034)		HexNAc(6)Hex(4)Fuc(2) % 2158.8034	-9.43	0.5	PVENPDDKDAIPVTtMEIFEK	P(0.00)V(0.00)E(0.00)N(0.00)P(0.00)D(0.00)D(0.00)K(0.00)D(0.00)A(0.00)I(0.00)P(0.00)V(0.00)T(13.10)T(14.66)M(0.00)E(0.00)I(0.00)F(0.00)E(0.00)K(0.00)	T15	1	P(0.00)V(0.00)E(0.00)N(0.00)P(0.00)D(0.00)D(0.00)K(0.00)D(0.00)A(0.00)I(0.00)P(0.00)V(0.00)T(3.39)T(6.99)M(0.00)E(0.00)I(0.00)F(0.00)E(0.00)K(0.00)	P(0)V(0)E(0)N(0)P(0)D(0)D(0)K(0)D(0)A(0)I(0)P(0)V(0)T(1)T(2)M(0)E(0)I(0)F(0)E(0)K(0)	14.6609	7	13.1034	6	11.2794	5	6.98859	2	0	0	0	TRUE	tr|Q4N1G0|Q4N1G0_THEPA
20231107_JST_AP.23118.23118.3	C:\Users\i116gast\Desktop\Theileria\RESULTS\Glyco-O-HCD220TparvaPostBasicSearch\interact.pep.xml	SLTPVSVTNTK	SLT[669]PVSVTNTK	VDIICFVK.SLTPVSVTNTK.FNRDTKKR	K	F	11	3	2228.95	1715.84	1715.83	572.952	572.952	1713.84	572.288	1.9926	0.0216744	15.027	11.577	0.8336	2	0	147	157	0	3T(568.2116)		HexNAc(2)Hex(1) % 568.2116	-2.77	0	SLtPVSVTNTK	S(9.98)L(0.00)T(12.07)P(0.00)V(0.00)S(8.18)V(0.00)T(5.04)N(0.00)T(5.04)K(0.00)	T3	1	S(0.00)L(0.00)T(0.00)P(0.00)V(0.00)S(0.00)V(0.00)T(0.00)N(0.00)T(0.00)K(0.00)	S(0)L(0)T(0)P(0)V(0)S(0)V(0)T(0)N(0)T(0)K(0)	12.0672	5	9.98457	5	15.0271	7	0	0	0	0	0	TRUE	tr|Q4N547|Q4N547_THEPA
20240131_JST_Shi_WGA_1.11609.11609.2	C:\Users\i116gast\Desktop\Theileria\RESULTS\Glyco-O-HCD220TparvaPostBasicSearch\interact.pep.xml	DEEDEFTPK	DEEDEFT[1339]PK	.DEEDEFTPK.DIEVIPFK	M	D	9	2	2081.03	2346.86	2346.86	1174.44	1174.44	2346.87	1174.44	-0.0168	0.0881556	11.719	0	0.9995	2	0	2	10	0	7T(1238.4185)	Mod1: Hex HexNAc NeuAc(3) (Theoretical: 1238.4184)	HexNAc(1)Hex(1)NeuAc(3) % 1238.4185	-10.77	0.5	DEEDEFtPK	D(0.00)E(0.00)E(0.00)D(0.00)E(0.00)F(0.00)T(11.72)P(0.00)K(0.00)	T7	1	D(0.00)E(0.00)E(0.00)D(0.00)E(0.00)F(0.00)T(0.00)P(0.00)K(0.00)	D(0)E(0)E(0)D(0)E(0)F(0)T(0)P(0)K(0)	11.7194	4	0	0	11.7194	4	0	0	0	0	0	TRUE	tr|Q4N2H0|Q4N2H0_THEPA
Search #8 (Glyco-O-HCD220TparvaBovine)
18 glyco-PSM identified
Spectrum	Spectrum File	Peptide	Modified Peptide	Extended Peptide	Prev AA	Next AA	Peptide Length	Charge	Retention	Observed Mass	Calibrated Observed Mass	Observed M/Z	Calibrated Observed M/Z	Calculated Peptide Mass	Calculated M/Z	Delta Mass	Expectation	Hyperscore	Nextscore	Probability	Number of Enzymatic Termini	Number of Missed Cleavages	Protein Start	Protein End	Intensity	Assigned Modifications	Observed Modifications	Total Glycan Composition	Glycan Score	Glycan q-value	MSFragger Localization	Position Scores	Best Positions	Number Best Positions	Shifted Only Position Scores	Shifted Only Position Ions	Score Best Position	Ions Best Position	Score Second Best Position	Ions Second Best Position	Score All Unshifted	Ions All Unshifted	Score Shifted Best Position	Ions Shifted Best Position	Score Shifted All Positions	Ions Shifted All Positions	Purity	Is Unique	Protein
2303046_Tparva_DP.21125.21125.3	C:\Users\i116gast\Desktop\Theileria\RESULTS\Glyco-O-HCD220TparvaBovine\interact.pep.xml	YPIEHGIVTNWDDMEK	YPIEHGIVT[1164]NWDDM[147]EK	KRGIITIK.YPIEHGIVTNWDDMEK.LWHHTFYN	K	L	16	3	2304.12	3026.34	3026.34	1009.79	1009.79	3025.29	1009.44	1.0512	0.00151308	12.295	12.295	0.9966	2	0	69	84	0	14M(15.9949), 9T(1063.4068)		HexNAc(3)Hex(1)Fuc(2) % 1063.4068	-7.78	0	YPIEHGIVtNWDDMEK	Y(0.00)P(0.00)I(0.00)E(0.00)H(0.00)G(0.00)I(0.00)V(0.00)T(10.36)N(0.00)W(0.00)D(0.00)D(0.00)M(0.00)E(0.00)K(0.00)	T9	1	Y(0.00)P(0.00)I(0.00)E(0.00)H(0.00)G(0.00)I(0.00)V(0.00)T(0.00)N(0.00)W(0.00)D(0.00)D(0.00)M(0.00)E(0.00)K(0.00)	Y(0)P(0)I(0)E(0)H(0)G(0)I(0)V(0)T(0)N(0)W(0)D(0)D(0)M(0)E(0)K(0)	10.3559	6	0	0	12.2953	7	0	0	0	0	0	FALSE	sp|P60712|ACTB_BOVIN
2303046_Tparva_DP_2.22425.22425.3	C:\Users\i116gast\Desktop\Theileria\RESULTS\Glyco-O-HCD220TparvaBovine\interact.pep.xml	YPIEHGIVTNWDDMEK	YPIEHGIVT[1164]NWDDM[147]EK	KRGIITIK.YPIEHGIVTNWDDMEK.LWHHTFYN	K	L	16	3	2300.13	3027.35	3027.35	1010.12	1010.12	3025.29	1009.44	2.0556	0.0238288	13.503	13.503	0.9466	2	0	69	84	0	14M(15.9949), 9T(1063.4068)		HexNAc(3)Hex(1)Fuc(2) % 1063.4068	-8.31	0	YPIEHGIVtNWDDMEK	Y(0.00)P(0.00)I(0.00)E(0.00)H(0.00)G(0.00)I(0.00)V(0.00)T(11.51)N(0.00)W(0.00)D(0.00)D(0.00)M(0.00)E(0.00)K(0.00)	T9	1	Y(0.00)P(0.00)I(0.00)E(0.00)H(0.00)G(0.00)I(0.00)V(0.00)T(0.00)N(0.00)W(0.00)D(0.00)D(0.00)M(0.00)E(0.00)K(0.00)	Y(0)P(0)I(0)E(0)H(0)G(0)I(0)V(0)T(0)N(0)W(0)D(0)D(0)M(0)E(0)K(0)	11.5079	7	0	0	13.5039	8	0	0	0	0	0	FALSE	sp|P60712|ACTB_BOVIN
20240131_JST_Shi_WGA_1.12612.12612.4	C:\Users\i116gast\Desktop\Theileria\RESULTS\Glyco-O-HCD220TparvaBovine\interact.pep.xml	KVEEEQEADVEDVSEEESESKEGANK	KVEEEQEADVEDVS[1066]EEESESKEGANK	PESSQPIK.KVEEEQEADVEDVSEEESESKEGANK.DFAQNAVR	K	D	26	4	2322.08	3903.67	3903.66	976.924	976.923	3901.59	976.404	2.0784	0.00446921	16.225	11.469	1	2	1	232	257	0	14S(979.3129)		HexNAc(1)Hex(1)NeuGc(2) % 979.3129	-12.91	0	KVEEEQEADVEDVsEEEsEsKEGANK	K(0.00)V(0.00)E(0.00)E(0.00)E(0.00)Q(0.00)E(0.00)A(0.00)D(0.00)V(0.00)E(0.00)D(0.00)V(0.00)S(14.03)E(0.00)E(0.00)E(0.00)S(14.03)E(0.00)S(14.03)K(0.00)E(0.00)G(0.00)A(0.00)N(0.00)K(0.00)	S14;S18;S20	3	K(0.00)V(0.00)E(0.00)E(0.00)E(0.00)Q(0.00)E(0.00)A(0.00)D(0.00)V(0.00)E(0.00)D(0.00)V(0.00)S(0.00)E(0.00)E(0.00)E(0.00)S(0.00)E(0.00)S(0.00)K(0.00)E(0.00)G(0.00)A(0.00)N(0.00)K(0.00)	K(0)V(0)E(0)E(0)E(0)Q(0)E(0)A(0)D(0)V(0)E(0)D(0)V(0)S(0)E(0)E(0)E(0)S(0)E(0)S(0)K(0)E(0)G(0)A(0)N(0)K(0)	14.0267	7	0	0	16.2251	8	0	0	0	0	0	FALSE	sp|Q0Z7W6|TMX1_BOVIN
20240131_JST_Shi_WGA_1.15501.15501.2	C:\Users\i116gast\Desktop\Theileria\RESULTS\Glyco-O-HCD220TparvaBovine\interact.pep.xml	LEEEESKGEMGR	LEEEES[1516]KGEMGR	DKEEAQRK.LEEEESKGEMGR.SHTGSGGH	K	S	12	2	3024.76	2821.19	2821.2	1411.6	1411.61	2821.16	1411.59	0.0392	0.077344	12.787	9.596	0.9999	2	1	191	202	0	6S(1428.5390)		HexNAc(4)Hex(2)Fuc(2) % 1428.5390	-7.33	0	LEEEEsKGEMGR	L(0.00)E(0.00)E(0.00)E(0.00)E(0.00)S(2.88)K(0.00)G(0.00)E(0.00)M(0.00)G(0.00)R(0.00)	S6	1	L(0.00)E(0.00)E(0.00)E(0.00)E(0.00)S(0.00)K(0.00)G(0.00)E(0.00)M(0.00)G(0.00)R(0.00)	L(0)E(0)E(0)E(0)E(0)S(0)K(0)G(0)E(0)M(0)G(0)R(0)	2.88043	1	0	0	12.7878	7	0	0	0	0	0	FALSE	sp|Q1RMR5|DAA11_BOVIN
20240131_JST_Shi_WGA_1.13048.13048.4	C:\Users\i116gast\Desktop\Theileria\RESULTS\Glyco-O-HCD220TparvaBovine\interact.pep.xml	EFHHGPDPTDTAPGEEVQDVASSPPESSFQK	EFHHGPDPT[507]DTAPGEEVQDVASSPPESSFQK	IHSGKIHR.EFHHGPDPTDTAPGEEVQDVASSPPESSFQK.LAPSEYRY	R	L	31	4	2429.22	3727.65	3727.63	932.919	932.915	3727.63	932.914	0.0016	3.52011e-09	30.227	12.218	1	2	0	359	389	0	9T(406.1588)	Mod1: HexNAc2 (Theoretical: 406.1587)	HexNAc(2) % 406.1588	0.72	0	EFHHGPDPtDTAPGEEVQDVASSPPESSFQK	E(0.00)F(0.00)H(0.00)H(0.00)G(0.00)P(0.00)D(0.00)P(0.00)T(25.27)D(0.00)T(22.94)A(0.00)P(0.00)G(0.00)E(0.00)E(0.00)V(0.00)Q(0.00)D(0.00)V(0.00)A(0.00)S(17.69)S(16.07)P(0.00)P(0.00)E(0.00)S(11.40)S(9.50)F(0.00)Q(0.00)K(0.00)	T9	1	E(0.00)F(0.00)H(0.00)H(0.00)G(0.00)P(0.00)D(0.00)P(0.00)T(0.00)D(0.00)T(0.00)A(0.00)P(0.00)G(0.00)E(0.00)E(0.00)V(0.00)Q(0.00)D(0.00)V(0.00)A(0.00)S(0.00)S(0.00)P(0.00)P(0.00)E(0.00)S(0.00)S(0.00)F(0.00)Q(0.00)K(0.00)	E(0)F(0)H(0)H(0)G(0)P(0)D(0)P(0)T(0)D(0)T(0)A(0)P(0)G(0)E(0)E(0)V(0)Q(0)D(0)V(0)A(0)S(0)S(0)P(0)P(0)E(0)S(0)S(0)F(0)Q(0)K(0)	25.2747	12	22.9378	11	30.2273	15	0	0	0	0	0	FALSE	sp|Q3T0L2|ERP44_BOVIN
20240131_JST_Shi_WGA_1.13057.13057.4	C:\Users\i116gast\Desktop\Theileria\RESULTS\Glyco-O-HCD220TparvaBovine\interact.pep.xml	EFHHGPDPTDTAPGEEVQDVASSPPESSFQK	EFHHGPDPT[507]DTAPGEEVQDVASSPPESSFQK	IHSGKIHR.EFHHGPDPTDTAPGEEVQDVASSPPESSFQK.LAPSEYRY	R	L	31	4	2431.43	3727.63	3727.63	932.914	932.914	3727.63	932.914	0.0003	0.000171291	18.991	10.386	1	2	0	359	389	0	9T(406.1588)	Mod1: HexNAc2 (Theoretical: 406.1587)	HexNAc(2) % 406.1588	2.06	0	EFHHGPDPtDtAPGEEVQDVASSPPESSFQK	E(0.00)F(0.00)H(0.00)H(0.00)G(0.00)P(0.00)D(0.00)P(0.00)T(15.84)D(0.00)T(15.84)A(0.00)P(0.00)G(0.00)E(0.00)E(0.00)V(0.00)Q(0.00)D(0.00)V(0.00)A(0.00)S(12.59)S(11.71)P(0.00)P(0.00)E(0.00)S(7.35)S(7.35)F(0.00)Q(0.00)K(0.00)	T9;T11	2	E(0.00)F(0.00)H(0.00)H(0.00)G(0.00)P(0.00)D(0.00)P(0.00)T(0.00)D(0.00)T(0.00)A(0.00)P(0.00)G(0.00)E(0.00)E(0.00)V(0.00)Q(0.00)D(0.00)V(0.00)A(0.00)S(0.00)S(0.00)P(0.00)P(0.00)E(0.00)S(0.00)S(0.00)F(0.00)Q(0.00)K(0.00)	E(0)F(0)H(0)H(0)G(0)P(0)D(0)P(0)T(0)D(0)T(0)A(0)P(0)G(0)E(0)E(0)V(0)Q(0)D(0)V(0)A(0)S(0)S(0)P(0)P(0)E(0)S(0)S(0)F(0)Q(0)K(0)	15.8409	8	12.5891	6	18.992	10	0	0	0	0	0	FALSE	sp|Q3T0L2|ERP44_BOVIN
20240131_JST_Shi_WGA_1.13528.13528.4	C:\Users\i116gast\Desktop\Theileria\RESULTS\Glyco-O-HCD220TparvaBovine\interact.pep.xml	EFHHGPDPTDTAPGEEVQDVASSPPESSFQK	EFHHGPDPT[507]DTAPGEEVQDVASSPPESSFQK	IHSGKIHR.EFHHGPDPTDTAPGEEVQDVASSPPESSFQK.LAPSEYRY	R	L	31	4	2546.92	3728.62	3728.61	933.162	933.161	3727.63	932.914	0.9862	0.00515046	16.349	11.767	1	2	0	359	389	0	9T(406.1588)		HexNAc(2) % 406.1588	-1.53	0	EFHHGPDPtDtAPGEEVQDVASSPPESSFQK	E(0.00)F(0.00)H(0.00)H(0.00)G(0.00)P(0.00)D(0.00)P(0.00)T(14.97)D(0.00)T(14.97)A(0.00)P(0.00)G(0.00)E(0.00)E(0.00)V(0.00)Q(0.00)D(0.00)V(0.00)A(0.00)S(11.22)S(9.90)P(0.00)P(0.00)E(0.00)S(4.68)S(4.68)F(0.00)Q(0.00)K(0.00)	T9;T11	2	E(0.00)F(0.00)H(0.00)H(0.00)G(0.00)P(0.00)D(0.00)P(0.00)T(0.00)D(0.00)T(0.00)A(0.00)P(0.00)G(0.00)E(0.00)E(0.00)V(0.00)Q(0.00)D(0.00)V(0.00)A(0.00)S(0.00)S(0.00)P(0.00)P(0.00)E(0.00)S(0.00)S(0.00)F(0.00)Q(0.00)K(0.00)	E(0)F(0)H(0)H(0)G(0)P(0)D(0)P(0)T(0)D(0)T(0)A(0)P(0)G(0)E(0)E(0)V(0)Q(0)D(0)V(0)A(0)S(0)S(0)P(0)P(0)E(0)S(0)S(0)F(0)Q(0)K(0)	14.9715	7	11.2174	5	16.3499	8	0	0	0	0	0	FALSE	sp|Q3T0L2|ERP44_BOVIN
20240131_JST_Shi_WGA_3.18201.18201.4	C:\Users\i116gast\Desktop\Theileria\RESULTS\Glyco-O-HCD220TparvaBovine\interact.pep.xml	EFHHGPDPTDTAPGEEVQDVASSPPESSFQK	EFHHGPDPT[507]DTAPGEEVQDVASSPPESSFQK	IHSGKIHR.EFHHGPDPTDTAPGEEVQDVASSPPESSFQK.LAPSEYRY	R	L	31	4	2516.07	3727.63	3727.63	932.915	932.915	3727.63	932.914	0.0042	0.230012	13.053	10.479	0.8263	2	0	359	389	0	9T(406.1588)	Mod1: HexNAc2 (Theoretical: 406.1587)	HexNAc(2) % 406.1588	-2.67	0	EFHHGPDPtDtAPGEEVQDVASSPPESSFQK	E(0.00)F(0.00)H(0.00)H(0.00)G(0.00)P(0.00)D(0.00)P(0.00)T(11.33)D(0.00)T(11.33)A(0.00)P(0.00)G(0.00)E(0.00)E(0.00)V(0.00)Q(0.00)D(0.00)V(0.00)A(0.00)S(10.09)S(9.17)P(0.00)P(0.00)E(0.00)S(4.56)S(4.56)F(0.00)Q(0.00)K(0.00)	T9;T11	2	E(0.00)F(0.00)H(0.00)H(0.00)G(0.00)P(0.00)D(0.00)P(0.00)T(0.00)D(0.00)T(0.00)A(0.00)P(0.00)G(0.00)E(0.00)E(0.00)V(0.00)Q(0.00)D(0.00)V(0.00)A(0.00)S(0.00)S(0.00)P(0.00)P(0.00)E(0.00)S(0.00)S(0.00)F(0.00)Q(0.00)K(0.00)	E(0)F(0)H(0)H(0)G(0)P(0)D(0)P(0)T(0)D(0)T(0)A(0)P(0)G(0)E(0)E(0)V(0)Q(0)D(0)V(0)A(0)S(0)S(0)P(0)P(0)E(0)S(0)S(0)F(0)Q(0)K(0)	11.3287	5	10.0949	4	13.0539	6	0	0	0	0	0	FALSE	sp|Q3T0L2|ERP44_BOVIN
20240131_JST_Shi_WGA_1.19050.19050.3	C:\Users\i116gast\Desktop\Theileria\RESULTS\Glyco-O-HCD220TparvaBovine\interact.pep.xml	PDPNTPMEGDPFSSSK	PDPNTPMEGDPFSS[1589]SK	VDVVFANR.PDPNTPMEGDPFSSSK.SRTFIIEE	R	S	16	3	3809.22	3206.23	3206.23	1069.75	1069.75	3206.29	1069.77	-0.0523	0.222925	11.799	9.968	0.6579	2	0	193	208	0	14S(1501.5554)		HexNAc(5)Hex(3) % 1501.5554	-2.58	0	PDPNTPMEGDPFSssK	P(0.00)D(0.00)P(0.00)N(0.00)T(4.48)P(0.00)M(0.00)E(0.00)G(0.00)D(0.00)P(0.00)F(0.00)S(10.00)S(11.80)S(11.80)K(0.00)	S14;S15	2	P(0.00)D(0.00)P(0.00)N(0.00)T(0.00)P(0.00)M(0.00)E(0.00)G(0.00)D(0.00)P(0.00)F(0.00)S(4.07)S(4.07)S(4.07)K(0.00)	P(0)D(0)P(0)N(0)T(0)P(0)M(0)E(0)G(0)D(0)P(0)F(0)S(1)S(1)S(1)K(0)	11.7996	5	10.003	4	7.73087	4	4.06872	1	0	0	0	TRUE	tr|A0A452DJB7|A0A452DJB7_BOVIN
20240131_JST_Shi_WGA_1.08678.08678.3	C:\Users\i116gast\Desktop\Theileria\RESULTS\Glyco-O-HCD220TparvaBovine\interact.pep.xml	EEEEEEEEYDEGSNLKR	EEEEEEEEYDEGS[760]NLKR	PHPGIEKK.EEEEEEEEYDEGSNLKR.QTNKNRVQ	K	Q	17	3	1383.44	2785.1	2785.1	929.375	929.375	2786.1	929.708	-1.0015	8.74193e-07	28.981	10.532	1	2	0	222	238	0	13S(673.2429)		HexNAc(1)Hex(2)Fuc(1) % 673.2429	-3.43	0	EEEEEEEEYDEGsNLKR	E(0.00)E(0.00)E(0.00)E(0.00)E(0.00)E(0.00)E(0.00)E(0.00)Y(0.00)D(0.00)E(0.00)G(0.00)S(10.53)N(0.00)L(0.00)K(0.00)R(0.00)	S13	1	E(0.00)E(0.00)E(0.00)E(0.00)E(0.00)E(0.00)E(0.00)E(0.00)Y(0.00)D(0.00)E(0.00)G(0.00)S(0.00)N(0.00)L(0.00)K(0.00)R(0.00)	E(0)E(0)E(0)E(0)E(0)E(0)E(0)E(0)Y(0)D(0)E(0)G(0)S(0)N(0)L(0)K(0)R(0)	10.5321	5	0	0	28.9819	14	0	0	0	0	0	TRUE	tr|A6H797|A6H797_BOVIN
20240131_JST_Shi_WGA_1.08684.08684.3	C:\Users\i116gast\Desktop\Theileria\RESULTS\Glyco-O-HCD220TparvaBovine\interact.pep.xml	EEEEEEEEYDEGSNLKR	EEEEEEEEYDEGS[760]NLKR	PHPGIEKK.EEEEEEEEYDEGSNLKR.QTNKNRVQ	K	Q	17	3	1384.86	2785.11	2785.11	929.378	929.376	2786.1	929.708	-0.9971	0.032961	15.428	0	0.9588	2	0	222	238	0	13S(673.2429)		HexNAc(1)Hex(2)Fuc(1) % 673.2429	-5.16	0	EEEEEEEEYDEGsNLKR	E(0.00)E(0.00)E(0.00)E(0.00)E(0.00)E(0.00)E(0.00)E(0.00)Y(0.00)D(0.00)E(0.00)G(0.00)S(5.44)N(0.00)L(0.00)K(0.00)R(0.00)	S13	1	E(0.00)E(0.00)E(0.00)E(0.00)E(0.00)E(0.00)E(0.00)E(0.00)Y(0.00)D(0.00)E(0.00)G(0.00)S(0.00)N(0.00)L(0.00)K(0.00)R(0.00)	E(0)E(0)E(0)E(0)E(0)E(0)E(0)E(0)Y(0)D(0)E(0)G(0)S(0)N(0)L(0)K(0)R(0)	5.44496	2	0	0	15.4288	7	0	0	0	0	0	TRUE	tr|A6H797|A6H797_BOVIN
2303047_Tparva_AP.44205.44205.4	C:\Users\i116gast\Desktop\Theileria\RESULTS\Glyco-O-HCD220TparvaBovine\interact.pep.xml	PCSGRVEVHSEQDWIPVSDRNFALPTAQVICAELGCGK	PCS[889]GRVEVHSEQDWIPVSDRNFALPTAQVICAELGCGK	VRIAGGAR.PCSGRVEVHSEQDWIPVSDRNFALPTAQVICAELGCGK.AVSVIGHV	R	A	38	4	3849.01	5084.22	5084.24	1272.06	1272.07	5084.32	1272.09	-0.0849	0.195209	12.338	12.338	0.9923	2	2	142	179	0	2C(57.0214), 31C(57.0214), 36C(57.0214), 3S(802.2855)		HexNAc(1)Hex(1)Fuc(1)NeuAc(1) % 802.2855	-15.63	1	PCsGRVEVHsEQDWIPVsDRNFALPTAQVICAELGCGK	P(0.00)C(0.00)S(12.34)G(0.00)R(0.00)V(0.00)E(0.00)V(0.00)H(0.00)S(12.34)E(0.00)Q(0.00)D(0.00)W(0.00)I(0.00)P(0.00)V(0.00)S(12.34)D(0.00)R(0.00)N(0.00)F(0.00)A(0.00)L(0.00)P(0.00)T(10.17)A(0.00)Q(0.00)V(0.00)I(0.00)C(0.00)A(0.00)E(0.00)L(0.00)G(0.00)C(0.00)G(0.00)K(0.00)	S3;S10;S18	3	P(0.00)C(0.00)S(0.00)G(0.00)R(0.00)V(0.00)E(0.00)V(0.00)H(0.00)S(0.00)E(0.00)Q(0.00)D(0.00)W(0.00)I(0.00)P(0.00)V(0.00)S(0.00)D(0.00)R(0.00)N(0.00)F(0.00)A(0.00)L(0.00)P(0.00)T(0.00)A(0.00)Q(0.00)V(0.00)I(0.00)C(0.00)A(0.00)E(0.00)L(0.00)G(0.00)C(0.00)G(0.00)K(0.00)	P(0)C(0)S(0)G(0)R(0)V(0)E(0)V(0)H(0)S(0)E(0)Q(0)D(0)W(0)I(0)P(0)V(0)S(0)D(0)R(0)N(0)F(0)A(0)L(0)P(0)T(0)A(0)Q(0)V(0)I(0)C(0)A(0)E(0)L(0)G(0)C(0)G(0)K(0)	12.3381	6	10.1723	5	12.3381	6	0	0	0	0	0	TRUE	tr|E1B813|E1B813_BOVIN
20240131_JST_Shi_WGA_1.19630.19630.4	C:\Users\i116gast\Desktop\Theileria\RESULTS\Glyco-O-HCD220TparvaBovine\interact.pep.xml	WLWMLGAHRVMTRGEGDGNVVK	WLWM[147]LGAHRVM[147]T[2145]RGEGDGNVVK	TVGKNVDK.WLWMLGAHRVMTRGEGDGNVVK.SKHGSVEA	K	S	22	4	3926.62	4587.94	4587.94	1147.99	1147.99	4586.99	1147.76	0.9444	0.047715	13.515	10.26	1	2	2	198	219	0	11M(15.9949), 4M(15.9949), 12T(2043.7401)		HexNAc(4)Hex(4)Fuc(2)NeuAc(1) % 2043.7401	-18.13	0.0625	WLWMLGAHRVMtRGEGDGNVVK	W(0.00)L(0.00)W(0.00)M(0.00)L(0.00)G(0.00)A(0.00)H(0.00)R(0.00)V(0.00)M(0.00)T(11.99)R(0.00)G(0.00)E(0.00)G(0.00)D(0.00)G(0.00)N(0.00)V(0.00)V(0.00)K(0.00)	T12	1	W(0.00)L(0.00)W(0.00)M(0.00)L(0.00)G(0.00)A(0.00)H(0.00)R(0.00)V(0.00)M(0.00)T(0.00)R(0.00)G(0.00)E(0.00)G(0.00)D(0.00)G(0.00)N(0.00)V(0.00)V(0.00)K(0.00)	W(0)L(0)W(0)M(0)L(0)G(0)A(0)H(0)R(0)V(0)M(0)T(0)R(0)G(0)E(0)G(0)D(0)G(0)N(0)V(0)V(0)K(0)	11.9938	5	0	0	13.5154	6	0	0	0	0	0	TRUE	tr|E1BL71|E1BL71_BOVIN
2303046_Tparva_DP.27812.27812.3	C:\Users\i116gast\Desktop\Theileria\RESULTS\Glyco-O-HCD220TparvaBovine\interact.pep.xml	AMGIMNSVNDIFER	AM[147]GIMNS[290]VNDIFER	PDTGIISK.AMGIMNSVNDIFER.LAGEASRI	K	L	14	3	2838.21	1815.83	1815.83	606.283	606.283	1814.82	605.947	1.0078	0.00176447	18.096	17.151	0.9978	2	0	58	71	0	2M(15.9949), 7S(203.0794)		HexNAc(1) % 203.0794	-0.9	0	AMGIMNsVNDIFER	A(0.00)M(0.00)G(0.00)I(0.00)M(0.00)N(0.00)S(15.90)V(0.00)N(0.00)D(0.00)I(0.00)F(0.00)E(0.00)R(0.00)	S7	1	A(0.00)M(0.00)G(0.00)I(0.00)M(0.00)N(0.00)S(0.00)V(0.00)N(0.00)D(0.00)I(0.00)F(0.00)E(0.00)R(0.00)	A(0)M(0)G(0)I(0)M(0)N(0)S(0)V(0)N(0)D(0)I(0)F(0)E(0)R(0)	15.9003	8	0	0	18.0962	9	0	0	0	0	0	TRUE	tr|F1MJU1|F1MJU1_BOVIN
2303046_Tparva_DP_2.29581.29581.3	C:\Users\i116gast\Desktop\Theileria\RESULTS\Glyco-O-HCD220TparvaBovine\interact.pep.xml	AMGIMNSVNDIFER	AM[147]GIMNS[290]VNDIFER	PDTGIISK.AMGIMNSVNDIFER.LAGEASRI	K	L	14	3	2838.06	1815.83	1815.83	606.283	606.282	1814.82	605.947	1.0071	0.000253961	19.45	17.063	1	2	0	58	71	0	2M(15.9949), 7S(203.0794)		HexNAc(1) % 203.0794	-0.59	0	AMGIMNsVNDIFER	A(0.00)M(0.00)G(0.00)I(0.00)M(0.00)N(0.00)S(17.55)V(0.00)N(0.00)D(0.00)I(0.00)F(0.00)E(0.00)R(0.00)	S7	1	A(0.00)M(0.00)G(0.00)I(0.00)M(0.00)N(0.00)S(0.00)V(0.00)N(0.00)D(0.00)I(0.00)F(0.00)E(0.00)R(0.00)	A(0)M(0)G(0)I(0)M(0)N(0)S(0)V(0)N(0)D(0)I(0)F(0)E(0)R(0)	17.5501	9	0	0	19.4506	10	0	0	0	0	0	TRUE	tr|F1MJU1|F1MJU1_BOVIN
20240131_JST_Shi_WGA_1.13262.13262.3	C:\Users\i116gast\Desktop\Theileria\RESULTS\Glyco-O-HCD220TparvaBovine\interact.pep.xml	PEDLPDNKLGDLNGACISEHPGDLVQTEAFSK	PEDLPDNKLGDLNGACISEHPGDLVQT[1180]EAFSK	RAIKICTK.PEDLPDNKLGDLNGACISEHPGDLVQTEAFSK.ERW	K	E	32	3	2480.82	4547.01	4547.02	1516.68	1516.68	4545.04	1516.02	1.9781	0.129658	13.632	12.396	0.9999	2	1	554	585	0	16C(57.0214), 27T(1079.4017)		HexNAc(3)Hex(2)Fuc(1) % 1079.4017	-7.1	0	PEDLPDNKLGDLNGACISEHPGDLVQtEAFsK	P(0.00)E(0.00)D(0.00)L(0.00)P(0.00)D(0.00)N(0.00)K(0.00)L(0.00)G(0.00)D(0.00)L(0.00)N(0.00)G(0.00)A(0.00)C(0.00)I(0.00)S(12.62)E(0.00)H(0.00)P(0.00)G(0.00)D(0.00)L(0.00)V(0.00)Q(0.00)T(13.63)E(0.00)A(0.00)F(0.00)S(13.63)K(0.00)	T27;S31	2	P(0.00)E(0.00)D(0.00)L(0.00)P(0.00)D(0.00)N(0.00)K(0.00)L(0.00)G(0.00)D(0.00)L(0.00)N(0.00)G(0.00)A(0.00)C(0.00)I(0.00)S(2.87)E(0.00)H(0.00)P(0.00)G(0.00)D(0.00)L(0.00)V(0.00)Q(0.00)T(3.89)E(0.00)A(0.00)F(0.00)S(3.89)K(0.00)	P(0)E(0)D(0)L(0)P(0)D(0)N(0)K(0)L(0)G(0)D(0)L(0)N(0)G(0)A(0)C(0)I(0)S(1)E(0)H(0)P(0)G(0)D(0)L(0)V(0)Q(0)T(2)E(0)A(0)F(0)S(2)K(0)	13.632	7	12.6151	6	9.74251	5	3.88953	2	0	0	0	TRUE	tr|F1MVV5|F1MVV5_BOVIN
20240131_JST_Shi_WGA_1.11609.11609.2	C:\Users\i116gast\Desktop\Theileria\RESULTS\Glyco-O-HCD220TparvaBovine\interact.pep.xml	DEEDEFTPK	DEEDEFT[1339]PK	.DEEDEFTPK.DIEVIPFK	M	D	9	2	2081.03	2346.86	2346.86	1174.44	1174.44	2346.87	1174.44	-0.018	0.336512	11.392	0	0.9884	2	0	2	10	0	7T(1238.4185)		HexNAc(1)Hex(1)NeuAc(3) % 1238.4185	-10.8	0	DEEDEFtPK	D(0.00)E(0.00)E(0.00)D(0.00)E(0.00)F(0.00)T(11.39)P(0.00)K(0.00)	T7	1	D(0.00)E(0.00)E(0.00)D(0.00)E(0.00)F(0.00)T(0.00)P(0.00)K(0.00)	D(0)E(0)E(0)D(0)E(0)F(0)T(0)P(0)K(0)	11.3926	4	0	0	11.3926	4	0	0	0	0	0	TRUE	tr|Q4N2H0|Q4N2H0_THEPA
20231107_JST_AP.23118.23118.3	C:\Users\i116gast\Desktop\Theileria\RESULTS\Glyco-O-HCD220TparvaBovine\interact.pep.xml	SLTPVSVTNTK	SLT[669]PVSVTNTK	VDIICFVK.SLTPVSVTNTK.FNRDTKKR	K	F	11	3	2228.95	1715.84	1715.83	572.952	572.952	1713.84	572.288	1.9925	0.00432986	13.267	9.9	0.9822	2	0	147	157	0	3T(568.2116)		HexNAc(2)Hex(1) % 568.2116	-2.68	0	SLtPVSVTNTK	S(9.13)L(0.00)T(10.52)P(0.00)V(0.00)S(5.82)V(0.00)T(4.14)N(0.00)T(4.14)K(0.00)	T3	1	S(0.00)L(0.00)T(0.00)P(0.00)V(0.00)S(0.00)V(0.00)T(0.00)N(0.00)T(0.00)K(0.00)	S(0)L(0)T(0)P(0)V(0)S(0)V(0)T(0)N(0)T(0)K(0)	10.521	5	9.12695	5	13.2677	7	0	0	0	0	0	TRUE	tr|Q4N547|Q4N547_THEPA
[truncated: 5,000 more columns]
